# Supplementary material for: High-density, highly sensitive sensor array of spiky carbon nanospheres for strain field mapping
Source: Nat Commun. 2024 May 4;15:3752. doi: 10.1038/s41467-024-47283-8 (PMC11069524; doi:10.1038/s41467-024-47283-8)
Supplement: Supplementary file 12 — Source Data [file 41467_2024_47283_MOESM12_ESM.zip]

Archive with 6 entries (6 files):
- datafile fig1.xlsx
- datafile fig3.xlsx
- datafile fig4.xlsx
- datafile fig5.xlsx
- datafile fig6.xlsx
- datafile supplementary information.xlsx
