# Supplementary material for: High-density, highly sensitive sensor array of spiky carbon nanospheres for strain field mapping
Source: Nat Commun. 2024 May 4;15:3752. doi: 10.1038/s41467-024-47283-8 (PMC11069524; doi:10.1038/s41467-024-47283-8)
Supplement: Supplementary file 12 — Source Data [file 41467_2024_47283_MOESM12_ESM.zip › datafile fig1.xlsx]

## Sheet: Fig 1d
0.91234	0.780361	0.794166	0.935471	0.894062	0.794899	1.2092	1.6439		0.951441	1.05558	1.21237	1.09304	0.75445	2.02323	1.43084		0.88123	0.75834	1.02393	0.94357	0.97723	1.97904	1.28525
0.8721	0.6101	0.628776	0.597102	1.70899	2.58668	3.06664	3.49763		1.06483	1.14941	1.33202	1.08766	0.53608	2.87936	2.77826		0.93389	0.98712	0.93389	0.93039	0.97542	2.9538	3.09014
0.76213	0.556068	0.595829	0.619238	1.92876	3.46574	4.76027	6.69331		1.04786	1.13609	1.14792	0.9206	0.60915	2.52522	2.63428		1.12657	1.62341	1.82657	2.0938	3.28347	3.22033	7.85128
0.81293	0.673465	0.727013	0.88453	2.69938	4.38966	6.16853	8.39144		0.715643	0.804674	0.9224	0.65246	0.60856	2.21232	2.74605		0.97932	0.9326	2.07932	2.6456	3.49381	6.4856	11.766
0.9821	0.934954	0.792901	0.614244	2.03946	3.6292	5.14246	6.56852		0.601149	0.712026	0.73258	0.53173	0.75445	2.46219	6.74211		1.09674	1.32585	1.99386	2.26324	3.37346	5.40414	6.99563
1.04928	0.972685	0.781774	0.582147	1.47383	2.56603	3.02173	3.41718		0.469967	0.605283	0.74175	0.80952	0.64663	1.99234	6.52062		0.72812	0.89231	1.03004	0.9196	1.06179	3.11494	3.77485
0.78369	0.754697	0.820356	0.960433	1.12236	1.31243	1.6322	1.87333		0.59881	0.768659	0.81432	0.81416	0.7609	1.99234	2.52062		0.89281	1.02341	1.01994	0.97399	3.98658	4.93373	2.76287
							Top view								Side view								Front view
