# Supplementary material for: High-density, highly sensitive sensor array of spiky carbon nanospheres for strain field mapping
Source: Nat Commun. 2024 May 4;15:3752. doi: 10.1038/s41467-024-47283-8 (PMC11069524; doi:10.1038/s41467-024-47283-8)
Supplement: Supplementary file 12 — Source Data [file 41467_2024_47283_MOESM12_ESM.zip › datafile fig3.xlsx]

## Sheet: Fig 3a
Strain	Resistance/Ω	Gauge factor
0	221167	--
0.000245352	221851	12.6138
0.000490712	222646	13.6343
0.000736147	223506	14.3663
0.000981577	224485	15.2851
0.00123	225488	15.9244
0.00147	226526	16.461
0.00172	227677	17.1365
0.00196	228760	17.4899
0.00221	229928	17.9385
0.00245	231078	18.2636
0.0027	232311	18.669
0.00294	233657	19.1801
0.00319	234809	19.3382
0.00344	236262	19.8685
0.00368	237348	19.8787
0.00393	238687	20.1785
0.00417	240036	20.4535
0.00442	241116	20.4227
0.00466	242503	20.6931
0.00491	243866	20.9142
0.00515	245195	21.0849
0.0054	246738	21.4188
0.00564	248108	21.5852
0.00589	249407	21.6833
0.00613	250803	21.8454
0.00638	252270	22.0444
0.00662	253755	22.2416
0.00687	255127	22.3507
0.00712	256617	22.5268
0.00736	258224	22.7629
0.00761	259675	22.8909
0.00785	261146	23.023
0.0081	262624	23.1506
0.00834	263997	23.2142
0.00859	265570	23.3787
0.00883	267189	23.5585
0.00908	268780	23.7141
0.00932	270087	23.7239
0.00957	271847	23.9471
0.00981	273016	23.887
0.01006	274847	24.1276
0.0103	276032	24.0732
0.01055	277827	24.2828
0.0108	278888	24.1753
0.01104	280227	24.1864
0.01129	281486	24.1651
0.01153	282857	24.1886
0.01178	284206	24.2027
0.01202	285790	24.3046
0.01227	286953	24.2472
0.01251	288470	24.3201
0.01276	289838	24.3373
0.013	291060	24.3029
0.01325	292476	24.3362
0.01374	295441	24.4429
0.01349	294028	24.4137
0.01398	296870	24.4762
0.01423	298246	24.4915
0.01448	299591	24.4967
0.01472	301079	24.5454
0.01497	302759	24.6508
0.01521	304008	24.6244
0.01546	305547	24.6839
0.0157	307012	24.7202
0.01595	308275	24.6981
0.01619	309619	24.699
0.01644	311103	24.7388
0.01668	312454	24.7411
0.01693	314056	24.8108
0.01717	315320	24.7892
0.01742	316644	24.7838
0.01766	317726	24.7167
0.01791	319266	24.7668
0.01815	320246	24.6765
0.0184	321391	24.6289
0.01864	322647	24.6094
0.01889	324083	24.6337
0.01914	325346	24.6162
0.01938	326647	24.6083
0.01963	328146	24.6462
0.01987	329214	24.5849
0.02012	330644	24.6066
0.02036	331939	24.5978
0.02061	333164	24.5738
0.02085	334296	24.5303
0.0211	335585	24.5216
0.02134	337055	24.5511
0.02159	338323	24.5377
0.02183	339737	24.5549
0.02208	341214	24.5847
0.02232	342833	24.6425
0.02257	344257	24.6602
0.02281	345382	24.6181
0.02306	346869	24.6478
0.0233	348149	24.6368
0.02355	349214	24.5846
0.02379	350445	24.5653
0.02404	351676	24.5462
0.02429	353223	24.5864
0.02453	354420	24.5613
0.02478	355318	24.4821
0.02502	356385	24.4349
0.02527	357727	24.4379
0.02551	358741	24.3827
0.02576	359925	24.3585
0.026	361326	24.3723
0.02625	363112	24.4522
0.02649	364393	24.4446
0.02674	365562	24.4182
0.02698	366979	24.4337
0.02723	367491	24.2986
0.02747	368634	24.2699
0.02772	369999	24.2778
0.02796	371493	24.3065
0.02821	372314	24.2269
0.02845	373611	24.2242
0.0287	375383	24.2964
0.02894	376096	24.2018
0.02919	377668	24.2421
0.02943	378715	24.201
0.02968	380284	24.24
0.02993	381671	24.251
0.03017	384449	24.4702
0.03042	385815	24.476
0.03066	387212	24.4862
0.03091	388495	24.4797
0.03115	389925	24.4945
0.0314	391150	24.4796
0.03164	392684	24.509
0.03189	394300	24.5497
0.03213	395506	24.5321
0.03238	397120	24.5716
0.03262	398259	24.5448
0.03287	399779	24.5707
0.03311	401146	24.5755
0.03336	402497	24.578
0.0336	403305	24.5073
0.03385	404193	24.4484
0.03409	406932	24.6356
0.03434	407544	24.5404
0.03458	408858	24.5382
0.03483	408700	24.345
0.03508	409889	24.3279
0.03532	411231	24.3309
0.03557	412415	24.3136
0.03581	413349	24.265
0.03606	414648	24.2629
0.0363	416519	24.332
0.03655	418186	24.375
0.03679	419571	24.3827
0.03704	420264	24.3058
0.03728	422267	24.3889
0.03753	423150	24.3358
0.03777	424757	24.3702
0.03802	426845	24.4614
0.03826	427630	24.3974
0.03851	428643	24.3609
0.03875	429968	24.3614
0.039	431072	24.3361
0.03924	432338	24.33
0.03949	433935	24.3617
0.03973	435338	24.371
0.03998	436619	24.3664
0.04023	437947	24.3671
0.04047	439751	24.421
0.04072	440780	24.3881
0.04096	442712	24.4554
0.04121	443769	24.4258
0.04145	445961	24.5204
0.0417	447131	24.5031
0.04194	448577	24.5157
0.04219	449645	24.4876
0.04243	451276	24.5199
0.04268	452977	24.5591
0.04292	454105	24.5376
0.04317	455717	24.5671
0.04341	457187	24.5815
0.04366	458747	24.6049
0.0439	460128	24.6097
0.04415	461283	24.5912
0.04439	462731	24.6028
0.04464	464607	24.6578
0.04488	466168	24.6803
0.04513	467556	24.6852
0.04538	468753	24.6711
0.04562	470307	24.6925
0.04587	472031	24.7303
0.04611	473357	24.7289
0.04636	474994	24.7577
0.0466	476859	24.8084
0.04685	478465	24.8335
0.04709	480208	24.8715
0.04734	481676	24.8829
0.04758	483322	24.911
0.04783	484455	24.8904
0.04807	486056	24.914
0.04832	487598	24.9318
0.04856	489606	24.9929
0.04881	490980	24.9946
0.04905	492557	25.015
0.0493	494038	25.0264
0.04954	495192	25.0078
0.04979	497494	25.0937
0.05004	498610	25.0715
0.05028	500381	25.1085
0.05053	502650	25.1896
0.05077	504149	25.2015
0.05102	505546	25.2042
0.05126	507202	25.2296
0.05151	508979	25.2655
0.05175	510635	25.2904
0.052	512183	25.3058
0.05224	515847	25.5041
0.05249	517517	25.5288
0.05273	517465	25.4056
0.05298	518859	25.4069
0.05322	520383	25.4194
0.05347	522032	25.4422
0.05371	523808	25.4756
0.05396	525486	25.5004
0.0542	527263	25.5332
0.05445	528805	25.5463
0.05469	530366	25.5608
0.05494	532099	25.5893
0.05519	534211	25.6486
0.05543	535642	25.6518
0.05568	537718	25.7075
0.05592	539492	25.7382
0.05617	540679	25.7213
0.05641	542599	25.7634
0.05666	544559	25.8083
0.0569	545633	25.7824
0.05715	547442	25.8149
0.05739	549023	25.8292
0.05764	550519	25.8366
0.05788	552222	25.8602
0.05813	553973	25.8873
0.05837	555606	25.905
0.05862	557379	25.9333
0.05886	559085	25.9564
0.05911	560912	25.9884
0.05935	562517	26.0033
0.0596	564280	26.0301
0.05984	566296	26.0757
0.06009	567346	26.0483
0.06034	569279	26.0873
0.06058	570653	26.0843
0.06083	572628	26.1259
0.06107	574441	26.1552
0.06132	576308	26.1883
0.06156	578291	26.2296
0.06181	580186	26.2642
0.06205	581901	26.2853
0.0623	585426	26.4377
0.06254	587664	26.4958
0.06279	589206	26.5034
0.06303	590640	26.5031
0.06328	592882	26.5606
0.06352	595929	26.6749
0.06377	597266	26.6672
0.06401	599983	26.7569
0.06426	601806	26.7831
0.0645	603601	26.8071
0.06475	605970	26.871
0.06499	607745	26.8931
0.06524	609259	26.8969
0.06549	611321	26.9385
0.06573	613815	27.0096
0.06598	615527	27.0265
0.06622	616763	27.0109
0.06647	619206	27.0773
0.06671	621297	27.1196
0.06696	623289	27.1547
0.0672	626228	27.2534
0.06745	627540	27.2422
0.06769	629728	27.2897
0.06794	632375	27.3673
0.06818	634079	27.3818
0.06843	636397	27.437
0.06867	638583	27.4828
0.06892	640937	27.5395
0.06916	643221	27.5912
0.06941	645267	27.627
0.06965	647468	27.6726
0.0699	649640	27.7159
0.07014	651888	27.764
0.07039	654033	27.805
0.07064	656648	27.8759
0.07088	658768	27.9146
0.07113	661138	27.969
0.07137	663545	28.0254
0.07162	665828	28.0735
0.07186	667823	28.1033
0.07211	670187	28.1559
0.07235	672499	28.205
0.0726	674741	28.2493
0.07284	677181	28.3056
0.07309	679903	28.379
0.07333	681846	28.4039
0.07358	684528	28.474
0.07382	686427	28.4957
0.07407	688894	28.552
0.07431	691440	28.6126
0.07456	694181	28.6847
0.0748	696743	28.7455
0.07505	698951	28.7846
0.0753	701373	28.8363
0.07554	704746	28.9446
0.07579	707150	28.9943
0.07603	711697	29.1712
0.07628	714394	29.2373
0.07652	717201	29.3093
0.07677	719199	29.3334
0.07701	721381	29.3681
0.07726	722977	29.3682
0.0775	727035	29.5121
0.07775	729179	29.5436
0.07799	731199	29.5678
0.07824	733836	29.6275
0.07848	737191	29.7282
0.07873	739352	29.7597
0.07897	741742	29.8041
0.07922	744370	29.8618
0.07947	747164	29.9285
0.07971	749667	29.9785
0.07996	752080	30.023
0.0802	752757	29.9693
0.08045	754506	29.9762
0.08069	757044	30.0273
0.08094	759597	30.0789
0.08118	762199	30.133
0.08143	764697	30.1809
0.08167	767227	30.2303
0.08192	770505	30.3207
0.08216	772638	30.3475
0.08241	777514	30.5247
0.08265	779881	30.5636
0.0829	783417	30.666
0.08314	786768	30.7578
0.08339	789330	30.8062
0.08364	790264	30.7663
0.08388	793300	30.84
0.08413	796161	30.9038
0.08437	798792	30.955
0.08462	801748	31.0232
0.08486	804866	31.0996
0.08511	808295	31.1921
0.08535	811422	31.2681
0.0856	815182	31.3771
0.08584	818198	31.4462
0.08609	819273	31.4132
0.08633	822242	31.4794
0.08658	825271	31.5484
0.08682	827943	31.5984
0.08707	831331	31.6853
0.08732	835005	31.7865
0.08756	836367	31.7678
0.08781	839735	31.8524
0.08805	844192	31.9925
0.0883	845291	31.9599
0.08854	850584	32.1417
0.08879	852608	32.1559
0.08903	853512	32.1132
0.08928	856003	32.1511
0.08952	859153	32.2221
0.08977	862921	32.3238
0.09001	866354	32.4082
0.09026	868587	32.4319
0.09051	871405	32.4848
0.09075	874916	32.5719
0.091	877961	32.6354
0.09124	880320	32.6645
0.09149	883876	32.7527
0.09173	887325	32.8351
0.09198	890968	32.9265
0.09222	894588	33.0165
0.09247	897795	33.0857
0.09271	902804	33.2424
0.09296	905639	33.2925
0.0932	907832	33.3113
0.09345	911284	33.3908
0.09369	914261	33.447
0.09394	918704	33.5735
0.09419	922252	33.6564
0.09443	925286	33.7142
0.09468	926891	33.7035
0.09492	930168	33.7725
0.09517	933572	33.8471
0.09541	936593	33.9032
0.09566	939982	33.9765
0.0959	943723	34.066
0.09615	948236	34.1912
0.09639	950514	34.211
0.09664	953159	34.2479
0.09688	956311	34.3083
0.09713	959829	34.3854
0.09738	963644	34.4759
0.09762	967914	34.587
0.09787	971232	34.6536
0.09811	976305	34.8007
0.09836	979866	34.8776
0.0986	983625	34.9631
0.09885	988355	35.0927
0.09909	990582	35.1074
0.09934	994896	35.2171
0.09958	1.0009e+06	35.4029
0.09983	1.00431e+06	35.4702
0.10007	1.00808e+06	35.5538
0.10032	1.01141e+06	35.6166
0.10057	1.01506e+06	35.694
0.10081	1.01846e+06	35.7595
0.10106	1.02226e+06	35.8429
0.1013	1.02397e+06	35.8321
0.10155	1.02773e+06	35.9132
0.10179	1.03135e+06	35.9875
0.10204	1.03453e+06	36.0418
0.10228	1.03571e+06	36.0074
0.10253	1.04208e+06	36.202
0.10277	1.046e+06	36.2882
0.10302	1.05043e+06	36.3962
0.10326	1.05449e+06	36.4872
0.10351	1.05596e+06	36.465
0.10376	1.06015e+06	36.5615
0.104	1.06328e+06	36.6111
0.10425	1.06745e+06	36.7061
0.10449	1.0711e+06	36.7778
0.10474	1.07442e+06	36.8347
0.10498	1.07793e+06	36.9001
0.10523	1.08192e+06	36.9852
0.10547	1.08567e+06	37.0599
0.10572	1.09023e+06	37.1692
0.10596	1.09434e+06	37.2583
0.10621	1.09786e+06	37.3221
0.10645	1.10182e+06	37.4043
0.1067	1.10565e+06	37.4804
0.10695	1.10969e+06	37.5652
0.10719	1.11372e+06	37.6494
0.10744	1.11705e+06	37.7033
0.10768	1.12069e+06	37.7702
0.10793	1.12639e+06	37.9234
0.10817	1.13016e+06	37.9948
0.10842	1.13399e+06	38.0687
0.10866	1.13788e+06	38.1443
0.10891	1.14222e+06	38.2389
0.10915	1.14635e+06	38.3239
0.1094	1.15011e+06	38.3931
0.10964	1.15478e+06	38.4998
0.10989	1.15901e+06	38.5878
0.11014	1.16323e+06	38.6754
0.11038	1.16742e+06	38.7608
0.11063	1.17262e+06	38.8873
0.11087	1.17419e+06	38.8655
0.11112	1.18141e+06	39.0733
0.11136	1.1858e+06	39.1653
0.11161	1.19009e+06	39.253
0.11185	1.19461e+06	39.3497
0.1121	1.19905e+06	39.4425
0.11234	1.20325e+06	39.5257
0.11259	1.20775e+06	39.62
0.11284	1.21219e+06	39.7117
0.11308	1.21698e+06	39.8171
0.11333	1.22018e+06	39.8587
0.11357	1.22556e+06	39.9866
0.11382	1.23062e+06	40.1015
0.11406	1.23547e+06	40.2074
0.11431	1.24031e+06	40.3127
0.11455	1.2449e+06	40.4075
0.1148	1.24731e+06	40.4159
0.11504	1.25137e+06	40.4894
0.11529	1.25641e+06	40.6006
0.11553	1.26121e+06	40.7023
0.11578	1.26666e+06	40.8291
0.11603	1.27102e+06	40.9124
0.11627	1.2764e+06	41.0352
0.11652	1.28115e+06	41.1332
0.11676	1.28572e+06	41.2238
0.11701	1.29029e+06	41.3138
0.11725	1.2955e+06	41.4281
0.1175	1.30086e+06	41.548
0.11774	1.30635e+06	41.6721
0.11799	1.31096e+06	41.7623
0.11823	1.31716e+06	41.9127
0.11848	1.32242e+06	42.0266
0.11873	1.32873e+06	42.18
0.11897	1.33313e+06	42.2603
0.11922	1.339e+06	42.3959
0.11946	1.34412e+06	42.5024
0.11971	1.35014e+06	42.6426
0.11995	1.35494e+06	42.7362
0.1202	1.35983e+06	42.8332
0.12044	1.36542e+06	42.9557
0.12069	1.37028e+06	43.0502
0.12093	1.37579e+06	43.1692
0.12118	1.38075e+06	43.2666
0.12142	1.38581e+06	43.3676
0.12167	1.39234e+06	43.5226
0.12192	1.39659e+06	43.5928
0.12216	1.40137e+06	43.6823
0.12241	1.40736e+06	43.8158
0.12265	1.41248e+06	43.9171
0.1229	1.41731e+06	44.007
0.12314	1.42309e+06	44.1313
0.12339	1.42778e+06	44.2155
0.12363	1.43225e+06	44.2914
0.12388	1.43793e+06	44.4109
0.12412	1.44316e+06	44.5136
0.12437	1.44797e+06	44.6004
0.12462	1.45379e+06	44.7238
0.12486	1.45911e+06	44.8285
0.12511	1.46353e+06	44.9005
0.12535	1.46917e+06	45.016
0.1256	1.47491e+06	45.1345
0.12584	1.47992e+06	45.2265
0.12609	1.48559e+06	45.3419
0.12633	1.49112e+06	45.4518
0.12658	1.49697e+06	45.5726
0.12682	1.50301e+06	45.6998
0.12707	1.50876e+06	45.816
0.12732	1.51405e+06	45.9156
0.12756	1.5195e+06	46.0204
0.12781	1.52843e+06	46.2478
0.12805	1.53473e+06	46.3816
0.1283	1.53736e+06	46.3855
0.12854	1.54325e+06	46.5044
0.12879	1.55047e+06	46.6691
0.12903	1.56034e+06	46.9262
0.12928	1.56547e+06	47.0165
0.12952	1.57115e+06	47.1259
0.12977	1.57463e+06	47.1579
0.13001	1.58153e+06	47.309
0.13026	1.58974e+06	47.5046
0.13051	1.5929e+06	47.5247
0.13075	1.59875e+06	47.6381
0.131	1.60478e+06	47.7569
0.13124	1.61115e+06	47.887
0.13149	1.61774e+06	48.0244
0.13173	1.62449e+06	48.1665
0.13198	1.62993e+06	48.2634
0.13222	1.63699e+06	48.4151
0.13247	1.65057e+06	48.7889
0.13271	1.65711e+06	48.9216
0.13296	1.66387e+06	49.061
0.13321	1.67031e+06	49.1892
0.13345	1.67788e+06	49.3554
0.1337	1.69965e+06	50.0012
0.13394	1.69072e+06	49.6079
0.13419	1.69033e+06	49.5042
0.13443	1.69188e+06	49.4659
0.13468	1.69352e+06	49.4307
0.13492	1.69648e+06	49.4399
0.13517	1.69882e+06	49.4287
0.13541	1.70222e+06	49.4526
0.13566	1.70966e+06	49.611
0.1359	1.71267e+06	49.6217
0.13615	1.71608e+06	49.6455
0.1364	1.72012e+06	49.69
0.13664	1.72507e+06	49.7645
0.13689	1.72856e+06	49.7906
0.13713	1.72862e+06	49.7034
0.13738	1.73195e+06	49.7245
0.13762	1.73674e+06	49.793
0.13787	1.74055e+06	49.8293
0.13811	1.74452e+06	49.871
0.13836	1.7484e+06	49.9094
0.1386	1.75246e+06	49.9532
0.13885	1.75834e+06	50.0566
0.13909	1.76359e+06	50.1389
0.13934	1.7728e+06	50.3494
0.13959	1.7772e+06	50.4035
0.13983	1.78093e+06	50.4355
0.14008	1.78568e+06	50.5007
0.14032	1.79235e+06	50.6271
0.14057	1.79762e+06	50.7084
0.14081	1.80285e+06	50.7879
0.14106	1.8083e+06	50.8743
0.1413	1.81269e+06	50.9265
0.14155	1.81801e+06	51.008
0.14179	1.82341e+06	51.092
0.14204	1.82755e+06	51.1355
0.14228	1.83316e+06	51.2256
0.14253	1.83825e+06	51.2989
0.14278	1.84408e+06	51.3954
0.14302	1.84898e+06	51.4619
0.14327	1.85479e+06	51.5572
0.14351	1.86049e+06	51.6487
0.14376	1.86625e+06	51.7418
0.144	1.87196e+06	51.8328
0.14425	1.87777e+06	51.9266
0.14449	1.88416e+06	52.0386
0.14474	1.89157e+06	52.1817
0.14498	1.89758e+06	52.2809
0.14523	1.9012e+06	52.3054
0.14547	1.9066e+06	52.385
0.14572	1.91121e+06	52.4396
0.14597	1.91783e+06	52.5566
0.14621	1.925e+06	52.6902
0.14646	1.93024e+06	52.7636
0.1467	1.93667e+06	52.8735
0.14695	1.94263e+06	52.9688
0.14719	1.94885e+06	53.0715
0.14744	1.95612e+06	53.2062
0.14768	1.96289e+06	53.325
0.14793	1.96799e+06	53.3924
0.14817	1.97568e+06	53.5386
0.14842	1.9818e+06	53.6364
0.14866	1.98703e+06	53.7072
0.14891	1.992e+06	53.7695
0.14915	1.99828e+06	53.8714
0.1494	2.00792e+06	54.0746
0.14989	2.01458e+06	54.0984
0.15014	2.02193e+06	54.2314
0.15038	2.02878e+06	54.349
0.15063	2.03506e+06	54.4489
0.15087	2.04235e+06	54.5787
0.15112	2.04782e+06	54.6539
0.15136	2.06059e+06	54.9468
0.15161	2.06811e+06	55.082
0.15185	2.07578e+06	55.2215
0.1521	2.08332e+06	55.3564
0.15234	2.09014e+06	55.4696
0.15259	2.09622e+06	55.5606
0.15284	2.10339e+06	55.6837
0.15308	2.10093e+06	55.5218
0.15333	2.10771e+06	55.6328
0.15357	2.12116e+06	55.9399
0.15382	2.12837e+06	56.0625
0.15406	2.13533e+06	56.1776
0.15431	2.14378e+06	56.3358
0.15455	2.15111e+06	56.4609
0.1548	2.16239e+06	56.7007
0.15504	2.16895e+06	56.8025
0.15529	2.17553e+06	56.904
0.15553	2.18303e+06	57.0323
0.15578	2.1913e+06	57.1827
0.15603	2.19882e+06	57.3106
0.15627	2.20699e+06	57.457
0.15652	2.21551e+06	57.6127
0.15676	2.22375e+06	57.7605
0.15701	2.23128e+06	57.8871
0.15725	2.23416e+06	57.8795
0.1575	2.23999e+06	57.9566
0.15774	2.25281e+06	58.2341
0.15799	2.25738e+06	58.2743
0.15823	2.26356e+06	58.3607
0.15848	2.27602e+06	58.6257
0.15872	2.283e+06	58.7341
0.15897	2.29146e+06	58.8839
0.15922	2.29934e+06	59.0172
0.15946	2.30793e+06	59.1699
0.15971	2.31769e+06	59.355
0.15995	2.32616e+06	59.5036
0.1602	2.32878e+06	59.4864
0.16044	2.3402e+06	59.7171
0.16069	2.34773e+06	59.8378
0.16093	2.35693e+06	60.0051
0.16118	2.36488e+06	60.1368
0.16142	2.37388e+06	60.2976
0.16167	2.38178e+06	60.427
0.16191	2.39126e+06	60.6
0.16216	2.39707e+06	60.6705
0.16241	2.40674e+06	60.848
0.16265	2.41828e+06	61.077
0.1629	2.42272e+06	61.1082
0.16314	2.43593e+06	61.3825
0.16339	2.44009e+06	61.4055
0.16363	2.44893e+06	61.5577
0.16388	2.46323e+06	61.86
0.16412	2.46455e+06	61.8039
0.16437	2.4798e+06	62.131
0.16461	2.48829e+06	62.2715
0.16486	2.49803e+06	62.4461
0.1651	2.50488e+06	62.5408
0.16535	2.50703e+06	62.5068
0.16559	2.51666e+06	62.6773
0.16584	2.52514e+06	62.8156
0.16609	2.54274e+06	63.202
0.16633	2.55506e+06	63.4438
0.16658	2.56127e+06	63.5189
0.16682	2.57132e+06	63.6978
0.16707	2.58061e+06	63.8555
0.16731	2.58253e+06	63.814
0.16756	2.59179e+06	63.9703
0.1678	2.60167e+06	64.1431
0.16805	2.61036e+06	64.2832
0.16829	2.62659e+06	64.6256
0.16854	2.63672e+06	64.8032
0.16878	2.64521e+06	64.9363
0.16903	2.65455e+06	65.0921
0.16928	2.66493e+06	65.275
0.16952	2.67589e+06	65.4728
0.16977	2.68431e+06	65.6024
0.17001	2.69252e+06	65.726
0.17026	2.70647e+06	66.0019
0.1705	2.71538e+06	66.1431
0.17075	2.72433e+06	66.285
0.17099	2.73221e+06	66.3983
0.17124	2.74587e+06	66.6638
0.17148	2.75834e+06	66.8974
0.17173	2.76684e+06	67.0255
0.17197	2.77623e+06	67.1768
0.17222	2.78633e+06	67.3462
0.17246	2.79719e+06	67.5351
0.17271	2.80179e+06	67.5594
0.17296	2.81609e+06	67.8376
0.1732	2.82543e+06	67.9852
0.17345	2.83506e+06	68.14
0.17369	2.8452e+06	68.3078
0.17394	2.85581e+06	68.4873
0.17418	2.86425e+06	68.6098
0.17443	2.87409e+06	68.7685
0.17467	2.8832e+06	68.9077
0.17492	2.89112e+06	69.0157
0.17516	2.90437e+06	69.2611
0.17541	2.91463e+06	69.4285
0.17565	2.92944e+06	69.7128
0.1759	2.93945e+06	69.8729
0.17615	2.9493e+06	70.0285
0.17639	2.95939e+06	70.1895
0.17664	2.97019e+06	70.3685
0.17688	2.97911e+06	70.499
0.17713	2.98956e+06	70.668
0.17737	3.00141e+06	70.8723
0.17762	3.01095e+06	71.0172
0.17786	3.01959e+06	71.139
0.17811	3.03755e+06	71.4969
0.17835	3.04933e+06	71.6972
0.1786	3.06227e+06	71.9262
0.17884	3.07066e+06	72.0397
0.17909	3.08179e+06	72.2218
0.17934	3.08475e+06	72.1978
0.17958	3.09869e+06	72.4501
0.17983	3.11388e+06	72.7332
0.18007	3.12732e+06	72.9716
0.18032	3.13748e+06	73.1269
0.18056	3.15021e+06	73.3462
0.18081	3.15621e+06	73.3968
0.18105	3.16764e+06	73.5827
0.1813	3.1817e+06	73.8337
0.18154	3.19319e+06	74.0201
0.18179	3.20725e+06	74.27
0.18204	3.21683e+06	74.4078
0.18228	3.23217e+06	74.688
0.18253	3.24826e+06	74.9863
0.18277	3.26035e+06	75.1846
0.18302	3.27436e+06	75.4301
0.18326	3.28119e+06	75.4975
0.18351	3.29525e+06	75.743
0.18375	3.31754e+06	76.1902
0.184	3.3309e+06	76.4169
0.18424	3.3404e+06	76.5483
0.18449	3.35449e+06	76.7917
0.18473	3.37324e+06	77.1486
0.18498	3.38425e+06	77.3154
0.18523	3.39725e+06	77.5303
0.18547	3.40363e+06	77.5832
0.18572	3.4151e+06	77.7601
0.18596	3.42883e+06	77.9912
0.18621	3.46123e+06	78.6753
0.18645	3.47299e+06	78.8569
0.1867	3.48911e+06	79.1435
0.18694	3.49468e+06	79.1743
0.18719	3.5054e+06	79.3293
0.18743	3.51788e+06	79.5267
0.18768	3.53631e+06	79.8666
0.18793	3.54869e+06	80.0603
0.18817	3.57187e+06	80.5126
0.18842	3.58556e+06	80.7364
0.18866	3.60398e+06	81.0727
0.18891	3.61816e+06	81.3068
0.18915	3.62952e+06	81.4728
0.1894	3.64267e+06	81.6812
0.18964	3.65733e+06	81.9251
0.18989	3.67428e+06	82.2227
0.19013	3.69068e+06	82.5067
0.19038	3.69464e+06	82.4944
0.19063	3.70675e+06	82.6753
0.19087	3.7175e+06	82.8236
0.19112	3.73222e+06	83.0656
0.19136	3.74548e+06	83.2723
0.19161	3.77104e+06	83.7687
0.19185	3.7846e+06	83.9812
0.1921	3.79796e+06	84.1884
0.19234	3.80772e+06	84.3103
0.19259	3.82236e+06	84.5464
0.19283	3.83525e+06	84.7411
0.19308	3.84936e+06	84.9638
0.19333	3.86902e+06	85.3158
0.19357	3.89007e+06	85.6993
0.19382	3.89453e+06	85.6947
0.19406	3.90578e+06	85.8485
0.19431	3.91917e+06	86.0517
0.19455	3.9327e+06	86.2574
0.1948	3.95276e+06	86.6145
0.19504	3.97293e+06	86.9729
0.19529	3.99057e+06	87.2721
0.19553	3.99351e+06	87.2306
0.19578	4.01023e+06	87.5071
0.19603	4.01616e+06	87.5345
0.19627	4.03829e+06	87.9347
0.19652	4.059e+06	88.3014
0.19676	4.07618e+06	88.5862
0.19701	4.09174e+06	88.8327
0.19725	4.10679e+06	89.0673
0.1975	4.12061e+06	89.2729
0.19774	4.14403e+06	89.6976
0.19799	4.16206e+06	89.9981
0.19823	4.17857e+06	90.2631
0.19848	4.19674e+06	90.5656
0.19873	4.21538e+06	90.8777
0.19897	4.22987e+06	91.0949
0.19922	4.24528e+06	91.3324
0.19946	4.25683e+06	91.4818
0.19971	4.28072e+06	91.9101
0.19995	4.28968e+06	91.9999
0.2002	4.30212e+06	92.168
0.20044	4.32068e+06	92.4739
0.20069	4.34589e+06	92.9287
0.20094	4.36112e+06	93.158
0.20118	4.38133e+06	93.4985
0.20143	4.40048e+06	93.8144
0.20167	4.41658e+06	94.0611
0.20192	4.4312e+06	94.274
0.20216	4.449e+06	94.5577
0.20241	4.46685e+06	94.8418
0.20265	4.47392e+06	94.8846
0.2029	4.48806e+06	95.0849
0.20314	4.50843e+06	95.4234
0.20339	4.52628e+06	95.7052
0.20364	4.54345e+06	95.9709
0.20388	4.55896e+06	96.1993
0.20413	4.57578e+06	96.4562
0.20437	4.5982e+06	96.8363
0.20462	4.61052e+06	96.9924
0.20486	4.63202e+06	97.3507
0.20511	4.64817e+06	97.5902
0.20535	4.66704e+06	97.8889
0.2056	4.68318e+06	98.1271
0.20585	4.69658e+06	98.3043
0.20609	4.71372e+06	98.5633
0.20634	4.73732e+06	98.9631
0.20658	4.75607e+06	99.256
0.20683	4.78909e+06	99.86
0.20707	4.80125e+06	100.007
0.20732	4.82104e+06	100.32
0.20756	4.8341e+06	100.486
0.20781	4.85359e+06	100.791
0.20805	4.86825e+06	100.991
0.2083	4.88852e+06	101.312
0.20855	4.91419e+06	101.749
0.20879	4.93047e+06	101.982
0.20904	4.95018e+06	102.289
0.20928	4.97129e+06	102.625
0.20953	4.99734e+06	103.067
0.20977	5.01411e+06	103.308
0.21002	5.03016e+06	103.532
0.21026	5.05343e+06	103.912
0.21051	5.07171e+06	104.183
0.21076	5.0912e+06	104.48
0.211	5.10926e+06	104.745
0.21125	5.12948e+06	105.057
0.21149	5.15009e+06	105.375
0.21174	5.16608e+06	105.595
0.21198	5.18009e+06	105.771
0.21223	5.20068e+06	106.087
0.21247	5.22062e+06	106.389
0.21272	5.241e+06	106.7
0.21296	5.26265e+06	107.036
0.21321	5.28906e+06	107.473
0.21346	5.30999e+06	107.793
0.2137	5.32293e+06	107.943
0.21395	5.35135e+06	108.419
0.21419	5.37172e+06	108.725
0.21444	5.3959e+06	109.111
0.21468	5.41669e+06	109.424
0.21493	5.43154e+06	109.611
0.21517	5.45206e+06	109.917
0.21542	5.47361e+06	110.244
0.21567	5.49394e+06	110.545
0.21591	5.51241e+06	110.806
0.21616	5.53059e+06	111.06
0.2164	5.5518e+06	111.378
0.21665	5.57774e+06	111.793
0.21689	5.61424e+06	112.427
0.21714	5.63535e+06	112.74
0.21738	5.65659e+06	113.054
0.21763	5.6719e+06	113.245
0.21787	5.69685e+06	113.635
0.21812	5.72258e+06	114.04
0.21837	5.75105e+06	114.502
0.21861	5.77627e+06	114.895
0.21886	5.79558e+06	115.165
0.2191	5.81493e+06	115.435
0.21935	5.83777e+06	115.777
0.21959	5.86581e+06	116.224
0.21984	5.88456e+06	116.48
0.22008	5.90862e+06	116.845
0.22033	5.936e+06	117.276
0.22058	5.94706e+06	117.373
0.22082	5.97533e+06	117.821
0.22107	5.99036e+06	117.998
0.22131	6.00559e+06	118.178
0.22156	6.03601e+06	118.668
0.2218	6.04978e+06	118.817
0.22205	6.07075e+06	119.113
0.22229	6.09111e+06	119.395
0.22254	6.11784e+06	119.807
0.22279	6.14114e+06	120.147
0.22303	6.1603e+06	120.403
0.22328	6.18797e+06	120.831
0.22352	6.2053e+06	121.049
0.22377	6.23893e+06	121.596
0.22401	6.25895e+06	121.867
0.22426	6.28767e+06	122.312
0.2245	6.30723e+06	122.573
0.22475	6.3278e+06	122.853
0.22499	6.35418e+06	123.249
0.22524	6.37249e+06	123.482
0.22549	6.38412e+06	123.581
0.22573	6.40976e+06	123.96
0.22598	6.44457e+06	124.522
0.22622	6.46539e+06	124.803
0.22647	6.48989e+06	125.156
0.22671	6.51429e+06	125.507
0.22696	6.54186e+06	125.921
0.2272	6.57401e+06	126.425
0.22745	6.60296e+06	126.864
0.2277	6.62608e+06	127.186
0.22794	6.6517e+06	127.557
0.22819	6.67602e+06	127.902
0.22843	6.70481e+06	128.334
0.22868	6.72233e+06	128.543
0.22892	6.74396e+06	128.832
0.22917	6.77049e+06	129.218
0.22941	6.79365e+06	129.536
0.22966	6.82422e+06	129.999
0.2299	6.83833e+06	130.138
0.23015	6.86609e+06	130.545
0.2304	6.88296e+06	130.737
0.23064	6.91665e+06	131.258
0.23089	6.94253e+06	131.625
0.23113	6.9675e+06	131.974
0.23138	6.98913e+06	132.256
0.23162	7.02902e+06	132.895
0.23187	7.06099e+06	133.378
0.23211	7.08634e+06	133.73
0.23236	7.11586e+06	134.163
0.23261	7.13192e+06	134.334
0.23285	7.15712e+06	134.682
0.2331	7.1853e+06	135.087
0.23334	7.21347e+06	135.49
0.23359	7.23785e+06	135.82
0.23383	7.2617e+06	136.138
0.23408	7.31081e+06	136.944
0.23432	7.33384e+06	137.245
0.23457	7.36332e+06	137.67
0.23481	7.38836e+06	138.008
0.23506	7.42236e+06	138.518
0.23531	7.4514e+06	138.931
0.23555	7.47966e+06	139.329
0.2358	7.51117e+06	139.788
0.23604	7.53185e+06	140.039
0.23629	7.55085e+06	140.257
0.23653	7.57072e+06	140.491
0.23678	7.59241e+06	140.76
0.23702	7.62388e+06	141.214
0.23727	7.6362e+06	141.303
0.23752	7.6729e+06	141.856
0.23776	7.69327e+06	142.096
0.23801	7.73678e+06	142.776
0.23825	7.7688e+06	143.237
0.2385	7.80675e+06	143.809
0.23874	7.83883e+06	144.269
0.23899	7.86548e+06	144.625
0.23923	7.88611e+06	144.866
0.23948	7.92344e+06	145.423
0.23972	7.95482e+06	145.865
0.23997	7.98212e+06	146.231
0.24022	8.01524e+06	146.705
0.24046	8.04593e+06	147.132
0.24071	8.06806e+06	147.398
0.24095	8.10542e+06	147.949
0.2412	8.13949e+06	148.437
0.24144	8.18434e+06	149.126
0.24169	8.21072e+06	149.468
0.24193	8.24987e+06	150.048
0.24218	8.28636e+06	150.577
0.24242	8.31791e+06	151.013
0.24267	8.32851e+06	151.058
0.24292	8.38541e+06	151.964
0.24316	8.4191e+06	152.437
0.24341	8.44413e+06	152.748
0.24365	8.48396e+06	153.334
0.2439	8.5176e+06	153.803
0.24414	8.55879e+06	154.411
0.24439	8.57535e+06	154.563
0.24463	8.60681e+06	154.989
0.24488	8.63659e+06	155.383
0.24512	8.66983e+06	155.841
0.24537	8.6952e+06	156.153
0.24562	8.72606e+06	156.565
0.24586	8.75931e+06	157.02
0.24611	8.79231e+06	157.47
0.24635	8.834e+06	158.078
0.2466	8.86837e+06	158.551
0.24684	8.89583e+06	158.896
0.24709	8.93897e+06	159.528
0.24733	8.97771e+06	160.078
0.24758	8.99657e+06	160.263
0.24782	9.04312e+06	160.954
0.24807	9.07855e+06	161.441
0.24831	9.12423e+06	162.113
0.24856	9.16552e+06	162.704
0.24881	9.19126e+06	163.011
0.24905	9.22309e+06	163.428
0.2493	9.26267e+06	163.985
0.24954	9.29744e+06	164.454
0.24979	9.33252e+06	164.927
0.25003	9.37218e+06	165.483
0.25028	9.41558e+06	166.104
0.25052	9.44831e+06	166.533
0.25077	9.47358e+06	166.825
0.25101	9.5263e+06	167.612
0.25126	9.56601e+06	168.163
0.25151	9.61224e+06	168.83
0.25175	9.65803e+06	169.488
0.252	9.71121e+06	170.277
0.25224	9.74521e+06	170.72
0.25249	9.79286e+06	171.408
0.25273	9.84455e+06	172.166
0.25298	9.87998e+06	172.632
0.25322	9.9368e+06	173.48
0.25347	9.97267e+06	173.952
0.25371	10010900	174.465
0.25396	10044000	174.885
0.2542	10107600	175.848
0.25445	10144200	176.329
0.2547	10176700	176.736
0.25494	10223100	177.389
0.25519	10231400	177.365
0.25543	10275500	177.975
0.25568	10336400	178.881
0.25592	10383800	179.547
0.25617	10487800	181.211
0.25641	10510100	181.431
0.25666	10552300	182.001
0.2569	10645400	183.466
0.25715	10692000	184.11
0.25739	10762900	185.18
0.25764	10785200	185.395
0.25788	10813400	185.713
0.25813	10873600	186.591
0.25838	10912000	187.086
0.25862	11273900	193.235
0.25887	11314400	193.76
0.25911	11352100	194.234
0.25936	11387000	194.659
0.2596	11406500	194.814
0.25985	11442500	195.257
0.26009	11490100	195.9
0.26034	11499200	195.874
0.26058	11533900	196.291
0.26083	11593900	197.147
0.26107	11624700	197.495
0.26132	11672200	198.131
0.26156	11703300	198.483
0.26181	11748400	199.076
0.26206	11780700	199.447
0.2623	11835400	200.203
0.26255	11892200	200.995
0.26279	11943700	201.693
0.26304	11998000	202.438
0.26328	12020400	202.634
0.26353	12093100	203.693
0.26377	12144600	204.386
0.26402	12196300	205.082
0.26426	12258700	205.959
0.26451	12312900	206.695
0.26475	12343200	207.021
0.265	12401600	207.825
0.26524	12462700	208.675
0.26549	12505700	209.214
0.26573	12549600	209.768
0.26598	12605800	210.53
0.26623	12633200	210.801
0.26647	12681300	211.424
0.26672	12726900	212.002
0.26696	12776500	212.647
0.26721	12798900	212.831
0.26745	12848300	213.471
0.2677	12900700	214.161
0.26794	12946600	214.739
0.26819	13001600	215.47
0.26843	13061900	216.289
0.26868	13115000	216.985
0.26892	13165400	217.634
0.26917	13254300	218.929
0.26941	13287400	219.286
0.26966	13337000	219.918
0.2699	13380500	220.447
0.27015	13445000	221.326
0.2704	13475500	221.635
0.27064	13529500	222.337
0.27089	13571700	222.84
0.27113	13602200	223.147
0.27138	13655900	223.84
0.27162	13760000	225.371
0.27187	13808200	225.969
0.27211	13860200	226.629
0.27236	13940100	227.752
0.2726	14011000	228.723
0.27285	14061500	229.354
0.27309	14119700	230.112
0.27334	14141200	230.261
0.27358	14197200	230.98
0.27383	14252800	231.691
0.27407	14307600	232.388
0.27432	14383900	233.438
0.27456	14436800	234.101
0.27481	14450100	234.11
0.27505	14491200	234.577
0.2753	14565500	235.589
0.27555	14619300	236.262
0.27579	14629900	236.226
0.27604	14675900	236.769
0.27628	14726300	237.384
0.27653	14776300	237.991
0.27677	14865600	239.239
0.27702	14880700	239.274
0.27726	14949800	240.189
0.27751	14994400	240.703
0.27775	15034300	241.14
0.278	15082100	241.705
0.27824	15135900	242.366
0.27849	15161300	242.565
0.27873	15251500	243.815
0.27898	15286700	244.171
0.27922	15361900	245.174
0.27947	15411500	245.762
0.27971	15459800	246.327
0.27996	15520700	247.095
0.2802	15627100	248.596
0.28045	15668700	249.049
0.28069	15750200	250.144
0.28094	15791700	250.594
0.28119	15832100	251.025
0.28143	15919000	252.202
0.28168	15972100	252.835
0.28192	16028300	253.516
0.28217	16079100	254.11
0.28241	16157400	255.143
0.28266	16182900	255.33
0.2829	16235400	255.947
0.28315	16277400	256.396
0.28339	16354000	257.397
0.28364	16439300	258.534
0.28388	16508800	259.418
0.28413	16566100	260.106
0.28437	16615400	260.665
0.28462	16669700	261.303
0.28486	16781700	262.856
0.28511	16829900	263.394
0.28535	16894200	264.187
0.2856	16934700	264.601
0.28584	17008900	265.548
0.28609	17087200	266.558
0.28633	17138500	267.139
0.28658	17215000	268.118
0.28683	17326000	269.638
0.28707	17372600	270.142
0.28732	17420400	270.664
0.28756	17481900	271.4
0.28781	17529300	271.913
0.28805	17596400	272.735
0.2883	17634000	273.093
0.28854	17701800	273.923
0.28879	17781400	274.937
0.28903	17826900	275.415
0.28928	17957400	277.221
0.28952	17989700	277.491
0.28977	18073900	278.57
0.29001	18123200	279.103
0.29026	18222400	280.413
0.2905	18278900	281.055
0.29075	18348100	281.894
0.29099	18527300	284.441
0.29124	18589200	285.163
0.29148	18665200	286.102
0.29173	18729600	286.859
0.29198	18829400	288.164
0.29222	18892400	288.897
0.29247	18957100	289.655
0.29271	19012400	290.266
0.29296	19129100	291.825
0.2932	19186900	292.472
0.29345	19268200	293.48
0.29369	19369500	294.794
0.29394	19460100	295.942
0.29418	19460200	295.697
0.29443	19572900	297.181
0.29467	19677200	298.535
0.29492	19728000	299.065
0.29516	19759800	299.304
0.29541	19870100	300.744
0.29565	19966400	301.967
0.2959	20106000	303.85
0.29639	20187100	304.584
0.29663	20282100	305.78
0.29688	20398100	307.294
0.29713	20416300	307.318
0.29737	20495400	308.267
0.29762	20577900	309.266
0.29786	20706800	310.968
0.29811	20726000	311.004
0.29835	20915100	313.614
0.2986	20939100	313.72
0.29884	20989300	314.222
0.29909	21155900	316.483
0.29933	21236300	317.438
0.29958	21268800	317.669
0.29982	21359000	318.769
0.30007	21395400	319.057
0.30031	21495900	320.31
0.30056	21571700	321.188
0.3008	21692800	322.747
0.30105	21789900	323.942
0.30129	21819100	324.117
0.30154	21944100	325.728
0.30178	22014600	326.519
0.30203	22087100	327.339
0.30228	22210700	328.923
0.30252	22273000	329.587
0.30277	22381100	330.935
0.30301	22417800	331.214
0.30326	22527000	332.575
0.3035	22616500	333.639
0.30375	22706800	334.714
0.30399	22849700	336.569
0.30424	22952200	337.821
0.30448	23031400	338.725
0.30473	23134100	339.977
0.30497	23238400	341.249
0.30522	23401900	343.397
0.30546	23486600	344.375
0.30571	23545800	344.975
0.30595	23559400	344.899
0.3062	23651000	345.975
0.30644	23742900	347.055
0.30669	23804400	347.684
0.30694	23850800	348.089
0.30718	23919800	348.827
0.30743	24035800	350.255
0.30767	24147000	351.61
0.30792	24206600	352.205
0.30816	24291400	353.169
0.30841	24376900	354.142
0.30865	24484700	355.439
0.3089	24620900	357.151
0.30914	24659700	357.435
0.30939	24741400	358.346
0.30963	24860700	359.804
0.30988	24939700	360.672
0.31012	24998300	361.241
0.31037	25045500	361.643
0.31061	25162800	363.065
0.31086	25243000	363.945
0.3111	25316500	364.726
0.31135	25444500	366.298
0.3116	25518800	367.088
0.31184	25645200	368.632
0.31209	25713300	369.329
0.31233	25813200	370.485
0.31258	25960800	372.329
0.31282	26047500	373.29
0.31307	26107200	373.86
0.31331	26193800	374.817
0.31356	26266000	375.565
0.3138	26362600	376.663
0.31405	26493100	378.248
0.31429	26579400	379.194
0.31454	26606400	379.287
0.31478	26773000	381.384
0.31503	27021300	384.651
0.31527	27138300	386.03
0.31552	27184800	386.396
0.31576	27289100	387.59
0.31601	27334900	387.944
0.31626	27445400	389.223
0.3165	27559700	390.554
0.31675	27675700	391.908
0.31699	27738300	392.497
0.31724	27885100	394.286
0.31748	27977200	395.293
0.31773	28176000	397.817
0.31797	28225800	398.218
0.31822	28373300	400.007
0.31846	28437100	400.605
0.31871	28521300	401.491
0.31895	28638500	402.844
0.3192	28743800	404.026
0.31944	28881600	405.666
0.31969	28948600	406.303
0.31993	29088900	407.974
0.32018	29250000	409.936
0.32042	29373400	411.364
0.32067	29544200	413.457
0.32092	29684700	415.121
0.32116	29787100	416.246
0.32141	29874500	417.158
0.32165	30025600	418.963
0.3219	30124200	420.029
0.32214	30240900	421.347
0.32239	30405100	423.33
0.32263	30560400	425.184
0.32288	30696500	426.767
0.32312	30788900	427.736
0.32337	30889000	428.811
0.32361	30989400	429.889
0.32386	31177000	432.183
0.3241	31254300	432.934
0.32435	31384900	434.427
0.32459	31528400	436.098
0.32484	31679300	437.869
0.32509	31857700	440.02
0.32533	31993700	441.578
0.32558	32129200	443.127
0.32582	32256400	444.559
0.32607	32430900	446.644
0.32631	32601300	448.669
0.32656	32713900	449.891
0.3268	32850600	451.445
0.32705	32878900	451.498
0.32729	33067800	453.769
0.32754	33212300	455.424
0.32778	33311300	456.449
0.32803	33381700	457.078
0.32827	33474800	458.018
0.32852	33623900	459.729
0.32876	33826600	462.173
0.32901	33926700	463.204
0.32926	34036200	464.363
0.3295	34133600	465.354
0.32975	34251600	466.626
0.32999	34397500	468.278
0.33024	34578100	470.403
0.33048	34693900	471.638
0.33073	34825200	473.083
0.33097	34998700	475.103
0.33122	35194000	477.417
0.33146	35370600	479.473
0.33171	35476200	480.557
0.33195	35666300	482.792
0.3322	35888200	485.455
0.33244	35981400	486.365
0.33269	36170200	488.572
0.33293	36350300	490.658
0.33318	36479300	492.047
0.33343	36657700	494.104
0.33367	36847300	496.31
0.33392	36986000	497.824
0.33416	37062700	498.496
0.33441	37216000	500.203
0.33465	37280300	500.705
0.3349	37415100	502.159
0.33514	37540000	503.476
0.33539	37822800	506.92
0.33563	37879100	507.308
0.33588	38042400	509.136
0.33612	38100300	509.543
0.33637	38169200	510.098
0.33661	38378500	512.537
0.33686	38441200	513.006
0.33711	38559800	514.223
0.33735	38742800	516.302
0.3376	38849700	517.358
0.33784	38986100	518.808
0.33809	39212600	521.461
0.33833	39481100	524.671
0.33858	39645900	526.492
0.33882	39763600	527.681
0.33907	39947200	529.748
0.33931	39910500	528.875
0.33956	40043700	530.267
0.3398	40181700	531.72
0.34005	40381500	533.993
0.34029	40596300	536.462
0.34054	40742000	538.011
0.34079	40877000	539.414
0.34103	41053800	541.37
0.34128	41162300	542.419
0.34152	41290700	543.729
0.34177	41508000	546.213
0.34201	41708100	548.467
0.34226	41835800	549.761
0.3425	42005300	551.604
0.34275	42193200	553.688
0.34299	42450100	556.679
0.34324	42621500	558.539
0.34348	42807200	560.584
0.34373	43004200	562.775
0.34397	43158400	564.401
0.34422	43356700	566.603
0.34447	43473900	567.738
0.34471	43631100	569.396
0.34496	43785700	571.017
0.3452	44061800	574.228
0.34545	44193000	575.537
0.34569	44331300	576.937
0.34594	44509400	578.856
0.34618	44721100	581.211
0.34643	44893900	583.054
0.34667	45035900	584.494
0.34692	45257600	586.97
0.34716	45452300	589.09
0.34741	45606500	590.681
0.34766	45787600	592.62
0.3479	45907500	593.76
0.34815	45975000	594.218
0.34839	46204800	596.782
0.34864	46383500	598.679
0.34888	46489400	599.631
0.34913	46665600	601.491
0.34937	46934000	604.542
0.34962	47065700	605.821
0.34986	47251400	607.796
0.35011	47472900	610.23
0.35036	47495500	610.094
0.3506	47630000	611.402
0.35085	47765600	612.722
0.35109	47987400	615.15
0.35134	48135100	616.621
0.35158	48359400	619.075
0.35183	48568200	621.326
0.35207	48774800	623.547
0.35232	48961900	625.513
0.35256	49153100	627.53
0.35281	49344000	629.54
0.35306	49519900	631.355
0.3533	49708400	633.329
0.35355	49710500	632.916
0.35379	49943900	635.46
0.35404	50229400	638.665
0.35428	50452000	641.064
0.35453	50711500	643.929
0.35477	50950200	646.526
0.35502	51094600	647.918
0.35526	51195100	648.749
0.35551	51449400	651.536
0.35576	51532800	652.146
0.356	51788000	654.938
0.35625	51972800	656.832
0.35649	51865100	655.014
0.35674	52115300	657.734
0.35698	52295100	659.559
0.35723	52461300	661.21
0.35747	52583700	662.304
0.35772	52821300	664.852
0.35796	53122500	668.201
0.35821	53245000	669.29
0.35846	53514400	672.229
0.3587	53625300	673.167
0.35895	53934900	676.607
0.35919	54096400	678.177
0.35944	54418100	681.761
0.35968	54693200	684.754
0.35993	54758800	685.111
0.36017	55108000	689.028
0.36042	55281800	690.739
0.36066	55532200	693.408
0.36091	55709100	695.152
0.36116	55837200	696.283
0.3614	56154300	699.778
0.36165	56403600	702.42
0.36189	56621100	704.661
0.36214	56918900	707.901
0.36238	56975800	708.131
0.36263	57364900	712.503
0.36287	57685000	716.01
0.36312	58043100	719.985
0.36337	58216800	721.66
0.36361	58467400	724.289
0.36386	58791000	727.821
0.3641	58941600	729.201
0.36435	59195300	731.858
0.36459	59387200	733.745
0.36484	59582900	735.676
0.36508	59685100	736.447
0.36533	59917300	738.826
0.36557	60301700	743.084
0.36582	60562800	745.813
0.36607	60665100	746.576
0.36631	60823900	748.036
0.36656	61048000	750.299
0.3668	61236200	752.117
0.36705	61554800	755.539
0.36729	61735400	757.257
0.36754	61989200	759.873
0.36778	62381500	764.189
0.36803	62671500	767.242
0.36828	62902500	769.567
0.36852	63219300	772.941
0.36877	63391600	774.539
0.36901	63596800	776.538
0.36926	63734600	777.709
0.3695	64002000	780.464
0.36975	64216000	782.563
0.36999	64667900	787.566
0.37024	64897300	789.845
0.37048	65127400	792.13
0.37073	65167100	792.089
0.37098	65499100	795.611
0.37122	65747900	798.116
0.37147	65933700	799.85
0.37171	66362600	804.538
0.37196	66801500	809.343
0.3722	66978200	810.955
0.37245	67159600	812.623
0.37269	67423000	815.283
0.37294	67717300	818.314
0.37319	67792500	818.687
0.37343	68031600	821.044
0.37368	68404600	825.017
0.37392	68744700	828.588
0.37417	68974800	830.825
0.37441	69315300	834.392
0.37466	69529300	836.428
0.3749	69810100	839.266
0.37515	69931500	840.18
0.3754	70293600	843.992
0.37564	70382000	844.504
0.37589	70615900	846.766
0.37613	70870700	849.276
0.37638	70920500	849.321
0.37662	71092400	850.831
0.37687	71256700	852.247
0.37711	71503100	854.646
0.37736	71791000	857.54
0.37761	72216900	862.082
0.37785	72316800	862.717
0.3781	72494500	864.282
0.37834	72672800	865.852
0.37859	73188400	871.448
0.37883	73311400	872.351
0.37908	73413800	873.008
0.37932	73861200	877.775
0.37957	74141600	880.548
0.37982	74425800	883.361
0.38006	74699900	886.052
0.38031	75035100	889.465
0.38055	75386900	893.071
0.3808	75518400	894.056
0.38104	76022900	899.466
0.38129	76362400	902.913
0.38153	76864100	908.277
0.38178	77014600	909.475
0.38203	77333100	912.66
0.38227	77437100	913.304
0.38252	77863400	917.757
0.38276	78267000	921.935
0.38301	78386600	922.756
0.38325	78710100	925.982
0.3835	78860800	927.165
0.38374	79346300	932.293
0.38399	79824900	937.332
0.38424	80118100	940.183
0.38448	80243000	941.051
0.38473	80670200	945.471
0.38497	81052500	949.358
0.38522	81332700	952.042
0.38546	81550100	953.985
0.38571	81951100	958.079
0.38596	82153200	959.837
0.3862	82577200	964.19
0.38645	83023700	968.802
0.38669	83435900	973.006
0.38694	83575400	974.019
0.38718	83846000	976.561
0.38743	84197900	980.049
0.38767	84550000	983.535
0.38792	84586600	983.339
0.38817	84883200	986.171
0.38841	85286200	990.239
0.38866	85507500	992.188
0.3889	85675300	993.512
0.38915	86146900	998.365
0.38939	86492300	1001.75
0.38964	86833600	1005.08
0.38988	87122200	1007.79
0.39013	87480800	1011.31
0.39038	87723100	1013.48
0.39062	87997000	1016.01
0.39087	88323200	1019.15
0.39111	88747900	1023.42
0.39136	88993300	1025.61
0.3916	89470400	1030.48
0.39185	89759400	1033.17
0.39209	90050100	1035.87
0.39234	90270600	1037.77
0.39259	90830900	1043.57
0.39283	91713000	1053.07
0.39308	92035700	1056.12
0.39332	92549500	1061.37
0.39357	92971600	1065.56
0.39381	93088200	1066.23
0.39406	93470800	1069.96
0.3943	93875600	1073.93
0.39455	94026700	1075
0.3948	94175300	1076.03
0.39504	94546100	1079.61
0.39529	95212700	1086.56
0.39553	95611000	1090.44
0.39578	95960100	1093.75
0.39602	96166300	1095.43
0.39627	96820400	1102.21
0.39651	97061500	1104.28
0.39676	97556700	1109.24
0.39701	98099800	1114.74
0.39725	98580700	1119.52
0.3975	98753000	1120.79
0.39774	99287900	1126.18
0.39799	99845700	1131.82
0.39823	100186000	1134.99
0.39848	100630000	1139.32
0.39872	101204000	1145.13
0.39897	101430000	1146.99
0.39921	101954000	1152.22
0.39946	102251000	1154.87
0.39971	102669000	1158.89
0.39995	103123000	1163.31
0.4002	103469000	1166.51
0.40044	103783000	1169.34
0.40069	104390000	1175.47
0.40093	105271000	1184.69
0.40118	105532000	1186.9
0.40142	105982000	1191.25
0.40167	106193000	1192.89
0.40192	106403000	1194.53
0.40216	107105000	1201.69
0.40241	107590000	1206.41
0.40265	108305000	1213.7
0.4029	108413000	1214.17
0.40314	108774000	1217.48
0.40339	109082000	1220.19
0.40363	109566000	1224.87
0.40388	109848000	1227.28
0.40413	110440000	1233.16
0.40437	111059000	1239.33
0.40462	111427000	1242.69
0.40486	111988000	1248.21
0.40511	112426000	1252.34
0.40535	112923000	1257.12
0.4056	113304000	1260.61
0.40584	113722000	1264.5
0.40609	114260000	1269.73
0.40634	114816000	1275.15
0.40658	115245000	1279.15
0.40683	115685000	1283.27
0.40707	116118000	1287.3
0.40732	116704000	1293.03
0.40756	117216000	1297.93
0.40781	117208000	1297.06
0.40805	117863000	1303.54
0.4083	118360000	1308.26
0.40854	118760000	1311.9
0.40879	119509000	1319.4
0.40904	119938000	1323.35
0.40928	120718000	1331.17
0.40953	121066000	1334.22
0.40977	121566000	1338.93
0.41002	121830000	1341.04
0.41026	122208000	1344.41
0.41051	122716000	1349.2
0.41075	123646000	1358.63
0.411	124117000	1363
0.41125	124374000	1365.01
0.41149	124720000	1368
0.41174	125534000	1376.12
0.41198	126114000	1381.67
0.41223	126927000	1389.76
0.41247	127579000	1396.08
0.41272	127835000	1398.06
0.41296	128456000	1404.02
0.41321	128721000	1406.09
0.41345	129197000	1410.46
0.4137	129612000	1414.16
0.41395	130217000	1419.93
0.41419	130953000	1427.12
0.41444	131669000	1434.09
0.41468	132242000	1439.49
0.41493	133162000	1448.66
0.41517	133533000	1451.84
0.41542	134025000	1456.34
0.41566	134900000	1465
0.41591	135464000	1470.27
0.41615	136278000	1478.24
0.4164	137003000	1485.24
0.41665	137647000	1491.36
0.41689	138252000	1497.04
0.41714	139291000	1507.42
0.41738	139922000	1513.37
0.41763	140733000	1521.26
0.41787	141199000	1525.41
0.41812	141663000	1529.53
0.41836	141955000	1531.79
0.41861	142490000	1536.67
0.41886	143023000	1541.52
0.4191	144341000	1554.84
0.41935	144750000	1558.34
0.41959	145319000	1563.56
0.41984	145492000	1564.51
0.42008	145831000	1567.24
0.42033	146692000	1575.59
0.42057	147112000	1579.19
0.42082	147798000	1585.63
0.42106	148510000	1592.36
0.42131	149584000	1602.95
0.42156	149754000	1603.84
0.4218	151112000	1617.47
0.42205	151901000	1624.98
0.42229	152556000	1631.05
0.42254	153302000	1638.08
0.42278	153957000	1644.14
0.42303	154218000	1645.97
0.42327	154766000	1650.87
0.42352	155652000	1659.38
0.42376	156718000	1669.79
0.42401	157528000	1677.46
0.42426	158412000	1685.91
0.4245	159091000	1692.17
0.42475	159976000	1700.61
0.42499	160534000	1705.57
0.42524	161214000	1711.81
0.42548	161987000	1719.04
0.42573	162541000	1723.93
0.42597	163211000	1730.05
0.42622	163699000	1734.23
0.42646	164316000	1739.77
0.42671	164968000	1745.68
0.42696	165813000	1753.63
0.4272	166613000	1761.09
0.42745	167799000	1772.62
0.42769	168289000	1776.78
0.42794	169332000	1786.78
0.42818	170181000	1794.73
0.42843	171524000	1807.87
0.42867	171753000	1809.25
0.42892	172467000	1815.74
0.42916	173187000	1822.29
0.42941	173898000	1828.74
0.42965	174567000	1834.73
0.4299	175749000	1846.12
0.43015	176218000	1849.99
0.43039	176689000	1853.89
0.43064	176860000	1854.62
0.43088	177348000	1858.69
0.43113	178204000	1866.61
0.43137	179121000	1875.16
0.43162	179981000	1883.1
0.43186	180881000	1891.45
0.43211	181530000	1897.17
0.43235	182030000	1901.32
0.4326	183168000	1912.14
0.43284	183816000	1917.82
0.43309	184359000	1922.41
0.43334	184952000	1927.51
0.43358	186803000	1945.72
0.43383	186808000	1944.67
0.43407	187845000	1954.37
0.43432	188506000	1960.15
0.43456	189559000	1970
0.43481	190765000	1981.43
0.43505	191567000	1988.64
0.4353	192610000	1998.36
0.43554	193148000	2002.82
0.43579	194105000	2011.62
0.43603	194561000	2015.22
0.43628	195812000	2027.05
0.43653	196916000	2037.34
0.43677	197338000	2040.57
0.43702	198414000	2050.55
0.43726	198818000	2053.58
0.43751	199890000	2063.51
0.43775	202483000	2089.13
0.43837	203185000	2093.45
0.43861	203939000	2100.05
0.43886	205710000	2117.13
0.4391	207405000	2133.4
0.43935	208622000	2144.73
0.43959	210086000	2158.59
0.43984	211339000	2170.27
0.44008	212170000	2177.6
0.44033	212551000	2180.3
0.44057	213018000	2183.88
0.44082	214346000	2196.28
0.44106	216257000	2214.65
0.44131	218201000	2233.34
0.44155	218927000	2239.53
0.4418	220085000	2250.14
0.44204	221068000	2258.94
0.44229	222299000	2270.28
0.44254	223697000	2283.3
0.44278	225384000	2299.26
0.44303	225499000	2299.16
0.44327	225678000	2299.72
0.44352	226138000	2303.14
0.44376	227931000	2320.13
0.44401	229436000	2334.18
0.44425	229510000	2333.64
0.4445	231258000	2350.13
0.44474	233221000	2368.79
0.44499	233503000	2370.35
0.44523	235191000	2386.19
0.44548	235580000	2388.83
0.44572	236566000	2397.51
0.44597	237508000	2405.74
0.44621	238802000	2417.53
0.44646	240142000	2429.78
0.4467	240515000	2432.22
0.44695	241283000	2438.65
0.44719	242058000	2445.15
0.44744	242983000	2453.16
0.44769	244761000	2469.77
0.44793	244427000	2465.05
0.44818	246733000	2486.97
0.44842	247300000	2491.32
0.44867	247827000	2495.27
0.44891	248415000	2499.83
0.44916	250313000	2517.57
0.4494	250936000	2522.47
0.44965	252417000	2535.98
0.44989	253261000	2543.08
0.45014	254916000	2558.32
0.45038	255536000	2563.15
0.45063	257602000	2582.49
0.45087	260088000	2606.01
0.45112	260554000	2609.27
0.45136	262027000	2622.61
0.45161	262641000	2627.33
0.45185	264559000	2645.1
0.4521	264056000	2638.63
0.45234	265796000	2654.59
0.45259	266948000	2664.66
0.45283	267439000	2668.12
0.45308	269329000	2685.54
0.45333	269483000	2685.62
0.45357	271085000	2700.14
0.45382	271790000	2705.71
0.45406	272359000	2709.91
0.45431	273050000	2715.33
0.45455	274561000	2728.89
0.4548	275731000	2739.05
0.45504	278513000	2765.22
0.45529	279476000	2773.29
0.45553	281932000	2796.18
0.45578	282082000	2796.16
0.45602	283147000	2805.22
0.45627	284842000	2820.5
0.45651	286035000	2830.81
0.45676	286530000	2834.19
0.457	287751000	2844.75
0.45725	288679000	2852.4
0.45749	290644000	2870.29
0.45774	291071000	2872.97
0.45798	291796000	2878.59
0.45823	294161000	2900.38
0.45848	295099000	2908.08
0.45872	296501000	2920.35
0.45897	297488000	2928.51
0.45921	300844000	2959.99
0.45946	301593000	2965.78
0.4597	302402000	2972.16
0.46019	306297000	3007.26
0.45995	303433000	2980.71
0.46044	310639000	3048.29
0.46068	311190000	3052.08
0.46093	313536000	3073.47
0.46117	314303000	3079.35
0.46142	317636000	3110.38
0.46166	319467000	3126.66
0.46191	320139000	3131.57
0.46215	320959000	3137.94
0.4624	323361000	3159.76
0.46264	326871000	3192.39
0.46289	328950000	3211
0.46313	331000000	3229.32
0.46338	333186000	3248.94
0.46363	335155000	3266.42
0.46387	336031000	3273.23
0.46412	338921000	3299.66
0.46436	340550000	3313.78
0.46461	342278000	3328.85
0.46485	343633000	3340.27
0.4651	345164000	3353.39
0.46534	346368000	3363.32
0.46559	349323000	3390.25
0.46583	354266000	3436.44
0.46608	358500000	3475.71
0.46632	359689000	3485.41
0.46657	361989000	3505.87
0.46681	364110000	3524.57
0.46706	368079000	3561.14
0.4673	370900000	3586.57
0.46755	373277000	3607.67
0.46779	376069000	3632.77
0.46804	378054000	3650.04
0.46828	378282000	3650.33
0.46853	383216000	3696.03
0.46878	385313000	3714.33
0.46902	387140000	3730
0.46927	389088000	3746.82
0.46951	389330000	3747.19
0.46976	391358000	3764.75
0.47	393146000	3779.99
0.47025	395527000	3800.91
0.47049	396480000	3808.09
0.47074	398262000	3823.22
0.47098	402074000	3857.83
0.47123	401840000	3853.57
0.47147	405429000	3885.99
0.47172	407594000	3904.72
0.47196	407981000	3906.4
0.47221	411339000	3936.52
0.47245	411483000	3935.86
0.4727	411379000	3932.82
0.47294	413142000	3947.64
0.47319	416104000	3973.9
0.47343	417687000	3986.96
0.47368	417513000	3983.23
0.47393	418647000	3991.99
0.47417	418141000	3985.1
0.47442	420106000	4001.77
0.47466	422684000	4024.26
0.47491	424021000	4034.91
0.47515	428579000	4076.2
0.4754	429769000	4085.41
0.47564	432151000	4105.95
0.47589	435009000	4130.99
0.47613	437762000	4155
0.47638	437315000	4148.62
0.47662	438237000	4155.23
0.47687	441062000	4179.88
0.47711	445303000	4217.93
0.47736	448302000	4244.16
0.4776	448736000	4246.09
0.47785	450053000	4256.38
0.47809	450950000	4262.68
0.47834	453938000	4288.74
0.47858	454199000	4289
0.47883	456242000	4306.1
0.47907	459037000	4330.27
0.47932	460879000	4345.43
0.47957	462093000	4354.66
0.47981	462854000	4359.6
0.48006	466247000	4389.33
0.4803	468982000	4412.84
0.48055	470746000	4427.18
0.48079	471799000	4434.83
0.48104	472466000	4438.84
0.48128	472971000	4441.32
0.48153	473000000	4439.33
0.48177	476706000	4471.85
0.48202	478528000	4486.67
0.48226	479861000	4496.88
0.48275	485516000	4545.28
0.48251	482094000	4515.52
0.483	490794000	4592.38
0.48324	494972000	4629.14
0.48349	497847000	4653.68
0.48373	501397000	4684.5
0.48398	505820000	4723.45
0.48423	508491000	4745.99
0.48447	511160000	4768.5
0.48472	512107000	4774.92
0.48496	514087000	4790.97
0.48521	513906000	4786.86
0.48545	515467000	4798.98
0.4857	517036000	4811.16
0.48594	520306000	4839.16
0.48619	522812000	4860.02
0.48643	523784000	4866.61
0.48668	528657000	4909.43
0.48692	529445000	4914.27
0.48717	531480000	4930.68
0.48741	530941000	4923.2
0.48766	535318000	4961.31
0.4879	542253000	5023.08
0.48815	542430000	5022.2
0.4884	545621000	5049.22
0.48864	548044000	5069.1
0.48889	552111000	5104.17
0.48913	554451000	5123.24
0.48938	557679000	5150.5
0.48962	562045000	5188.24
0.48987	567798000	5238.74
0.49011	569286000	5249.85
0.49036	572887000	5280.42
0.4906	569849000	5249.78
0.49085	575447000	5298.73
0.49109	578330000	5322.62
[truncated: 424 more rows]

## Sheet: Fig 3c
Applied voltage/V	R/R0 at 0% strain	R/R0 at 60% strain
0.09999	1	1
0.19999	1.00061	0.88548
0.3	1.00157	0.91489
0.39998	1.00153	0.85798
0.49998	1.00124	0.84415
0.59997	1.00141	0.84797
0.69999	1.00092	0.84941
0.79998	1.00067	0.83649
0.89998	1.00036	0.83841
0.99997	1.00017	0.83095
1.09999	0.9999	0.83912
1.2	1.00012	0.87959
1.3	1.00009	0.84551
1.39998	0.99993	0.79942
1.49998	0.9994	0.85876
1.59997	0.99923	0.79329
1.69997	0.99915	0.78579
1.79997	0.9988	0.82007
1.89996	0.99813	0.80064
1.99996	0.99803	0.77868
2.09998	0.99784	0.80741
2.19989	0.99776	0.80433
2.29983	0.99742	0.79413
2.40007	0.9973	0.80071
2.49993	0.99717	0.79504
2.59979	0.99684	0.79214
2.69996	0.99647	0.79218
2.79987	0.99625	0.79113
2.89974	0.99615	0.79225
3.00002	0.99584	0.7806
3.09991	0.99557	0.76769
3.19978	0.99562	0.77908
3.3	0.9952	0.78003
3.39988	0.99509	0.778
3.49978	0.99492	0.77734
3.60004	0.99453	0.77462
3.69993	0.99464	0.77789
3.79981	0.99409	0.77316
3.89997	0.99404	0.77202
3.99982	0.99372	0.77016
4.09971	0.99333	0.77167
4.19996	0.99325	0.77287
4.29986	0.99286	0.76993
4.39974	0.9926	0.77071
4.49994	0.99222	0.76762
4.59979	0.99182	0.76824
4.69977	0.99179	0.77123
4.79999	0.9914	0.76921
4.89984	0.99129	0.76736
4.99976	0.99091	0.77418
5.09994	0.99059	0.7719
5.19981	0.99037	0.76929
5.29972	0.98993	0.77259
5.39993	0.98969	0.76551
5.49978	0.9894	0.76936
5.59966	0.98948	0.76641
5.69986	0.98924	0.76638
5.79974	0.98901	0.75782
5.89967	0.98875	0.75811
5.99958	0.9886	0.75864
6.09979	0.98819	0.76013
6.1997	0.98785	0.75925
6.2995	0.98766	0.75301
6.39976	0.98768	0.75508
6.49998	0.98746	0.75446
6.59982	0.98726	0.75174
6.70002	0.98695	0.75224
6.79995	0.98679	0.75232
6.89974	0.98651	0.74609
6.99996	0.98607	0.74967
7.09995	0.98585	0.74839
7.19979	0.98538	0.74716
7.3	0.98519	0.74829
7.39992	0.98496	0.74186
7.49976	0.98451	0.74169
7.60001	0.98445	0.74367
7.69997	0.9842	0.74292
7.7998	0.98393	0.74283
7.90004	0.98351	0.74071
7.99989	0.9833	0.74075
8.09974	0.98299	0.73852
8.19996	0.9828	0.7398
8.29989	0.9827	0.74014
8.39976	0.98226	0.73654
8.49999	0.98214	0.73804
8.59985	0.98184	0.73682
8.69971	0.98131	0.73396
8.8	0.98106	0.73391
8.89993	0.98095	0.73095
8.99976	0.98079	0.72718
9.1	0.98056	0.72884
9.19985	0.9802	0.72779
9.29976	0.98006	0.72872
9.39997	0.98005	0.72929
9.49989	0.97966	0.72768
9.59975	0.97934	0.72653
9.69994	0.97923	0.726
9.79982	0.97933	0.72344
9.8997	0.97909	0.72264
9.99993	0.97879	0.72156
10.0999	0.97851	0.72127
10.1998	0.97837	0.71938
10.3	0.97805	0.72039
10.3998	0.97758	0.72108
10.4997	0.97738	0.72027
10.5999	0.97705	0.71834
10.6999	0.97692	0.7211
10.7998	0.97663	0.71784
10.9	0.97637	0.71998
10.9998	0.97604	0.71747
11.0997	0.9756	0.714
11.1999	0.97544	0.71447
11.2999	0.97543	0.71312
11.3997	0.97517	0.70943
11.5	0.97493	0.70944
11.5998	0.9748	0.70788
11.6997	0.97455	0.70742
11.8	0.97438	0.70907
11.8999	0.97412	0.70839
11.9997	0.97383	0.70581
12.1	0.97368	0.70722
12.1998	0.97355	0.70402
12.2996	0.97341	0.70403
12.3999	0.97317	0.70606
12.4998	0.97276	0.70611
12.5997	0.97259	0.70779
12.6999	0.97248	0.70724
12.7997	0.97213	0.70813
12.8997	0.97192	0.7075
13	0.97192	0.70562
13.0998	0.97165	0.70383
13.1997	0.97146	0.7045
13.3	0.97135	0.70605
13.3998	0.97124	0.70521
13.4997	0.97081	0.70445
13.6	0.97074	0.70363
13.6998	0.9705	0.70276
13.7997	0.97005	0.7026
13.8999	0.96996	0.70167
13.9998	0.97015	0.69994
14.0996	0.96982	0.69939
14.2	0.96975	0.70007
14.2999	0.96953	0.698
14.3997	0.96911	0.69801
14.4999	0.96885	0.69805
14.5998	0.96865	0.6979
14.6997	0.96863	0.69567
14.7999	0.96838	0.69712
14.8998	0.96824	0.69445
14.9997	0.96819	0.69257
15.0998	0.96794	0.69271
15.1998	0.96745	0.69142
15.2997	0.96762	0.69331
15.3999	0.96721	0.69294
15.4998	0.96677	0.69183
15.5997	0.9665	0.69111
15.6999	0.96627	0.69092
15.7998	0.96619	0.69045
15.8997	0.96605	0.69036
15.9999	0.966	0.68749
16.0999	0.96571	0.68986
16.1997	0.96545	0.69033
16.2998	0.96544	0.69091
16.3998	0.96528	0.69195
16.4996	0.96479	0.69037
16.5999	0.96444	0.68984
16.6999	0.96419	0.68831
16.7996	0.96398	0.68741
16.8995	0.96362	0.68732
16.9998	0.96362	0.68649
17.0997	0.96335	0.68501
17.1996	0.96299	0.68609
17.2998	0.96284	0.68584
17.3997	0.96252	0.68543
17.4995	0.96241	0.68424
17.5998	0.96194	0.68391
17.6997	0.96187	0.68321
17.7996	0.96176	0.68192
17.8998	0.96152	0.68218
17.9997	0.96118	0.67907
18.0996	0.96079	0.67888
18.1998	0.96066	0.67675
18.2997	0.96055	0.67613
18.3997	0.96044	0.67481
18.4998	0.96039	0.67352
18.5997	0.95991	0.67499
18.6996	0.95953	0.67479
18.7998	0.95948	0.67281
18.8997	0.9592	0.67313
18.9996	0.95898	0.67111
19.0998	0.95869	0.67165
19.1997	0.95863	0.67138
19.2995	0.95843	0.67081
19.3998	0.95812	0.67058
19.4997	0.9581	0.66913
19.5996	0.95803	0.6707
19.6999	0.95763	0.67066
19.7998	0.95756	0.67122
19.8995	0.95745	0.67138
19.9998	0.95721	0.67059
20.0998	0.95707	0.66975
20.1996	0.95685	0.66919
20.2998	0.95688	0.67027
20.3996	0.95675	0.66993
20.4995	0.95646	0.66774
20.5997	0.95621	0.66758
20.6997	0.9559	0.66694
20.7996	0.95561	0.66715
20.8998	0.95536	0.66623
20.9996	0.95539	0.66559
21.2333	0.95505	0.66436
21.1978	0.95471	0.66645
21.3005	0.95465	0.66592
21.3999	0.95444	0.66458
21.4994	0.95424	0.66391
21.5988	0.95395	0.6646
21.6977	0.95376	0.66409
21.8004	0.95365	0.66276
21.8998	0.95325	0.66359
21.9993	0.95333	0.66276
22.0992	0.953	0.66328
22.1986	0.9529	0.6614
22.298	0.95285	0.65994
22.4006	0.95273	0.65917
22.4996	0.95265	0.65718
22.599	0.95223	0.65654
22.6987	0.95198	0.6584
22.7981	0.95115	0.65828
22.9009	0.95094	0.65611
23.0002	0.95092	0.65747
23.0998	0.95058	0.65599
23.199	0.95124	0.65623
23.2986	0.95097	0.65489
23.3974	0.95073	0.6558
23.5001	0.95067	0.65548
23.5997	0.95047	0.65522
23.699	0.9503	0.65497
23.7987	0.95018	0.65266
23.8981	0.95005	0.65292
24.0008	0.95001	0.65176
24.1003	0.9497	0.65113
24.1993	0.94949	0.65077
24.2985	0.94923	0.65013
24.3981	0.94911	0.6523
24.4976	0.94892	0.64991
24.6003	0.94861	0.65091
24.6996	0.94849	0.65072
24.799	0.94835	0.64856
24.8984	0.94825	0.64773
24.9977	0.94793	0.64815
25.1	0.9478	0.64843
25.1994	0.94757	0.64797
25.299	0.94754	0.64798
25.3984	0.94728	0.64741
25.4977	0.94706	0.64767
25.5971	0.94703	0.64765
25.6998	0.94675	0.6469
25.7993	0.94661	0.64735
25.8982	0.94646	0.64665
25.9976	0.94643	0.64658
26.0971	0.94555	0.64603
26.1998	0.94541	0.64513
26.2995	0.94546	0.64533
26.3988	0.94523	0.64516
26.4982	0.94518	0.64348
26.5977	0.94491	0.63518
26.697	0.94482	0.63675
26.7992	0.94459	0.63634
26.8987	0.94429	0.63524
26.9982	0.9443	0.6353
27.0976	0.9442	0.63617
27.1972	0.94428	0.63566
27.3	0.94403	0.64101
27.3995	0.94393	0.64065
27.499	0.94373	0.64048
27.5979	0.94349	0.6409
27.6972	0.94329	0.63846
27.7968	0.94323	0.63829
27.8994	0.94306	0.63803
27.9991	0.94274	0.63774
28.0984	0.94258	0.63837
28.1977	0.94234	0.63834
28.2972	0.94215	0.63798
28.4001	0.94195	0.63711
28.4989	0.94197	0.63702
28.5984	0.94171	0.63694
28.6977	0.94163	0.63654
28.7973	0.94132	0.63556
28.9004	0.9411	0.63527
28.9999	0.94106	0.63602
29.0993	0.94109	0.63513
29.1987	0.94075	0.63495
29.2976	0.94066	0.63428
29.397	0.94051	0.63479
29.4999	0.94014	0.63519
29.5993	0.94003	0.6356
29.6989	0.93998	0.63456
29.7983	0.93982	0.63425
29.8977	0.93968	0.63265
30.0003	0.93917	0.63365
30.0998	0.93907	0.63193
30.1987	0.93907	0.63169
30.298	0.93883	0.6315
30.3974	0.93866	0.63065
30.497	0.93857	0.63016
30.6001	0.93835	0.62925
30.6994	0.93816	0.62983
30.7987	0.93803	0.62935
30.8982	0.93792	0.62898
30.9972	0.93764	0.62843
31.0998	0.93758	0.62818
31.1992	0.93736	0.62748
31.2987	0.93737	0.62825
31.3981	0.93711	0.62682
31.4976	0.93697	0.62746
31.597	0.9369	0.6263
31.6999	0.93674	0.6265
31.7993	0.93641	0.62686
31.8981	0.93622	0.62646
31.9975	0.93601	0.62676
32.0969	0.93586	0.62556
32.1997	0.93558	0.62503
32.2998	0.93545	0.62529
32.3992	0.93514	0.62414
32.4985	0.93518	0.62478
32.5979	0.93502	0.62472
32.6969	0.93499	0.62512
32.7997	0.93494	0.62381
32.8991	0.93461	0.62329
32.9985	0.93448	0.62308
33.098	0.93423	0.62228
33.1975	0.93407	0.62164
33.3004	0.934	0.62087
33.3997	0.93382	0.62075
33.4991	0.93363	0.6204
33.5978	0.93329	0.6201
33.6973	0.93317	0.61978
33.7966	0.93302	0.61892
33.8996	0.93279	0.61804
33.9993	0.93266	0.61852
34.0987	0.93231	0.61786
34.198	0.93222	0.61746
34.2974	0.93197	0.61706
34.3997	0.93174	0.61651
34.4991	0.93147	0.61714
34.5985	0.93154	0.61686
34.6979	0.93135	0.61701
34.7974	0.93117	0.61684
34.8968	0.93113	0.61669
34.9998	0.93093	0.61578
35.0992	0.93054	0.61622
35.1986	0.93039	0.6151
35.2973	0.9302	0.61496
35.397	0.92996	0.61459
35.4996	0.92987	0.61374
35.599	0.9298	0.61468
35.6989	0.92962	0.61453
35.7983	0.92945	0.61399
35.8978	0.92915	0.61321
36.0005	0.92898	0.61273
36.0995	0.92893	0.61132
36.1987	0.92893	0.6107
36.2983	0.92867	0.61045
36.3976	0.92849	0.6109
36.4973	0.92817	0.61036
36.5998	0.9281	0.61047
36.6993	0.92807	0.60737
36.7989	0.92737	0.6086
36.8983	0.92727	0.60748
36.9971	0.92712	0.6085
37.1	0.9268	0.60798
37.1995	0.92676	0.60724
37.2987	0.92659	0.60705
37.3985	0.92634	0.6058
37.4979	0.92628	0.60604
37.5974	0.92626	0.60454
37.7001	0.92591	0.60393
37.7988	0.92577	0.604
37.8982	0.92573	0.60287
37.9976	0.92565	0.60343
38.0972	0.92546	0.60268
38.2	0.92524	0.60109
38.2994	0.92526	0.60176
38.3988	0.92503	0.60186
38.4983	0.92473	0.60184
38.5979	0.92459	0.60184
38.6966	0.92462	0.60161
38.7993	0.92444	0.60132
38.8986	0.92411	0.60057
38.9982	0.92385	0.59802
39.0974	0.92379	0.59772
39.1968	0.92371	0.59695
39.2997	0.92359	0.59607
39.3991	0.92342	0.59548
39.4978	0.92332	0.59632
39.5973	0.92316	0.59615
39.6968	0.92295	0.59544
39.7963	0.92295	0.59565
39.8991	0.92259	0.59565
39.9982	0.92249	0.59493
40.0977	0.92224	0.59423
40.1972	0.92206	0.59381
40.2969	0.92225	0.59363
40.3991	0.92208	0.59383
40.4985	0.92173	0.59361
40.5978	0.92165	0.59294
40.6975	0.92176	0.59261
40.7971	0.92169	0.59274
40.8965	0.92126	0.59236
40.999	0.9211	0.59257
41.0985	0.92108	0.59195
41.1975	0.92084	0.59234
41.2968	0.92058	0.58958
41.3962	0.92044	0.58979
41.4991	0.92018	0.59011
41.5986	0.92018	0.58963
41.6979	0.91992	0.58933
41.7974	0.91989	0.58967
41.8968	0.91973	0.58933
41.996	0.91952	0.58835
42.0985	0.91936	0.58829
42.1979	0.91935	0.58807
42.2973	0.91921	0.58811
42.3969	0.91918	0.58799
42.4967	0.91884	0.58748
42.5994	0.9187	0.5875
42.6987	0.91839	0.5874
42.7982	0.91825	0.58711
42.8974	0.91809	0.58677
42.9966	0.9179	0.5867
43.0992	0.91793	0.58648
43.1986	0.91757	0.58648
43.2981	0.91736	0.58514
43.3975	0.91731	0.58483
43.4969	0.91726	0.58501
43.5963	0.91709	0.58505
43.6987	0.91699	0.58506
43.7982	0.91696	0.58525
43.8977	0.91674	0.58546
43.9972	0.91651	0.58517
44.0967	0.91636	0.585
44.1994	0.91623	0.58393
44.2988	0.91613	0.58483
44.3982	0.91576	0.58359
44.4976	0.91566	0.58403
44.5965	0.91565	0.58302
44.696	0.91556	0.58333
44.7987	0.91538	0.58329
44.8982	0.91519	0.58234
44.9976	0.91501	0.5826
45.0971	0.91494	0.58213
45.1964	0.91478	0.58145
45.299	0.91473	0.58081
45.398	0.91465	0.57994
45.4975	0.9146	0.57987
45.5972	0.91445	0.57972
45.6965	0.9143	0.57983
45.796	0.91405	0.57921
45.8992	0.91394	0.5786
45.9988	0.9137	0.57868
46.098	0.9136	0.57844
46.1976	0.91338	0.57882
46.2964	0.91325	0.57784
46.3991	0.91293	0.57903
46.4985	0.91273	0.5782
46.598	0.91283	0.57805
46.6975	0.91263	0.57808
46.7968	0.91245	0.57755
46.8961	0.91228	0.5775
46.9989	0.91202	0.57685
47.0981	0.9119	0.57712
47.1974	0.91195	0.5763
47.2971	0.91183	0.57623
47.3964	0.91162	0.57646
47.4992	0.91174	0.57655
47.5987	0.91168	0.57544
47.6982	0.9109	0.5756
47.7976	0.91055	0.57534
47.897	0.91053	0.57561
47.9958	0.91038	0.57592
48.0986	0.91031	0.57548
48.1983	0.91033	0.57454
48.2976	0.91044	0.57392
48.3971	0.91026	0.57374
48.4962	0.91033	0.57439
48.5988	0.90974	0.57398
48.6983	0.90957	0.57428
48.7973	0.90938	0.57394
48.8967	0.9092	0.57395
48.9962	0.9092	0.57273
49.0958	0.90906	0.5734
49.1987	0.90896	0.57294
49.2985	0.90883	0.57237
49.3978	0.90873	0.57215
49.4973	0.9086	0.5727
49.5966	0.90858	0.57285
49.6986	0.90834	0.57276
49.798	0.90824	0.57251
49.8976	0.90829	0.57237
49.9971	0.9083	0.57225
50.0963	0.90803	0.57221
50.1991	0.90785	0.57284
50.2985	0.90781	0.57239
50.3981	0.90787	0.57165
50.497	0.90757	0.57189
50.5964	0.90736	0.57122
50.6958	0.90738	0.57145
50.7985	0.9071	0.57149
50.8984	0.9071	0.57127
50.9978	0.90682	0.57131
51.0971	0.90643	0.57012
51.1964	0.90642	0.57021
51.2995	0.90664	0.56997
51.3981	0.90625	0.56962
51.4977	0.90624	0.56932
51.597	0.9062	0.56943
51.6967	0.90619	0.56924
51.7959	0.90592	0.56901
51.8985	0.90573	0.56872
51.9979	0.90557	0.56883
52.0974	0.90544	0.56867
52.1962	0.90539	0.56846
52.2956	0.90524	0.56926
52.3985	0.90508	0.56911
52.498	0.90501	0.56885
52.5978	0.90477	0.56839
52.697	0.90458	0.56706
52.7964	0.90436	0.56686
52.8957	0.90454	0.56634
52.9985	0.90444	0.5665
53.0973	0.90411	0.56659
53.1967	0.90396	0.56623
53.296	0.90411	0.5663
53.3957	0.90395	0.56604
53.4986	0.90374	0.5653
53.5978	0.90365	0.56493
53.6972	0.90366	0.56457
53.7966	0.90339	0.56474
53.8957	0.90314	0.5646
53.9948	0.90301	0.5645
54.0977	0.90302	0.56408
54.1971	0.90286	0.56436
54.2972	0.90282	0.564
54.3965	0.90269	0.56405
54.4958	0.90263	0.56357
54.5987	0.90234	0.56238
54.6981	0.90226	0.56299
54.8	0.90211	0.56356
54.8991	0.90166	0.56287
54.9987	0.90174	0.56288
55.0982	0.90166	0.56299
55.2008	0.90141	0.56294
55.3002	0.90124	0.56134
55.3995	0.9012	0.56161
55.4989	0.90122	0.56131
55.5979	0.90101	0.56219
55.701	0.901	0.56242
55.8003	0.90089	0.56033
55.8998	0.90049	0.56038
55.9997	0.90044	0.56031
56.0992	0.90043	0.56049
56.1987	0.90027	0.55993
56.3013	0.90011	0.55961
56.4008	0.89998	0.55927
56.4995	0.89979	0.55917
56.599	0.89965	0.55901
56.6984	0.89977	0.55958
56.8015	0.89963	0.55933
56.9007	0.89934	0.55896
57.0003	0.89926	0.55865
57.0995	0.89922	0.55843
57.199	0.89898	0.55799
57.301	0.89894	0.55747
57.4005	0.89898	0.55738
57.5001	0.89865	0.55705
57.5994	0.89889	0.557
57.6992	0.89891	0.55725
57.7986	0.89876	0.55669
57.9017	0.89868	0.55643
58.0009	0.89863	0.55647
58.1004	0.89824	0.55576
58.1991	0.89826	0.55491
58.2986	0.89818	0.55467
58.4013	0.89797	0.55436
58.5008	0.89788	0.554
58.6001	0.89778	0.55309
58.6995	0.89767	0.55344
58.7989	0.89727	0.55269
58.8983	0.89709	0.55285
59.0007	0.89687	0.552
59.1	0.89682	0.55249
59.1996	0.89674	0.55197
59.299	0.89661	0.55207
59.3993	0.89651	0.55303
59.5018	0.89626	0.55246
59.6013	0.8961	0.55163
59.7009	0.8961	0.55193
59.8003	0.89589	0.55215
59.8991	0.89611	0.55116
59.9985	0.89589	0.55085
60.1014	0.89585	0.55112
60.2009	0.89578	0.55092
60.3001	0.89562	0.5507
60.3995	0.89556	0.55147
60.4992	0.89553	0.55131
60.6018	0.89544	0.55125
60.7005	0.89534	0.5514
60.7998	0.89528	0.55085
60.8994	0.89499	0.55091
60.999	0.89496	0.5502
61.0989	0.89479	0.54985
61.2017	0.89453	0.55044
61.301	0.89437	0.54978
61.4005	0.89423	0.54988
61.5001	0.89406	0.54995
61.5988	0.89386	0.55068
61.7014	0.89383	0.55011
61.8009	0.89375	0.54933
61.9003	0.89358	0.54941
61.9995	0.89343	0.54918
62.099	0.89333	0.54903
62.1985	0.89316	0.54877
62.3016	0.89312	0.54884
62.4002	0.8931	0.5483
62.4997	0.89311	0.54802
62.5991	0.89296	0.54828
62.6988	0.89277	0.54756
62.8019	0.89284	0.54784
62.901	0.89279	0.54735
63.0005	0.89283	0.54722
63.1	0.89269	0.54721
63.1998	0.89255	0.54704
63.2985	0.89254	0.54705
63.4014	0.89233	0.54673
63.5005	0.8922	0.54655
63.6003	0.89211	0.54643
63.6995	0.89193	0.54541
63.799	0.8917	0.54533
63.9016	0.89149	0.5453
64.0011	0.89147	0.54435
64.1	0.89148	0.5448
64.1992	0.89139	0.54393
64.2987	0.89121	0.54298
64.3983	0.89108	0.54264
64.5016	0.89092	0.54281
64.6007	0.89093	0.54405
64.7003	0.89072	0.54391
64.7997	0.8906	0.54347
64.899	0.89034	0.54326
65.0014	0.89041	0.54385
65.1008	0.89028	0.54381
65.2	0.89001	0.5437
65.2998	0.89004	0.54386
65.3991	0.88979	0.54394
65.5017	0.88967	0.54385
65.6012	0.88955	0.54371
65.7006	0.88937	0.54384
65.7998	0.88914	0.54306
65.8989	0.88902	0.54322
65.9986	0.88888	0.54265
66.1011	0.88895	0.54304
66.2005	0.88902	0.54278
66.2998	0.88905	0.54219
66.3992	0.8889	0.54216
66.4986	0.88881	0.54183
66.6012	0.8888	0.54136
66.7007	0.88874	0.54124
66.8001	0.88853	0.5412
66.8996	0.88861	0.54172
66.9991	0.88829	0.54075
67.0984	0.88804	0.54082
67.2009	0.88791	0.5408
67.3002	0.88784	0.54095
67.3999	0.88782	0.54161
67.4988	0.88764	0.54071
67.5982	0.88758	0.54054
67.7009	0.88729	0.5402
67.8005	0.88743	0.53947
67.9002	0.88743	0.5404
67.9997	0.88739	0.54069
68.099	0.88721	0.54091
68.1985	0.88707	0.54014
68.3006	0.88692	0.54009
68.4	0.88677	0.54016
68.4998	0.88679	0.53993
68.599	0.88674	0.54007
68.6985	0.88666	0.53988
68.8012	0.8866	0.53863
68.9008	0.88635	0.53847
69	0.88622	0.53818
69.0996	0.88627	0.53803
69.1984	0.88611	0.53782
69.2979	0.88608	0.53711
69.4006	0.88598	0.53691
69.5	0.88585	0.53733
69.6	0.88586	0.53739
69.6992	0.8856	0.53674
69.7987	0.8856	0.53686
69.9014	0.88538	0.53708
70.0005	0.88533	0.53625
70.0998	0.88529	0.53554
70.1998	0.88527	0.53534
70.2989	0.88491	0.53501
70.3986	0.88481	0.53532
70.5009	0.88484	0.53471
70.6003	0.8847	0.53452
70.6998	0.88462	0.53416
70.7993	0.88459	0.5336
70.898	0.88437	0.53308
71.0008	0.88425	0.5335
71.1005	0.88416	0.53318
71.1999	0.88422	0.53342
71.2998	0.88422	0.5331
71.3989	0.88387	0.53338
71.4985	0.88377	0.53278
71.6009	0.88352	0.53249
71.7	0.88354	0.53232
71.7993	0.88346	0.53216
71.8988	0.8833	0.53214
71.9985	0.88314	0.53224
72.1014	0.88313	0.53212
72.2006	0.88296	0.53151
72.2999	0.88286	0.53215
72.3995	0.88278	0.53182
72.4988	0.8828	0.53133
72.6008	0.88275	0.53109
72.7003	0.88261	0.5323
72.7999	0.8826	0.52998
72.8995	0.88265	0.52958
72.9994	0.8826	0.52956
73.0986	0.88211	0.52963
73.2015	0.88223	0.52878
73.3011	0.88218	0.52932
73.4	0.88198	0.52869
73.4993	0.88182	0.52861
73.5987	0.88151	0.52808
73.7014	0.88135	0.52798
73.8014	0.88154	0.52754
73.9004	0.88141	0.52772
73.9997	0.88121	0.52747
74.0991	0.88142	0.52694
74.1986	0.88126	0.52678
74.3009	0.8811	0.52718
74.4004	0.88087	0.52653
74.4998	0.88089	0.52583
74.5995	0.88077	0.52529
74.6991	0.88061	0.52509
74.8016	0.88047	0.52518
74.9009	0.88043	0.52558
75.0003	0.88027	0.52576
75.0993	0.8802	0.52597
75.1985	0.88011	0.52601
75.2982	0.87993	0.52626
75.401	0.88007	0.52613
75.5011	0.88008	0.5258
75.6001	0.8798	0.52536
75.6994	0.87981	0.52556
75.7987	0.8797	0.52487
75.9015	0.87948	0.52459
76.0003	0.87938	0.5251
76.0997	0.87938	0.52448
76.1993	0.87902	0.52428
76.2988	0.87899	0.52425
76.3988	0.87898	0.52461
76.5014	0.87883	0.52464
76.6009	0.87884	0.5238
76.7002	0.87873	0.52451
76.7994	0.87848	0.52455
76.8985	0.87848	0.52403
77.0012	0.87834	0.52279
77.1006	0.87843	0.52251
77.2005	0.87827	0.52289
77.2999	0.87819	0.52186
77.3992	0.87786	0.52213
77.4985	0.87781	0.52154
77.6014	0.87765	0.52167
77.7004	0.8776	0.52201
77.7996	0.87745	0.52159
77.8992	0.87737	0.52128
77.9987	0.87741	0.52158
78.1015	0.87712	0.52153
78.2009	0.87686	0.52095
78.3002	0.87709	0.52133
78.3996	0.87691	0.52131
78.4986	0.87709	0.52118
78.5979	0.87686	0.52136
78.7008	0.87639	0.52155
78.8004	0.87632	0.5212
78.9	0.87614	0.52091
78.9995	0.8761	0.52102
79.0988	0.87611	0.52125
79.2013	0.87608	0.52125
79.3009	0.87598	0.52101
79.3996	0.87594	0.52083
79.4991	0.87591	0.52057
79.5984	0.87568	0.52011
79.7017	0.87559	0.52008
79.8009	0.87539	0.52009
79.9004	0.87526	0.5198
79.9995	0.87507	0.51963
80.099	0.87502	0.52015
80.1979	0.87497	0.51896
80.3005	0.87489	0.51906
80.3999	0.87472	0.51889
80.4993	0.87459	0.51847
80.599	0.87443	0.51872
80.6982	0.87436	0.51886
80.8015	0.87437	0.51852
80.9007	0.87424	0.51799
81.0003	0.87418	0.51792
81.0987	0.87395	0.51847
81.1984	0.87388	0.51817
81.2976	0.87375	0.51815
81.4004	0.87392	0.51775
81.5	0.87357	0.51803
81.5994	0.87355	0.51738
81.6989	0.87343	0.51804
81.7982	0.87356	0.51736
81.9007	0.87353	0.51698
81.9999	0.87327	0.51723
82.0997	0.8731	0.51673
82.1988	0.87316	0.51634
82.2986	0.87293	0.51597
82.3978	0.87273	0.51608
82.5006	0.87257	0.51658
82.6002	0.87227	0.51636
82.6996	0.8722	0.51612
82.7982	0.87222	0.51614
82.8979	0.87214	0.516
83.0009	0.8719	0.51577
83.1003	0.87193	0.51551
83.2001	0.8719	0.51514
83.2994	0.87183	0.51591
83.3992	0.87164	0.51594
83.4983	0.87138	0.51594
83.6004	0.87118	0.51554
83.6997	0.87111	0.51556
83.7992	0.87098	0.51539
83.8987	0.87062	0.51502
83.9982	0.87083	0.51412
84.101	0.87069	0.51429
84.2005	0.87052	0.51413
84.3001	0.87015	0.51373
84.3995	0.87016	0.51385
84.4984	0.87023	0.51311
84.5977	0.87036	0.51296
84.7003	0.87021	0.51296
84.8	0.87009	0.51273
84.8993	0.87016	0.51102
84.9988	0.86992	0.51237
85.0983	0.87024	0.51087
85.2014	0.87004	0.51099
85.3	0.87007	0.50981
85.3992	0.86996	0.51037
85.4986	0.86993	0.50984
85.5985	0.86964	0.51009
85.6978	0.8695	0.50976
85.8003	0.86951	0.50933
85.8997	0.86946	0.50953
85.9992	0.86932	0.50884
86.0991	0.86917	0.50844
86.1976	0.86919	0.50794
86.3007	0.86913	0.50817
86.3999	0.86877	0.50803
86.4998	0.86882	0.50752
86.5994	0.86873	0.50726
86.6988	0.8687	0.50733
86.8013	0.86842	0.50666
86.9009	0.86827	0.50702
86.9997	0.86825	0.5066
87.099	0.86814	0.50652
87.1985	0.8682	0.50622
87.2982	0.86814	0.50655
87.4013	0.86795	0.50631
87.5001	0.86789	0.50634
87.5998	0.86757	0.50614
87.6992	0.8674	0.5061
87.7988	0.86733	0.50585
87.9011	0.86732	0.50583
88.0003	0.8672	0.50512
88.0996	0.86705	0.50566
88.1994	0.86685	0.50539
88.2989	0.86681	0.50491
88.3982	0.86688	0.50508
88.5011	0.86658	0.50524
88.6005	0.86663	0.50532
88.6997	0.86657	0.5054
88.7989	0.86636	0.50504
88.8983	0.86626	0.50467
89.0009	0.86609	0.5051
89.1005	0.86597	0.50467
89.1997	0.86582	0.50435
89.2991	0.86573	0.50478
89.3985	0.86551	0.50482
89.4979	0.86542	0.50434
89.6007	0.86537	0.50383
89.7002	0.86533	0.50403
89.7996	0.86514	0.50399
89.8992	0.86506	0.50386
89.999	0.86519	0.50367
90.1014	0.86504	0.50301
90.2006	0.86486	0.503
90.3001	0.86461	0.50274
90.3991	0.86459	0.50297
90.4985	0.86448	0.50243
90.5978	0.86442	0.5024
90.7008	0.86438	0.50236
90.8002	0.86429	0.50219
90.8998	0.86406	0.50237
90.9991	0.86399	0.50167
91.0985	0.8639	0.50167
91.2007	0.86375	0.50147
91.3001	0.86381	0.50132
91.4	0.86368	0.50137
91.4991	0.86361	0.50131
91.5988	0.86361	0.50117
91.6982	0.86333	0.50141
91.8012	0.86343	0.50096
91.9002	0.86339	0.5
91.9999	0.86347	0.49975
92.0987	0.86321	0.49996
92.1983	0.86316	0.49996
92.3007	0.8631	0.49991
92.4002	0.86284	0.49979
92.4997	0.86258	0.50006
92.599	0.86261	0.4999
92.6985	0.8625	0.49942
92.7978	0.86242	0.49936
92.9005	0.86239	0.49927
92.9997	0.86218	0.49961
93.0997	0.862	0.49953
93.1989	0.86202	0.49947
93.2987	0.86185	0.49932
93.4007	0.86183	0.4994
93.5001	0.8617	0.49961
93.5993	0.86156	0.49921
93.6988	0.86158	0.49914
93.7977	0.8614	0.49853
93.8971	0.86137	0.49793
94.0002	0.86117	0.49739
94.0995	0.86118	0.49716
94.199	0.8608	0.49718
94.2982	0.86084	0.49732
94.3979	0.86063	0.49696
94.5002	0.86056	0.49713
94.5993	0.86046	0.49668
94.6987	0.86046	0.49622
94.7983	0.86042	0.49605
94.8979	0.86026	0.49581
95.001	0.86025	0.49623
95.1004	0.86028	0.4962
95.1997	0.85998	0.49587
95.2992	0.85997	0.49556
95.3984	0.85997	0.49475
95.4973	0.85978	0.49475
95.5998	0.85948	0.49488
95.6995	0.85946	0.49475
95.7991	0.85939	0.49417
95.8983	0.85926	0.49399
95.9974	0.85906	0.49443
96.1004	0.8588	0.49424
96.2001	0.85871	0.49409
96.2989	0.85884	0.49388
96.3984	0.85867	0.49365
96.4979	0.85864	0.49408
96.5977	0.85845	0.49376
96.7006	0.8584	0.49387
96.7999	0.85839	0.4936
96.8993	0.85822	0.49326
96.9986	0.85813	0.49319
97.0981	0.85812	0.49314
97.2002	0.85801	0.49328
97.2999	0.85798	0.49302
97.3993	0.85782	0.49293
97.4991	0.85779	0.49267
97.5981	0.85762	0.49281
97.6974	0.85747	0.49222
97.8	0.85734	0.49223
97.8995	0.85734	0.4918
97.9985	0.85734	0.49161
98.0978	0.85713	0.49218
98.1974	0.85709	0.49162
98.3003	0.857	0.49167
98.4008	0.85691	0.49141
98.4996	0.85685	0.49082
98.5991	0.85688	0.49112
98.6981	0.85682	0.49146
98.7979	0.85669	0.49109
98.8997	0.85662	0.491
98.9991	0.85668	0.49096
99.0986	0.85655	0.49101
99.1983	0.85628	0.49063
99.2977	0.85641	0.49049
99.4004	0.85622	0.48996
99.4999	0.8562	0.49001
99.5991	0.85604	0.48998
99.6985	0.85585	0.48974
99.7974	0.85575	0.48976
99.8972	0.85564	0.48944
99.9998	0.85552	0.48973
100.1	0.85532	0.48945
100.2	0.85526	0.48938
100.299	0.85516	0.48947
100.398	0.85503	0.48961
100.501	0.85504	0.48845
100.6	0.855	0.48841
100.699	0.85497	0.48832
100.799	0.85463	0.48799
100.898	0.8547	0.48812
100.998	0.85462	0.48836
101.1	0.85461	0.48805
101.2	0.85441	0.48792
101.299	0.85443	0.48728
101.398	0.85435	0.48742
101.497	0.85412	0.48773
101.6	0.85408	0.48757
101.7	0.85414	0.48759
101.8	0.85402	0.4877
101.899	0.85389	0.48747
101.999	0.8536	0.48771
102.101	0.85358	0.48759
102.2	0.85352	0.48736
102.299	0.85341	0.4875
102.399	0.85332	0.48711
102.498	0.85323	0.48691
102.598	0.85319	0.48665
102.7	0.853	0.48677
102.8	0.85288	0.48665
102.899	0.85275	0.48659
102.999	0.85274	0.48651
103.098	0.85266	0.48656
103.2	0.85258	0.48607
103.3	0.85252	0.48603
103.399	0.85242	0.48606
103.499	0.85248	0.48574
103.598	0.85216	0.48571
103.698	0.85199	0.48579
103.801	0.85187	0.48594
103.901	0.85193	0.48588
103.999	0.85173	0.48553
104.099	0.85166	0.48593
104.198	0.85155	0.48508
104.301	0.85145	0.48482
104.4	0.85128	0.48477
104.499	0.8511	0.48425
104.599	0.85105	0.48388
104.698	0.85093	0.48378
104.797	0.85085	0.48409
104.9	0.85079	0.4842
105	0.85068	0.48385
105.099	0.85045	0.48338
105.199	0.85035	0.48354
105.298	0.8504	0.48312
105.401	0.85021	0.48295
105.5	0.85009	0.48305
105.6	0.85003	0.48281
105.698	0.84996	0.48273
105.798	0.84982	0.48171
105.897	0.84991	0.48236
106	0.84974	0.48251
106.1	0.84969	0.48262
106.199	0.84959	0.48222
106.299	0.84963	0.48214
106.398	0.84959	0.48217
106.5	0.8495	0.48214
106.599	0.84938	0.48218
106.699	0.84934	0.48242
106.798	0.84915	0.48151
106.898	0.84914	0.48152
106.998	0.84899	0.48084
107.101	0.84883	0.48071
107.2	0.84869	0.48059
107.3	0.84861	0.48067
107.398	0.84865	0.48091
107.498	0.84856	0.48084
107.6	0.84856	0.48059
107.7	0.84846	0.48073
107.799	0.84827	0.48028
107.898	0.84815	0.48059
107.998	0.84805	0.48004
108.098	0.84804	0.47996
108.2	0.84798	0.47969
108.299	0.8478	0.47987
108.398	0.8477	0.47956
108.498	0.84759	0.47914
108.598	0.84744	0.47882
108.7	0.84729	0.4793
108.8	0.84726	0.47921
108.899	0.84721	0.479
108.999	0.84704	0.47857
109.098	0.84693	0.47848
109.201	0.84662	0.47834
109.3	0.84643	0.47818
109.4	0.84638	0.47802
109.499	0.84638	0.4775
109.598	0.84616	0.4774
109.697	0.84593	0.47748
109.8	0.84599	0.4774
109.899	0.84603	0.47728
109.998	0.84589	0.47695
110.098	0.84588	0.47657
110.198	0.84576	0.47676
110.301	0.84544	0.47625
110.4	0.84558	0.47629
110.5	0.84536	0.47592
110.599	0.84529	0.47584
110.699	0.84517	0.47585
110.798	0.84515	0.47598
110.9	0.84501	0.47509
110.999	0.8448	0.47471
111.099	0.84484	0.47467
111.198	0.84476	0.4744
111.298	0.84469	0.47505
111.401	0.8447	0.47473
111.5	0.84459	0.47462
111.599	0.84443	0.47467
111.698	0.84434	0.47433
111.798	0.84413	0.47471
111.897	0.844	0.47424
112	0.84377	0.47429
112.099	0.8436	0.47424
112.199	0.84363	0.47429
112.298	0.84343	0.47418
112.398	0.8433	0.47421
112.501	0.84338	0.47404
112.6	0.84325	0.4741
112.699	0.84305	0.47413
112.799	0.84297	0.47367
112.898	0.84283	0.47375
112.997	0.84276	0.47337
113.1	0.84261	0.47335
113.199	0.84259	0.47328
113.298	0.84254	0.47332
113.398	0.84259	0.47285
113.497	0.84255	0.47283
113.6	0.84239	0.47288
113.7	0.8423	0.47276
113.8	0.84216	0.47242
113.899	0.84201	0.47192
113.998	0.84188	0.47218
114.098	0.84184	0.47193
114.2	0.84179	0.47215
114.3	0.84168	0.47228
114.399	0.84165	0.47194
114.499	0.84153	0.47183
114.598	0.84154	0.47185
114.701	0.84157	0.47166
114.8	0.84142	0.47194
114.899	0.84133	0.47141
114.998	0.84131	0.47138
115.098	0.84126	0.47133
115.197	0.841	0.47102
115.3	0.84092	0.47096
115.4	0.84093	0.4711
115.499	0.84072	0.47082
115.598	0.84052	0.4708
115.697	0.84041	0.47076
115.8	0.84036	0.47054
115.899	0.84024	0.47052
115.999	0.84022	0.47006
116.098	0.84001	0.47019
116.198	0.83986	0.47025
116.3	0.8397	0.46967
116.4	0.83975	0.46943
116.499	0.83965	0.46961
116.599	0.8395	0.46963
116.697	0.83933	0.46934
116.797	0.83919	0.46974
116.9	0.83903	0.46927
117	0.83895	0.46915
117.1	0.83873	0.46879
117.199	0.83869	0.4691
117.298	0.83866	0.46906
117.401	0.83853	0.46886
117.5	0.83847	0.46872
117.599	0.83845	0.46882
117.699	0.8384	0.46878
117.798	0.83839	0.46895
117.898	0.83827	0.469
118	0.83817	0.46897
118.1	0.83824	0.46875
118.199	0.83803	0.46853
118.299	0.83806	0.46843
118.398	0.83793	0.4689
118.5	0.83785	0.46831
118.6	0.83782	0.4684
118.699	0.83781	0.46821
118.799	0.83771	0.46808
118.898	0.8376	0.46789
118.997	0.83754	0.46762
119.1	0.83746	0.46786
119.199	0.83732	0.46762
119.299	0.83738	0.46713
119.398	0.83731	0.46725
119.498	0.83712	0.4668
119.601	0.83702	0.46614
119.7	0.83692	0.46657
119.799	0.83676	0.46616
119.898	0.83668	0.46569
119.998	0.83667	0.46577
120.097	0.83671	0.46566
120.2	0.83655	0.46526
120.299	0.83645	0.46515
120.399	0.83655	0.46492
120.498	0.83636	0.46462
120.598	0.83627	0.4645
120.7	0.83614	0.4643
120.799	0.83607	0.46423
120.899	0.83605	0.46411
120.998	0.8359	0.46435
121.097	0.83587	0.46382
121.197	0.83592	0.46287
121.301	0.83602	0.46313
121.399	0.83596	0.46299
121.499	0.83588	0.46279
121.598	0.83594	0.46263
121.698	0.83576	0.46249
121.799	0.83569	0.46233
121.899	0.83574	0.46206
121.998	0.83566	0.46211
122.098	0.83547	0.46222
122.198	0.83535	0.46215
122.297	0.8354	0.46209
122.4	0.83535	0.46185
122.499	0.83515	0.46174
122.599	0.83518	0.46197
122.697	0.83507	0.46165
122.797	0.83496	0.46135
122.9	0.83498	0.46133
123	0.83504	0.46135
123.099	0.83485	0.46091
123.198	0.83493	0.46059
123.297	0.83481	0.46047
123.401	0.83474	0.46043
123.499	0.83459	0.46069
123.599	0.83446	0.46025
123.698	0.83441	0.46041
123.798	0.83445	0.46046
123.898	0.8344	0.46025
124	0.83428	0.4602
124.099	0.83426	0.46049
124.199	0.83417	0.46011
124.298	0.83406	0.45975
124.397	0.83399	0.4596
124.5	0.83377	0.46027
124.6	0.83373	0.45962
124.699	0.83369	0.45993
124.799	0.83371	0.45978
124.898	0.83356	0.45972
124.997	0.83361	0.45976
125.1	0.83363	0.45979
125.199	0.83353	0.45947
125.298	0.83351	0.45927
125.397	0.83332	0.45914
125.497	0.83338	0.45902
125.6	0.83333	0.45897
125.7	0.83325	0.45913
125.799	0.83315	0.45883
125.898	0.83319	0.45834
125.997	0.83313	0.45762
126.097	0.833	0.4579
126.199	0.833	0.45722
126.299	0.83294	0.45673
126.398	0.83288	0.45688
126.498	0.83274	0.45664
126.597	0.83275	0.45723
126.7	0.83254	0.45741
126.8	0.83252	0.45697
126.898	0.83241	0.45685
126.998	0.83235	0.45683
127.097	0.83243	0.45679
127.197	0.83237	0.45645
127.3	0.83226	0.45634
127.399	0.83226	0.45639
127.499	0.83225	0.45635
127.598	0.83215	0.45596
127.697	0.83201	0.45583
127.8	0.8319	0.45594
127.9	0.83172	0.45641
127.999	0.8317	0.45646
128.099	0.83161	0.45617
128.198	0.83149	0.456
128.298	0.83151	0.45585
128.4	0.83144	0.45567
128.499	0.8314	0.456
128.598	0.83131	0.45569
128.697	0.83117	0.45572
128.797	0.83108	0.45561
128.9	0.83091	0.45566
129	0.83087	0.45574
129.099	0.83078	0.4555
129.199	0.83061	0.45545
129.298	0.83051	0.4552
129.397	0.83048	0.45478
129.499	0.83042	0.45445
129.599	0.8303	0.45429
129.698	0.83021	0.45474
129.798	0.83023	0.45447
129.897	0.8302	0.45468
130	0.83014	0.45412
130.1	0.83013	0.45417
130.199	0.83001	0.45418
130.298	0.82991	0.45382
130.397	0.82973	0.45367
130.497	0.82975	0.45403
130.6	0.82968	0.45361
130.699	0.82967	0.45346
130.798	0.82963	0.45323
130.898	0.8296	0.45266
130.997	0.82954	0.45182
131.1	0.82956	0.45196
131.199	0.82941	0.45219
131.298	0.82918	0.45234
131.398	0.829	0.45275
131.498	0.829	0.45288
131.6	0.82901	0.45252
131.699	0.82888	0.45228
131.799	0.8289	0.45189
131.899	0.82892	0.4522
131.997	0.82876	0.45213
132.097	0.82865	0.45207
132.2	0.82858	0.45157
132.3	0.82849	0.45134
132.399	0.82848	0.45126
132.498	0.82837	0.45093
132.598	0.82836	0.45136
132.7	0.82837	0.45133
132.799	0.82808	0.45152
132.898	0.82817	0.45157
132.998	0.82798	0.45134
133.097	0.82802	0.45131
133.197	0.82792	0.45141
133.3	0.82781	0.4511
133.399	0.82792	0.45084
133.499	0.82799	0.45105
133.598	0.82773	0.45113
133.697	0.8275	0.45078
133.8	0.82743	0.45053
133.899	0.82735	0.45061
133.999	0.82719	0.45005
134.098	0.82705	0.45022
134.198	0.82705	0.45006
134.297	0.82702	0.45016
134.4	0.82695	0.45014
134.499	0.82688	0.45
134.598	0.82679	0.44968
134.698	0.82687	0.44972
134.797	0.82679	0.44953
134.9	0.82676	0.44954
134.999	0.82654	0.44969
135.098	0.82629	0.44968
135.198	0.82622	0.4497
135.297	0.82627	0.44964
135.397	0.8263	0.44969
135.5	0.82615	0.44976
135.599	0.82604	0.4497
135.698	0.82609	0.44949
135.798	0.82611	0.44918
135.897	0.82596	0.44917
136	0.82602	0.44893
136.099	0.8259	0.44869
136.198	0.82597	0.44885
136.298	0.82607	0.44874
136.397	0.82593	0.44868
136.496	0.82581	0.44888
136.599	0.82578	0.44894
136.699	0.82553	0.44853
136.798	0.82542	0.44843
136.898	0.82528	0.4481
136.997	0.8253	0.44812
137.099	0.82516	0.44789
137.199	0.82517	0.44752
137.298	0.82523	0.44747
137.398	0.82511	0.4473
137.498	0.82511	0.44701
137.597	0.8251	0.44696
137.7	0.82503	0.44733
137.799	0.82505	0.44737
137.898	0.82505	0.44655
137.998	0.82488	0.44685
138.097	0.82482	0.44674
138.199	0.82482	0.4464
138.299	0.82469	0.44631
138.398	0.82458	0.44659
138.498	0.82462	0.4466
138.597	0.82468	0.44619
138.7	0.82464	0.44608
138.799	0.82447	0.44594
138.899	0.82438	0.44581
138.998	0.82441	0.44598
139.098	0.82437	0.44567
139.197	0.8243	0.44563
139.299	0.82407	0.44509
139.399	0.82399	0.44513
139.498	0.82399	0.44511
139.597	0.8239	0.44523
139.697	0.82386	0.44497
139.8	0.82382	0.4447
139.899	0.82373	0.44479
139.999	0.82363	0.44445
140.098	0.8236	0.44468
140.198	0.82365	0.44411
140.297	0.82361	0.44401
140.399	0.82345	0.44406
140.498	0.82355	0.44389
140.598	0.82348	0.44406
140.698	0.82337	0.44378
140.798	0.82342	0.44367
140.901	0.82332	0.44349
141	0.82327	0.44359
141.099	0.82323	0.44312
141.199	0.8231	0.44326
141.298	0.82309	0.44295
141.397	0.82298	0.44263
141.5	0.82303	0.44269
141.599	0.823	0.4424
141.698	0.82305	0.44236
141.798	0.82293	0.44178
141.897	0.8229	0.44192
142	0.82287	0.44149
142.099	0.82289	0.44122
142.199	0.8228	0.44115
142.298	0.82285	0.4416
142.398	0.8229	0.44135
142.498	0.82292	0.44129
142.6	0.82278	0.44127
142.699	0.82266	0.44111
142.798	0.82266	0.44105
142.898	0.82251	0.44129
142.997	0.8224	0.44113
143.1	0.82239	0.44122
143.199	0.82236	0.44131
143.299	0.82229	0.44097
143.398	0.82227	0.44093
143.497	0.82213	0.44056
143.597	0.82197	0.44036
143.699	0.82188	0.44041
143.798	0.82183	0.44048
143.898	0.82181	0.44037
143.997	0.82172	0.44093
144.097	0.82155	0.44041
144.201	0.82153	0.43983
144.3	0.82153	0.43919
144.399	0.82144	0.43957
144.498	0.82128	0.43965
144.598	0.82122	0.43917
144.697	0.82109	0.43921
144.799	0.82119	0.4392
144.899	0.82109	0.43884
144.998	0.82091	0.43893
145.098	0.82083	0.43848
145.197	0.82081	0.43867
145.3	0.82073	0.43848
145.399	0.82072	0.43841
145.499	0.82074	0.43841
145.598	0.82069	0.43788
145.698	0.82054	0.43802
145.8	0.82049	0.43801
145.9	0.8205	0.43775
145.999	0.82053	0.43749
146.099	0.82037	0.43745
146.198	0.82047	0.43731
146.297	0.82036	0.43764
146.4	0.82034	0.43722
146.499	0.82038	0.4371
146.599	0.82045	0.4372
146.698	0.82046	0.43703
146.798	0.8202	0.43729
146.9	0.82019	0.43735
146.999	0.82009	0.4369
147.099	0.8199	0.43728
147.198	0.81989	0.43719
147.297	0.81973	0.43698
147.397	0.8196	0.43663
147.5	0.8196	0.43627
147.6	0.81965	0.43642
147.699	0.8196	0.43591
147.799	0.81952	0.43608
147.898	0.81947	0.43576
148	0.81956	0.43546
148.099	0.81972	0.43532
148.198	0.81938	0.43563
148.298	0.81949	0.43541
148.397	0.81941	0.43522
148.497	0.81958	0.43484
148.6	0.81947	0.4348
148.699	0.81936	0.43452
148.799	0.81935	0.43484
148.897	0.81941	0.43481
148.997	0.81929	0.43466
149.099	0.81927	0.43475
149.199	0.81917	0.43456
149.299	0.81916	0.43451
149.398	0.81907	0.43442
149.498	0.81911	0.4344
149.597	0.81896	0.43439
149.7	0.81898	0.43418
149.799	0.81894	0.43391
149.898	0.81882	0.43368
149.997	0.8188	0.43371
150.097	0.81878	0.43409
150.199	0.81863	0.43386
150.299	0.81869	0.43382
150.398	0.81865	0.43383
150.498	0.81873	0.43351
150.597	0.81872	0.43356
150.696	0.81867	0.43336
150.799	0.81862	0.43319
150.899	0.81852	0.4332
150.999	0.8185	0.43295
151.098	0.81839	0.43291
151.198	0.81824	0.43337
151.3	0.8182	0.43329
151.4	0.81815	0.43279
151.498	0.81808	0.43285
151.598	0.81801	0.4329
151.697	0.81796	0.43275
151.797	0.81789	0.43286
151.899	0.81794	0.43227
151.999	0.81801	0.43223
152.099	0.81793	0.43198
152.197	0.81782	0.43181
152.297	0.81786	0.43187
152.399	0.81779	0.4315
152.498	0.81771	0.43169
152.598	0.81767	0.43154
152.698	0.81767	0.43164
152.797	0.81761	0.43175
152.897	0.81758	0.43163
153	0.81754	0.43158
153.099	0.8174	0.43169
153.198	0.81726	0.43131
153.297	0.81709	0.43077
153.397	0.81712	0.43113
153.499	0.81704	0.43108
153.599	0.81697	0.43102
153.698	0.81708	0.43044
153.797	0.8171	0.43097
153.897	0.81695	0.43094
153.999	0.81685	0.43069
154.099	0.81681	0.43077
154.198	0.8169	0.43078
154.298	0.8169	0.43044
154.398	0.81686	0.43026
154.498	0.8167	0.43035
154.6	0.81661	0.43019
154.699	0.81675	0.43046
154.799	0.8166	0.43024
154.897	0.81646	0.42995
154.997	0.81638	0.42984
155.1	0.8163	0.43001
155.2	0.8162	0.42992
155.299	0.81616	0.42984
155.398	0.8161	0.42966
155.497	0.8161	0.42918
155.597	0.81596	0.4295
155.699	0.81578	0.42929
155.798	0.81585	0.42876
155.898	0.81585	0.42863
155.997	0.81588	0.42858
156.097	0.81565	0.42843
156.2	0.8156	0.42838
156.3	0.81575	0.4284
156.399	0.81577	0.42856
156.499	0.81557	0.4284
156.597	0.81556	0.42845
156.697	0.8155	0.42863
156.799	0.8155	0.42813
156.899	0.8155	0.42805
156.998	0.8154	0.42789
157.097	0.81545	0.42816
157.197	0.81539	0.42798
157.3	0.81526	0.42793
157.399	0.81531	0.42781
157.498	0.81517	0.42778
157.598	0.81522	0.42766
157.697	0.81516	0.42754
157.798	0.81515	0.42743
157.899	0.81515	0.42775
157.999	0.81517	0.4275
158.098	0.81516	0.42731
158.198	0.81516	0.42695
158.297	0.81511	0.42702
158.4	0.81508	0.42665
158.499	0.81509	0.42681
158.599	0.81502	0.42644
158.698	0.81515	0.42623
158.797	0.81506	0.42612
158.897	0.81499	0.42597
158.999	0.8149	0.42582
159.098	0.81494	0.4257
159.198	0.81499	0.42556
159.297	0.81499	0.42528
159.397	0.8149	0.42531
159.5	0.81485	0.4253
159.6	0.81504	0.42532
159.699	0.81494	0.42532
159.798	0.81499	0.42507
159.897	0.8149	0.42521
159.997	0.81495	0.42464
160.099	0.81489	0.425
160.198	0.81247	0.42487
160.298	0.81234	0.42498
160.397	0.81242	0.42486
160.497	0.81239	0.42454
160.6	0.81221	0.42447
160.699	0.81228	0.42426
160.798	0.81214	0.42431
160.898	0.81197	0.42425
160.997	0.81208	0.42403
161.1	0.81208	0.42386
161.199	0.81217	0.42369
161.298	0.81213	0.42379
161.398	0.81215	0.4238
161.497	0.81207	0.42372
161.596	0.8121	0.42357
161.699	0.81208	0.42351
161.799	0.81196	0.42374
161.898	0.81193	0.42376
161.998	0.81191	0.42347
162.097	0.81194	0.4234
162.199	0.81185	0.42338
162.299	0.8118	0.42273
162.398	0.81159	0.42275
162.497	0.81165	0.42283
162.597	0.81156	0.42283
162.696	0.81163	0.42236
162.799	0.81187	0.42236
162.899	0.81178	0.42229
162.998	0.81173	0.42229
163.098	0.81177	0.42213
163.197	0.81184	0.42206
163.299	0.81165	0.42197
163.398	0.81161	0.4223
163.498	0.81156	0.42195
163.598	0.8117	0.42167
163.697	0.81175	0.42184
163.796	0.81167	0.42138
163.899	0.81167	0.42181
163.999	0.81181	0.42134
164.098	0.81181	0.42124
164.197	0.81168	0.42131
164.296	0.8117	0.42119
164.399	0.81167	0.4207
164.499	0.81165	0.42102
164.599	0.81151	0.41985
164.698	0.81169	0.42019
164.797	0.81149	0.4202
164.896	0.81144	0.41995
164.999	0.81142	0.41962
165.098	0.81137	0.41932
165.198	0.81132	0.41891
165.298	0.81135	0.41886
165.397	0.81124	0.41879
165.499	0.81128	0.41877
165.599	0.8112	0.41862
165.698	0.81123	0.41846
165.797	0.8113	0.41852
165.896	0.81119	0.41825
165.996	0.81116	0.41822
166.099	0.81105	0.41815
166.199	0.81117	0.41781
166.298	0.81098	0.41791
166.397	0.81103	0.41793
166.496	0.81121	0.41778
166.599	0.81121	0.4177
166.698	0.81119	0.41756
166.797	0.81122	0.41785
166.897	0.81123	0.41791
166.997	0.81126	0.41782
167.097	0.81149	0.41752
167.199	0.81141	0.41722
167.299	0.81145	0.41753
167.397	0.81136	0.41733
167.498	0.81143	0.41721
167.596	0.81143	0.4173
167.699	0.81147	0.41728
167.798	0.81156	0.41684
167.898	0.81141	0.41686
167.998	0.81144	0.41682
168.097	0.8115	0.41687
168.2	0.81149	0.41666
168.299	0.81153	0.41669
168.399	0.81164	0.41639
168.497	0.81166	0.41642
168.597	0.8118	0.41644
168.697	0.81177	0.41648
168.8	0.81182	0.41633
168.899	0.81181	0.41587
168.998	0.8119	0.41605
169.097	0.81202	0.41591
169.197	0.81204	0.41558
169.3	0.81202	0.41554
169.399	0.81204	0.41554
169.498	0.81219	0.41559
169.598	0.81223	0.41563
169.698	0.81216	0.41551
169.797	0.81219	0.41543
169.899	0.81217	0.41544
169.998	0.81226	0.41555
170.098	0.812	0.41531
170.197	0.81197	0.41471
170.296	0.81209	0.41482
170.4	0.81207	0.41501
170.5	0.81209	0.41513
170.599	0.81212	0.41478
170.698	0.81208	0.41479
170.797	0.81217	0.41457
170.897	0.81228	0.41407
170.999	0.8123	0.4146
171.098	0.81219	0.41416
171.198	0.81207	0.41381
171.297	0.81223	0.4139
171.397	0.81215	0.41359
171.5	0.81208	0.41337
171.599	0.8121	0.41359
171.699	0.81214	0.41343
171.798	0.81215	0.41345
171.897	0.8122	0.41337
171.996	0.81223	0.4132
172.099	0.81218	0.41298
172.199	0.81225	0.41284
172.298	0.81224	0.41287
172.398	0.81219	0.41234
172.497	0.81213	0.4123
172.6	0.81218	0.41183
172.698	0.81222	0.41165
172.799	0.81227	0.41165
172.898	0.81226	0.41152
172.998	0.81236	0.41154
173.097	0.81222	0.41156
173.199	0.81214	0.41154
173.299	0.81214	0.41148
173.398	0.81217	0.41129
173.497	0.81214	0.4113
173.596	0.81197	0.41135
173.7	0.81198	0.41107
173.799	0.81209	0.41117
173.899	0.8121	0.41114
173.998	0.81187	0.41098
174.098	0.81189	0.4107
174.197	0.81175	0.41065
174.3	0.81177	0.41074
174.398	0.81186	0.41032
174.498	0.81185	0.41048
174.597	0.81198	0.41015
174.697	0.81197	0.40916
174.8	0.81188	0.40913
174.899	0.8118	0.40899
174.999	0.81189	0.40906
175.098	0.81188	0.40919
175.197	0.81187	0.40907
175.299	0.81193	0.40892
175.399	0.812	0.409
175.498	0.81182	0.40888
175.598	0.81204	0.40881
175.697	0.8119	0.40862
175.797	0.81199	0.40834
175.9	0.81219	0.40846
175.999	0.81218	0.40842
176.098	0.81208	0.4083
176.197	0.81224	0.40815
176.297	0.81236	0.40798
176.399	0.81235	0.40803
176.499	0.81226	0.40818
176.598	0.81236	0.40757
176.698	0.81239	0.40772
176.797	0.81247	0.4075
176.896	0.81231	0.40757
176.999	0.81224	0.40779
177.098	0.8124	0.40752
177.198	0.81235	0.40719
177.297	0.81241	0.40752
177.397	0.81256	0.40725
177.499	0.81258	0.40697
177.599	0.81257	0.40696
177.699	0.81252	0.40714
177.797	0.8127	0.40689
177.897	0.81274	0.40676
177.996	0.81274	0.40645
178.1	0.81267	0.40644
178.199	0.8128	0.40647
178.298	0.81267	0.40623
178.398	0.81282	0.40632
178.498	0.81281	0.4062
178.599	0.81291	0.40595
178.698	0.81304	0.40592
178.797	0.8129	0.40605
178.897	0.81295	0.40604
178.997	0.81303	0.40576
179.096	0.81303	0.40567
179.199	0.81306	0.40553
179.298	0.81329	0.40557
179.398	0.81357	0.40546
179.497	0.81358	0.40548
179.597	0.81357	0.40495
179.699	0.81359	0.40496
179.799	0.81373	0.40471
179.898	0.81371	0.40462
179.997	0.81352	0.40474
180.097	0.81353	0.40461
180.196	0.81357	0.40453
180.299	0.81344	0.40456
180.398	0.81339	0.40425
180.498	0.81342	0.40446
180.597	0.81372	0.40431
180.697	0.81373	0.40435
180.799	0.8137	0.40432
180.898	0.8138	0.4043
180.998	0.81374	0.40421
181.097	0.81386	0.40423
181.197	0.81385	0.40415
181.296	0.81383	0.40399
181.399	0.81386	0.40387
181.499	0.81389	0.4038
181.599	0.81382	0.40406
181.698	0.81374	0.40354
181.797	0.8139	0.40375
181.9	0.814	0.40378
181.999	0.81414	0.40366
182.098	0.8141	0.40339
182.197	0.81404	0.40356
182.297	0.81416	0.4036
182.4	0.81418	0.40352
182.499	0.81436	0.40337
182.598	0.81436	0.40327
182.698	0.8145	0.40303
182.797	0.81449	0.40295
182.897	0.81451	0.40259
182.999	0.81454	0.40261
183.098	0.81458	0.4023
183.198	0.81463	0.40179
183.298	0.81464	0.40232
183.397	0.81471	0.40237
183.499	0.81477	0.4023
183.599	0.8147	0.40243
183.698	0.8148	0.40226
183.798	0.81475	0.4023
183.897	0.81471	0.4024
183.997	0.81459	0.40228
184.099	0.81466	0.40206
184.198	0.81466	0.40199
184.298	0.81465	0.40197
184.397	0.81465	0.4015
184.497	0.81474	0.40185
184.599	0.8147	0.40196
184.7	0.81477	0.4017
184.799	0.81482	0.40147
184.899	0.8149	0.40153
184.998	0.81492	0.40159
185.097	0.81498	0.40155
185.199	0.81497	0.40144
185.299	0.81495	0.4013
185.398	0.81496	0.40101
185.497	0.81488	0.40084
185.597	0.81511	0.40103
185.7	0.81515	0.40089
185.799	0.8152	0.40039
185.898	0.81536	0.40035
185.998	0.81531	0.4003
186.097	0.81542	0.40042
186.196	0.81555	0.40036
186.299	0.81541	0.40053
186.399	0.81547	0.40042
186.498	0.8153	0.40057
186.598	0.81541	0.40029
186.697	0.81544	0.40021
186.8	0.81544	0.39987
186.899	0.81549	0.39967
186.999	0.81565	0.39984
187.098	0.81576	0.39985
187.197	0.81568	0.39953
187.297	0.81581	0.39973
187.399	0.81581	0.3998
187.499	0.81592	0.3993
187.598	0.81597	0.39924
187.697	0.81585	0.39907
187.797	0.81592	0.39908
187.899	0.81582	0.39901
187.999	0.81604	0.39908
188.098	0.81618	0.39903
188.198	0.81608	0.39884
188.298	0.81628	0.39851
188.397	0.81628	0.39837
188.499	0.81651	0.39838
188.598	0.81644	0.39832
188.698	0.81642	0.39822
188.797	0.81648	0.39813
188.896	0.81658	0.39816
188.999	0.8167	0.3982
189.099	0.81662	0.39806
189.198	0.8167	0.39788
189.297	0.81664	0.39779
189.397	0.81669	0.39815
189.496	0.81668	0.3983
189.598	0.81679	0.39835
189.697	0.81691	0.39795
189.797	0.81693	0.39809
189.897	0.8169	0.39774
189.997	0.81727	0.39737
190.099	0.8173	0.39745
190.199	0.81732	0.39757
190.298	0.81736	0.3974
190.398	0.8174	0.39743
190.496	0.8175	0.39768
190.599	0.81745	0.39751
190.698	0.81728	0.39748
190.798	0.81747	0.39738
190.898	0.81762	0.39738
190.996	0.81763	0.39713
191.096	0.81769	0.3972
191.199	0.81766	0.39715
191.298	0.81788	0.39682
191.397	0.81795	0.39672
191.497	0.81791	0.39633
191.596	0.81777	0.39667
191.7	0.81778	0.39666
191.799	0.81778	0.39674
191.898	0.8177	0.3966
191.997	0.81784	0.39637
192.097	0.81801	0.39625
192.196	0.81828	0.39624
192.299	0.81844	0.39582
192.398	0.81841	0.39614
192.498	0.81851	0.39604
192.598	0.81849	0.39566
192.696	0.81864	0.39562
192.799	0.81878	0.39546
192.898	0.81887	0.39561
192.997	0.81901	0.39563
193.097	0.81916	0.39528
193.196	0.81909	0.39549
193.296	0.81928	0.3954
193.4	0.81929	0.39546
193.499	0.81911	0.39528
193.598	0.81928	0.39514
193.697	0.81937	0.39513
193.797	0.81943	0.39519
193.899	0.81953	0.39495
193.998	0.81961	0.39505
194.097	0.81979	0.39501
194.197	0.81981	0.39484
194.297	0.81991	0.39484
194.396	0.81998	0.3947
194.499	0.82015	0.39442
194.598	0.82037	0.39426
194.697	0.82043	0.39438
194.797	0.82054	0.39441
194.896	0.82067	0.39412
194.999	0.82063	0.39417
195.099	0.82076	0.39418
195.198	0.8209	0.39414
195.298	0.82099	0.39391
195.397	0.82112	0.39379
195.497	0.82099	0.39366
195.599	0.82114	0.39357
195.699	0.82125	0.3931
195.798	0.82146	0.39277
195.897	0.82141	0.39294
195.997	0.82167	0.3933
196.099	0.82172	0.39345
196.199	0.82193	0.39289
196.298	0.82189	0.39285
196.397	0.82204	0.39259
196.496	0.82228	0.39265
196.596	0.8224	0.39261
196.699	0.82253	0.3921
196.799	0.82284	0.3922
196.898	0.82291	0.39211
196.998	0.82308	0.39234
197.097	0.82316	0.39206
197.2	0.8234	0.39185
197.298	0.82346	0.39153
197.398	0.82352	0.39171
197.497	0.82383	0.39183
197.597	0.82374	0.39189
197.7	0.82392	0.39166
197.799	0.8241	0.39177
197.899	0.82419	0.39181
197.998	0.82438	0.39164
198.097	0.82454	0.39153
198.196	0.82464	0.39152
198.299	0.8248	0.39135
198.398	0.82503	0.3912
198.499	0.82517	0.3913
198.597	0.82538	0.39123
198.697	0.82527	0.39096
198.801	0.82539	0.39126
198.9	0.82559	0.39141
198.998	0.82569	0.39095
199.097	0.82591	0.39107
199.197	0.82614	0.39079
199.296	0.8262	0.39075
199.399	0.82634	0.39082
199.498	0.82638	0.3911
199.598	0.82647	0.39036
199.697	0.82649	0.39055
199.796	0.82649	0.39049
199.899	0.82665	0.39029
[truncated: 1 more rows]

## Sheet: Fig 3d
Strain	Resistance of SCNs/PDMS /Ω	Strain	Resistance of CB-PDMS /Ω	Strain	Resistance of CNT/PDMS /Ω
0	221167	0.00139	46082.4	0.00143	25031.4
0.000245352	221851	0.00167	46173.1	0.00171	25037.1
0.000490712	222646	0.00194	46273.7	0.002	25051.8
0.000736147	223506	0.00222	46371.2	0.00228	25062.8
0.000981577	224485	0.0025	46509.3	0.00257	25081.3
0.00123	225488	0.00278	46717.5	0.00285	25087.9
0.00147	226526	0.00305	46823.3	0.00314	25119.2
0.00172	227677	0.00333	46930.4	0.00342	25111.2
0.00196	228760	0.00361	47051	0.00371	25121.9
0.00221	229928	0.00389	47128.2	0.004	25144.9
0.00245	231078	0.00416	47252.8	0.00428	25160.1
0.0027	232311	0.00444	47331.4	0.00457	25198.8
0.00294	233657	0.00472	47433.4	0.00485	25212.5
0.00319	234809	0.005	47523.3	0.00514	25204.1
0.00344	236262	0.00527	47636	0.00542	25219
0.00368	237348	0.00555	47764.2	0.00571	25237.3
0.00393	238687	0.00583	47839.3	0.00599	25250.3
0.00417	240036	0.00611	47879.4	0.00628	25262.6
0.00442	241116	0.00638	47910.2	0.00656	25253.8
0.00466	242503	0.00666	47971.7	0.00685	25266.7
0.00491	243866	0.00694	48062.4	0.00713	25273.6
0.00515	245195	0.00722	48148.5	0.00742	25293.6
0.0054	246738	0.00749	48236.3	0.0077	25310.3
0.00564	248108	0.00777	48329.8	0.00799	25323.9
0.00589	249407	0.00805	48413.4	0.00828	25334.2
0.00613	250803	0.00833	48499.7	0.00856	25347.9
0.00638	252270	0.00861	48583.8	0.00885	25359.9
0.00662	253755	0.00888	48674	0.00913	25379.9
0.00687	255127	0.00916	48760.2	0.00942	25387.8
0.00712	256617	0.00944	48854.2	0.0097	25396.8
0.00736	258224	0.00972	48900.9	0.00999	25408.6
0.00761	259675	0.00999	48967.5	0.01027	25427.1
0.00785	261146	0.01027	49040.2	0.01056	25428.9
0.0081	262624	0.01055	49236.7	0.01084	25438.5
0.00834	263997	0.01083	49363.8	0.01113	25448.7
0.00859	265570	0.0111	49479.3	0.01141	25447.2
0.00883	267189	0.01138	49598.6	0.0117	25466
0.00908	268780	0.01166	49715.1	0.01199	25468.5
0.00932	270087	0.01194	49841.1	0.01227	25483.4
0.00957	271847	0.01221	49961.8	0.01256	25493.7
0.00981	273016	0.01249	50095.3	0.01284	25511.3
0.01006	274847	0.01277	50216.8	0.01313	25539
0.0103	276032	0.01305	50345.2	0.01341	25532.1
0.01055	277827	0.01332	50480.1	0.0137	25548.7
0.0108	278888	0.0136	50614.5	0.01398	25584.9
0.01104	280227	0.01388	50788.9	0.01427	25596.1
0.01129	281486	0.01416	50945.4	0.01455	25606.5
0.01153	282857	0.01443	51097.6	0.01484	25616.7
0.01178	284206	0.01471	51241.3	0.01512	25612.7
0.01202	285790	0.01499	51392.1	0.01541	25630
0.01227	286953	0.01527	51570.2	0.01569	25636.7
0.01251	288470	0.01554	51698.9	0.01598	25644.2
0.01276	289838	0.01582	51852.9	0.01627	25659
0.013	291060	0.0161	52029.2	0.01655	25648.7
0.01325	292476	0.01638	52160.6	0.01684	25687.6
0.01374	295441	0.01666	52306.5	0.01712	25700.5
0.01349	294028	0.01693	52505.8	0.01741	25720.3
0.01398	296870	0.01721	52701.6	0.01769	25714.8
0.01423	298246	0.01749	52871	0.01798	25732.2
0.01448	299591	0.01777	53077.5	0.01826	25743.2
0.01472	301079	0.01804	53279.7	0.01855	25754.1
0.01497	302759	0.01832	53474.2	0.01883	25760.9
0.01521	304008	0.0186	53664.1	0.01912	25763.5
0.01546	305547	0.01888	53848.5	0.0194	25775.3
0.0157	307012	0.01915	54032.1	0.01969	25781
0.01595	308275	0.01943	54232.3	0.01998	25805.3
0.01619	309619	0.01971	54463.4	0.02026	25806.7
0.01644	311103	0.01999	54699.3	0.02055	25805.9
0.01668	312454	0.02026	54937.4	0.02083	25818.3
0.01693	314056	0.02054	55155.3	0.02112	25836.7
0.01717	315320	0.02082	55390	0.0214	25848.6
0.01742	316644	0.0211	55602.6	0.02169	25858.7
0.01766	317726	0.02137	55839.8	0.02197	25824.5
0.01791	319266	0.02165	56054.8	0.02226	25834.9
0.01815	320246	0.02193	56281.8	0.02254	25873.5
0.0184	321391	0.02221	56539.3	0.02283	25892.2
0.01864	322647	0.02248	56756.7	0.02311	25916.6
0.01889	324083	0.02276	56984.4	0.0234	25915.2
0.01914	325346	0.02304	57170.2	0.02368	25924.7
0.01938	326647	0.02332	57417.6	0.02397	25930.3
0.01963	328146	0.02359	57410.2	0.02426	25934
0.01987	329214	0.02387	57655.5	0.02454	25958.3
0.02012	330644	0.02415	57923.8	0.02483	25966.2
0.02036	331939	0.02443	58162.4	0.02511	25986.9
0.02061	333164	0.0247	58429.3	0.0254	25997.3
0.02085	334296	0.02498	58672.3	0.02568	26016.5
0.0211	335585	0.02526	58936.5	0.02597	26024.1
0.02134	337055	0.02554	59151.7	0.02625	26051
0.02159	338323	0.02582	59420.4	0.02654	26056.7
0.02183	339737	0.02609	59757.6	0.02682	26057.4
0.02208	341214	0.02637	60346.6	0.02711	26085.8
0.02232	342833	0.02665	60455.5	0.02739	25832.2
0.02257	344257	0.02693	60862	0.02768	25858.7
0.02281	345382	0.0272	61118.5	0.02797	25854.2
0.02306	346869	0.02748	61391	0.02825	25886.1
0.0233	348149	0.02776	61603.7	0.02854	25867.4
0.02355	349214	0.02804	61798	0.02882	25912.8
0.02379	350445	0.02831	61980.5	0.02911	25887.8
0.02404	351676	0.02859	62193.8	0.02939	25878.1
0.02429	353223	0.02887	62267.8	0.02968	25894.4
0.02453	354420	0.02915	62698.3	0.02996	25904.1
0.02478	355318	0.02942	62947	0.03025	25925.4
0.02502	356385	0.0297	63175.5	0.03053	25943.9
0.02527	357727	0.02998	63418.8	0.03082	26002.8
0.02551	358741	0.03026	63646.2	0.0311	25969.5
0.02576	359925	0.03053	63875.2	0.03139	26002.9
0.026	361326	0.03081	64076.2	0.03167	25992.1
0.02625	363112	0.03109	64307.2	0.03196	25997.6
0.02649	364393	0.03137	64536.6	0.03225	26022.8
0.02674	365562	0.03164	64773.9	0.03253	26022.1
0.02698	366979	0.03192	65013.2	0.03282	26036.4
0.02723	367491	0.0322	64882.3	0.0331	26113.5
0.02747	368634	0.03248	65464.6	0.03339	26029.8
0.02772	369999	0.03275	65450.6	0.03367	26041.7
0.02796	371493	0.03303	65976.2	0.03396	26312.9
0.02821	372314	0.03331	66232.6	0.03424	26345.6
0.02845	373611	0.03359	66484.7	0.03453	26111.1
0.0287	375383	0.03386	66745.6	0.03481	26071.9
0.02894	376096	0.03414	67003	0.0351	26121.9
0.02919	377668	0.03442	67271.9	0.03538	26136.9
0.02943	378715	0.0347	67530.6	0.03567	26383.2
0.02968	380284	0.03497	67801.1	0.03596	26386.6
0.02993	381671	0.03525	68086.4	0.03624	26424.8
0.03017	384449	0.03553	68335.6	0.03653	26439.9
0.03042	385815	0.03581	68592.5	0.03681	26466.4
0.03066	387212	0.03609	68851.2	0.0371	26477
0.03091	388495	0.03636	69125.6	0.03738	26498.3
0.03115	389925	0.03664	69375.5	0.03767	26533.3
0.0314	391150	0.03692	69619	0.03795	26568.4
0.03164	392684	0.0372	69829.2	0.03824	26565.9
0.03189	394300	0.03747	70064.4	0.03852	26576
0.03213	395506	0.03775	70285.4	0.03881	26623.9
0.03238	397120	0.03803	70509	0.03909	26656
0.03262	398259	0.03831	70751.2	0.03938	26656.3
0.03287	399779	0.03858	70985.2	0.03966	26662.8
0.03311	401146	0.03886	71225.1	0.03995	26666.5
0.03336	402497	0.03914	71455.2	0.04024	26687.5
0.0336	403305	0.03942	71713.6	0.04052	26712.8
0.03385	404193	0.03969	71904.1	0.04081	26726
0.03409	406932	0.03997	72133.9	0.04109	26748.5
0.03434	407544	0.04025	72324.2	0.04138	26765.8
0.03458	408858	0.04053	72603.9	0.04166	26782.3
0.03483	408700	0.0408	72831.5	0.04195	26798.4
0.03508	409889	0.04108	73063	0.04223	26848.1
0.03532	411231	0.04136	73253.8	0.04252	26869.8
0.03557	412415	0.04164	73428.1	0.0428	26896.5
0.03581	413349	0.04191	73616.9	0.04309	26912.8
0.03606	414648	0.04219	73788.4	0.04337	26940.6
0.0363	416519	0.04247	73933.1	0.04366	26966.3
0.03655	418186	0.04275	74110.7	0.04395	26969.6
0.03679	419571	0.04302	74342.1	0.04423	26986.1
0.03704	420264	0.0433	74552.9	0.04452	26795.1
0.03728	422267	0.04358	74775	0.0448	26798.1
0.03753	423150	0.04386	75005.1	0.04509	26800.2
0.03777	424757	0.04413	75214	0.04537	26860.7
0.03802	426845	0.04441	75448.5	0.04566	26850
0.03826	427630	0.04469	75676.6	0.04594	26874.9
0.03851	428643	0.04497	75894	0.04623	26894.6
0.03875	429968	0.04525	76142.6	0.04651	26937.5
0.039	431072	0.04552	76347.9	0.0468	26934.7
0.03924	432338	0.0458	76581	0.04708	26978.4
0.03949	433935	0.04608	76725.5	0.04737	27014.8
0.03973	435338	0.04636	76946.1	0.04765	27048.7
0.03998	436619	0.04663	77116.6	0.04794	27308.1
0.04023	437947	0.04691	77339.5	0.04823	27330
0.04047	439751	0.04719	77578.7	0.04851	27346.7
0.04072	440780	0.04747	77748.9	0.0488	27365.1
0.04096	442712	0.04774	77935.4	0.04908	27424.4
0.04121	443769	0.04802	78190.9	0.04937	27442.7
0.04145	445961	0.0483	78440.1	0.04965	27486
0.0417	447131	0.04858	78598.2	0.04994	27533.6
0.04194	448577	0.04885	78826.6	0.05022	27525
0.04219	449645	0.04913	79035.3	0.05051	27561.9
0.04243	451276	0.04941	79273.5	0.05079	27544
0.04268	452977	0.04969	79476.4	0.05108	27588.8
0.04292	454105	0.04996	79663.8	0.05136	27644.8
0.04317	455717	0.05024	79777.3	0.05165	27670.6
0.04341	457187	0.05052	79988	0.05194	27687.9
0.04366	458747	0.0508	80184.5	0.05222	27727.2
0.0439	460128	0.05107	80414.1	0.05251	27753.9
0.04415	461283	0.05135	80588	0.05279	27764.6
0.04439	462731	0.05163	80764.4	0.05308	27785.1
0.04464	464607	0.05191	80957.6	0.05336	27835
0.04488	466168	0.05218	81139.9	0.05365	27878.7
0.04513	467556	0.05246	81329.3	0.05393	27907.6
0.04538	468753	0.05274	81489.2	0.05422	27923.4
0.04562	470307	0.05302	81673.6	0.0545	27992
0.04587	472031	0.05329	81870.4	0.05479	28019.8
0.04611	473357	0.05357	82025.6	0.05507	28038.1
0.04636	474994	0.05385	82219.3	0.05536	28073.2
0.0466	476859	0.05413	82390.1	0.05564	28140.7
0.04685	478465	0.05441	82631.8	0.05593	27919.6
0.04709	480208	0.05468	82791.8	0.05622	28194.9
0.04734	481676	0.05496	82927.5	0.0565	28201.9
0.04758	483322	0.05524	83075	0.05679	28258.4
0.04783	484455	0.05552	83233.1	0.05707	28335.4
0.04807	486056	0.05579	83413.6	0.05736	28365.9
0.04832	487598	0.05607	83593.7	0.05764	28429.1
0.04856	489606	0.05635	83762.8	0.05793	28458.2
0.04881	490980	0.05663	83930.6	0.05821	28479.3
0.04905	492557	0.0569	84137.6	0.0585	28544.8
0.0493	494038	0.05718	84333.5	0.05878	28594
0.04954	495192	0.05746	84510.9	0.05907	28642
0.04979	497494	0.05774	84661.6	0.05935	28645.7
0.05004	498610	0.05801	84812.8	0.05964	28707.6
0.05028	500381	0.05829	85005.4	0.05993	28769.9
0.05053	502650	0.05857	85206.1	0.06021	28789.6
0.05077	504149	0.05885	85393.7	0.0605	28795.1
0.05102	505546	0.05912	85568.6	0.06078	28831.3
0.05126	507202	0.0594	85747.8	0.06107	28880.8
0.05151	508979	0.05968	85925.8	0.06135	28936.7
0.05175	510635	0.05996	86075.1	0.06164	28990.7
0.052	512183	0.06023	86245.3	0.06192	29048.5
0.05224	515847	0.06051	86398.8	0.06221	29044.5
0.05249	517517	0.06079	86571.5	0.06249	29051.9
0.05273	517465	0.06107	86738.6	0.06278	29128.6
0.05298	518859	0.06134	86918.6	0.06306	29166.1
0.05322	520383	0.06162	87056.7	0.06335	29193
0.05347	522032	0.0619	87237.2	0.06363	29204.1
0.05371	523808	0.06218	87393	0.06392	29263.6
0.05396	525486	0.06245	87555.3	0.06421	29295.2
0.0542	527263	0.06273	87753.3	0.06449	29339.4
0.05445	528805	0.06301	87921.9	0.06478	29378.4
0.05469	530366	0.06329	88208.1	0.06506	29400.2
0.05494	532099	0.06357	88374.1	0.06535	29459.1
0.05519	534211	0.06384	88540.6	0.06563	29537
0.05543	535642	0.06412	88623.6	0.06592	29573.1
0.05568	537718	0.0644	88878.7	0.0662	29615.3
0.05592	539492	0.06468	89028.5	0.06649	29683.5
0.05617	540679	0.06495	89246.7	0.06677	29849.2
0.05641	542599	0.06523	89364.3	0.06706	29889.4
0.05666	544559	0.06551	89603.7	0.06734	29928.7
0.0569	545633	0.06579	89745.5	0.06763	29921.6
0.05715	547442	0.06606	89983.6	0.06791	29993.8
0.05739	549023	0.06634	90170.3	0.0682	29969
0.05764	550519	0.06662	90277	0.06849	30085.2
0.05788	552222	0.0669	90512.9	0.06877	30112.6
0.05813	553973	0.06717	90688.8	0.06906	30193.9
0.05837	555606	0.06745	90858.6	0.06934	30248.7
0.05862	557379	0.06773	91033	0.06963	30304.8
0.05886	559085	0.06801	91201.5	0.06991	30318.1
0.05911	560912	0.06828	91386	0.0702	30360.9
0.05935	562517	0.06856	91561.7	0.07048	30416.1
0.0596	564280	0.06884	91727.1	0.07077	30489
0.05984	566296	0.06912	91905.3	0.07105	30530.9
0.06009	567346	0.06939	92112.5	0.07134	30572.6
0.06034	569279	0.06967	92320.4	0.07162	30629.6
0.06058	570653	0.06995	92529.3	0.07191	30651.4
0.06083	572628	0.07023	92726.8	0.0722	30687.9
0.06107	574441	0.0705	92913.8	0.07248	30754.1
0.06132	576308	0.07078	93108.6	0.07277	30828.9
0.06156	578291	0.07106	93300.9	0.07305	30889.9
0.06181	580186	0.07134	93487.3	0.07334	30942.8
0.06205	581901	0.07161	93665.6	0.07362	31031.5
0.0623	585426	0.07189	93843.3	0.07391	31015.4
0.06254	587664	0.07217	94016.6	0.07419	31059.1
0.06279	589206	0.07245	94198.6	0.07448	31110.2
0.06303	590640	0.07273	94365.4	0.07476	31201.8
0.06328	592882	0.073	94540.2	0.07505	31199.3
0.06352	595929	0.07328	94718.4	0.07533	31281.9
0.06377	597266	0.07356	94899.7	0.07562	31327.3
0.06401	599983	0.07384	95094.1	0.0759	31355.7
0.06426	601806	0.07411	95275.4	0.07619	31400.5
0.0645	603601	0.07439	95447.2	0.07648	31468.8
0.06475	605970	0.07467	95627.4	0.07676	31523.8
0.06499	607745	0.07495	95796.3	0.07705	31588
0.06524	609259	0.07522	95993.1	0.07733	31583.9
0.06549	611321	0.0755	96183.8	0.07762	31710.6
0.06573	613815	0.07578	96373.3	0.0779	31749
0.06598	615527	0.07606	96468	0.07819	31799.3
0.06622	616763	0.07633	96687	0.07847	31850.5
0.06647	619206	0.07661	96906.6	0.07876	31839
0.06671	621297	0.07689	97185.5	0.07904	31966.3
0.06696	623289	0.07717	97387.4	0.07933	32019.2
0.0672	626228	0.07744	97584.3	0.07961	32076.5
0.06745	627540	0.07772	97767.3	0.0799	32148.5
0.06769	629728	0.078	97981.2	0.08019	32138.7
0.06794	632375	0.07828	98195.5	0.08047	32238
0.06818	634079	0.07855	98380.6	0.08076	32308
0.06843	636397	0.07883	98626	0.08104	32369.2
0.06867	638583	0.07911	98770.9	0.08133	32432.5
0.06892	640937	0.07939	99059.6	0.08161	32484.7
0.06916	643221	0.07966	99172.9	0.0819	32532.2
0.06941	645267	0.07994	99483.8	0.08218	32603.1
0.06965	647468	0.08022	99630.7	0.08247	32621.9
0.0699	649640	0.0805	99839.6	0.08275	32713.6
0.07014	651888	0.08077	100008	0.08304	32770.7
0.07039	654033	0.08105	100228	0.08332	32868.9
0.07064	656648	0.08133	100466	0.08361	32895.3
0.07088	658768	0.08161	100628	0.08389	32947
0.07113	661138	0.08188	100840	0.08418	32973.4
0.07137	663545	0.08216	101113	0.08447	33041.9
0.07162	665828	0.08244	101297	0.08475	33112.6
0.07186	667823	0.08272	101501	0.08504	33154.5
0.07211	670187	0.083	101707	0.08532	33194.7
0.07235	672499	0.08327	101828	0.08561	33262.3
0.0726	674741	0.08355	102056	0.08589	33341.2
0.07284	677181	0.08383	102273	0.08618	33348.7
0.07309	679903	0.08411	102479	0.08646	33419.1
0.07333	681846	0.08438	102720	0.08675	33468.4
0.07358	684528	0.08466	102911	0.08703	33543.6
0.07382	686427	0.08494	103087	0.08732	33638.7
0.07407	688894	0.08522	103283	0.0876	33664.5
0.07431	691440	0.08549	103486	0.08789	33729.4
0.07456	694181	0.08577	103678	0.08818	33793.6
0.0748	696743	0.08605	103879	0.08846	33795.4
0.07505	698951	0.08633	104025	0.08875	33911.5
0.0753	701373	0.0866	104205	0.08903	33972.1
0.07554	704746	0.08688	104373	0.08932	34065
0.07579	707150	0.08716	104568	0.0896	34194.4
0.07603	711697	0.08744	104758	0.08989	34271.3
0.07628	714394	0.08771	104959	0.09017	34326.9
0.07652	717201	0.08799	105108	0.09046	34361.4
0.07677	719199	0.08827	105321	0.09074	34413.1
0.07701	721381	0.08855	105513	0.09103	34535.4
0.07726	722977	0.08882	105715	0.09131	34598.1
0.0775	727035	0.0891	105903	0.0916	34637.1
0.07775	729179	0.08938	106185	0.09188	34713
0.07799	731199	0.08966	106399	0.09217	34731.3
0.07824	733836	0.08993	106588	0.09246	34792.3
0.07848	737191	0.09021	106736	0.09274	34872.8
0.07873	739352	0.09049	106945	0.09303	34898.3
0.07897	741742	0.09077	107169	0.09331	34991.8
0.07922	744370	0.09104	107188	0.0936	35115.9
0.07947	747164	0.09132	107524	0.09388	35115.5
0.07971	749667	0.0916	107767	0.09417	35216.2
0.07996	752080	0.09188	108009	0.09445	35265.4
0.0802	752757	0.09215	108204	0.09474	35337.3
0.08045	754506	0.09243	108441	0.09502	35374
0.08069	757044	0.09271	108698	0.09531	35468.9
0.08094	759597	0.09299	108905	0.09559	35540.3
0.08118	762199	0.09327	109221	0.09588	35669.2
0.08143	764697	0.09354	109459	0.09617	35668.8
0.08167	767227	0.09382	109748	0.09645	35738.4
0.08192	770505	0.0941	110035	0.09674	35808
0.08216	772638	0.09438	110272	0.09702	35882.4
0.08241	777514	0.09465	110427	0.09731	35888
0.08265	779881	0.09493	110656	0.09759	36020.9
0.0829	783417	0.09521	110767	0.09788	36128.6
0.08314	786768	0.09549	111064	0.09816	36158.5
0.08339	789330	0.09576	111303	0.09845	36196.2
0.08364	790264	0.09604	111576	0.09873	36261.9
0.08388	793300	0.09632	111767	0.09902	36381.3
0.08413	796161	0.0966	112151	0.0993	36524.2
0.08437	798792	0.09687	112385	0.09959	36579.9
0.08462	801748	0.09715	112586	0.09987	36679.7
0.08486	804866	0.09743	112797	0.10016	36734.6
0.08511	808295	0.09771	113034	0.10045	36821.6
0.08535	811422	0.09798	113296	0.10073	36901.8
0.0856	815182	0.09826	113439	0.10102	36975
0.08584	818198	0.09854	113812	0.1013	36967.1
0.08609	819273	0.09882	113986	0.10159	37025.8
0.08633	822242	0.09909	114223	0.10187	37108.1
0.08658	825271	0.09937	114343	0.10216	37191.7
0.08682	827943	0.09965	114630	0.10244	37259.4
0.08707	831331	0.09993	114815	0.10273	37329.7
0.08732	835005	0.1002	115053	0.10301	37402.7
0.08756	836367	0.10048	115286	0.1033	37467.6
0.08781	839735	0.10076	115526	0.10358	37520.6
0.08805	844192	0.10104	115801	0.10387	37582.6
0.0883	845291	0.10131	116025	0.10416	37669.7
0.08854	850584	0.10159	116251	0.10444	37758.6
0.08879	852608	0.10187	116284	0.10473	37842.7
0.08903	853512	0.10215	116490	0.10501	37901.3
0.08928	856003	0.10242	116678	0.1053	37971.1
0.08952	859153	0.1027	116877	0.10558	38037.7
0.08977	862921	0.10298	117101	0.10587	38126.1
0.09001	866354	0.10326	117344	0.10615	38136.8
0.09026	868587	0.10354	117513	0.10644	38202.2
0.09051	871405	0.10381	117666	0.10672	38282.6
0.09075	874916	0.10409	118024	0.10701	38344.4
0.091	877961	0.10437	118438	0.10729	38404.8
0.09124	880320	0.10465	118512	0.10758	38506.8
0.09149	883876	0.10492	118819	0.10786	38602.1
0.09173	887325	0.1052	119127	0.10815	38656.8
0.09198	890968	0.10548	119206	0.10844	38697.4
0.09222	894588	0.10576	119663	0.10872	38781.9
0.09247	897795	0.10603	119670	0.10901	38836.5
0.09271	902804	0.10631	119826	0.10929	38935.6
0.09296	905639	0.10659	120114	0.10958	38995.5
0.0932	907832	0.10687	120188	0.10986	39116.7
0.09345	911284	0.10714	120394	0.11015	39170.9
0.09369	914261	0.10742	120791	0.11043	39187.8
0.09394	918704	0.1077	121065	0.11072	39237.6
0.09419	922252	0.10798	121224	0.111	39332.7
0.09443	925286	0.10825	121410	0.11129	39416.4
0.09468	926891	0.10853	121683	0.11157	39466.7
0.09492	930168	0.10881	121852	0.11186	39585.4
0.09517	933572	0.10909	122169	0.11214	39685.3
0.09541	936593	0.10936	122385	0.11243	39782.6
0.09566	939982	0.10964	122473	0.11272	39800.7
0.0959	943723	0.10992	122780	0.113	39926.9
0.09615	948236	0.1102	123043	0.11329	39988.3
0.09639	950514	0.11047	123340	0.1141	40204.4
0.09664	953159	0.11075	123551	0.11439	40259.8
0.09688	956311	0.11103	123844	0.11467	40318.5
0.09713	959829	0.11131	124162	0.11496	40390.8
0.09738	963644	0.11158	124402	0.11524	40486.4
0.09762	967914	0.11186	124538	0.11553	40554.8
0.09787	971232	0.11214	124879	0.11581	40626.5
0.09811	976305	0.11242	124921	0.1161	40725.4
0.09836	979866	0.11269	125303	0.11638	40777.7
0.0986	983625	0.11297	125515	0.11667	40907.7
0.09885	988355	0.11325	125733	0.11695	40989.6
0.09909	990582	0.11353	125937	0.11724	41009
0.09934	994896	0.11381	126166	0.11753	41058.5
0.09958	1.0009e+06	0.11408	126400	0.11781	41126.4
0.09983	1.00431e+06	0.11436	126653	0.1181	41256.9
0.10007	1.00808e+06	0.11464	126908	0.11838	41353.1
0.10032	1.01141e+06	0.11492	127159	0.11867	41380.7
0.10057	1.01506e+06	0.11519	127318	0.11895	41449.8
0.10081	1.01846e+06	0.11547	127639	0.11924	41546.4
0.10106	1.02226e+06	0.11575	127911	0.11952	41601.2
0.1013	1.02397e+06	0.11603	128139	0.11981	41664.4
0.10155	1.02773e+06	0.1163	128447	0.12009	41716.6
0.10179	1.03135e+06	0.11658	128686	0.12038	41817.5
0.10204	1.03453e+06	0.11686	128956	0.12066	41934.5
0.10228	1.03571e+06	0.11714	129228	0.12095	42019.2
0.10253	1.04208e+06	0.11741	129539	0.12123	42099.5
0.10277	1.046e+06	0.11769	129700	0.12152	42172.9
0.10302	1.05043e+06	0.11797	129976	0.12181	42265
0.10326	1.05449e+06	0.11825	130252	0.12209	42369.5
0.10351	1.05596e+06	0.11852	130475	0.12238	42459.7
0.10376	1.06015e+06	0.1188	130777	0.12266	42550.2
0.104	1.06328e+06	0.11908	131013	0.12295	42615.4
0.10425	1.06745e+06	0.11936	131241	0.12323	42692.4
0.10449	1.0711e+06	0.11963	131438	0.12352	42744.7
0.10474	1.07442e+06	0.11991	131636	0.1238	42833.3
0.10498	1.07793e+06	0.12019	131866	0.12409	42906.1
0.10523	1.08192e+06	0.12047	132226	0.12437	42998.3
0.10547	1.08567e+06	0.12074	132467	0.12466	43093.6
0.10572	1.09023e+06	0.12102	132673	0.12494	43096.4
0.10596	1.09434e+06	0.1213	132810	0.12523	43167.1
0.10621	1.09786e+06	0.12158	133080	0.12552	43283.7
0.10645	1.10182e+06	0.12185	133372	0.1258	43394.8
0.1067	1.10565e+06	0.12213	133537	0.12609	43464.2
0.10695	1.10969e+06	0.12241	133818	0.12637	43518.9
0.10719	1.11372e+06	0.12269	134049	0.12666	43643.1
0.10744	1.11705e+06	0.12297	134330	0.12694	43668.1
0.10768	1.12069e+06	0.12324	134362	0.12723	43838.8
0.10793	1.12639e+06	0.12352	134568	0.12751	43872.1
0.10817	1.13016e+06	0.1238	134796	0.1278	43920
0.10842	1.13399e+06	0.12408	135140	0.12808	44018.4
0.10866	1.13788e+06	0.12435	135499	0.12837	44124.1
0.10891	1.14222e+06	0.12463	135753	0.12865	44184.4
0.10915	1.14635e+06	0.12491	136007	0.12894	44250.4
0.1094	1.15011e+06	0.12519	136177	0.12922	44338.3
0.10964	1.15478e+06	0.12546	136728	0.12951	44448.3
0.10989	1.15901e+06	0.12574	137012	0.1298	44573.5
0.11014	1.16323e+06	0.12602	137370	0.13008	44640.2
0.11038	1.16742e+06	0.1263	137708	0.13037	44717.5
0.11063	1.17262e+06	0.12657	137888	0.13065	44871.7
0.11087	1.17419e+06	0.12685	138082	0.13094	44896.1
0.11112	1.18141e+06	0.12713	138259	0.13122	44925.5
0.11136	1.1858e+06	0.12741	138535	0.13151	45007.9
0.11161	1.19009e+06	0.12768	138856	0.13179	45102.6
0.11185	1.19461e+06	0.12796	139039	0.13208	45130.9
0.1121	1.19905e+06	0.12824	138976	0.13236	45204.7
0.11234	1.20325e+06	0.12852	139093	0.13265	45318.4
0.11259	1.20775e+06	0.12879	139323	0.13293	45414.3
0.11284	1.21219e+06	0.12907	139633	0.13322	45456.8
0.11308	1.21698e+06	0.12935	139833	0.1335	45509.3
0.11333	1.22018e+06	0.12963	139919	0.13379	45673.3
0.11357	1.22556e+06	0.1299	140141	0.13408	45697.2
0.11382	1.23062e+06	0.13018	140421	0.13436	45883.8
0.11406	1.23547e+06	0.13046	140619	0.13465	45979.4
0.11431	1.24031e+06	0.13074	140904	0.13493	46009.9
0.11455	1.2449e+06	0.13101	141169	0.13522	46137.4
0.1148	1.24731e+06	0.13129	141607	0.1355	46153.5
0.11504	1.25137e+06	0.13157	141732	0.13579	46189.3
0.11529	1.25641e+06	0.13185	142082	0.13607	46300.4
0.11553	1.26121e+06	0.13212	142327	0.13636	46432.3
0.11578	1.26666e+06	0.1324	142541	0.13664	46515.1
0.11603	1.27102e+06	0.13268	142829	0.13693	46621.3
0.11627	1.2764e+06	0.13296	143213	0.13721	46633.8
0.11652	1.28115e+06	0.13324	143520	0.1375	46774.5
0.11676	1.28572e+06	0.13351	143741	0.13778	46899.6
0.11701	1.29029e+06	0.13379	143946	0.13807	46949.7
0.11725	1.2955e+06	0.13407	144236	0.13836	47062.6
0.1175	1.30086e+06	0.13435	144518	0.13864	47135.2
0.11774	1.30635e+06	0.13462	144754	0.13893	47194.7
0.11799	1.31096e+06	0.1349	145060	0.13921	47183.7
0.11823	1.31716e+06	0.13518	145149	0.1395	47339.9
0.11848	1.32242e+06	0.13546	145175	0.13978	47368.6
0.11873	1.32873e+06	0.13573	145460	0.14007	47565.4
0.11897	1.33313e+06	0.13601	145850	0.14035	47585
0.11922	1.339e+06	0.13629	145997	0.14064	47701.6
0.11946	1.34412e+06	0.13657	146206	0.14092	47765.9
0.11971	1.35014e+06	0.13684	146462	0.14121	47793.4
0.11995	1.35494e+06	0.13712	146572	0.14149	47922.8
0.1202	1.35983e+06	0.1374	146785	0.14178	47986.9
0.12044	1.36542e+06	0.13768	147070	0.14206	48077.3
0.12069	1.37028e+06	0.13795	147270	0.14235	48145.3
0.12093	1.37579e+06	0.13823	147470	0.14264	48234.4
0.12118	1.38075e+06	0.13851	147710	0.14292	48312.4
0.12142	1.38581e+06	0.13879	147926	0.14321	48440.4
0.12167	1.39234e+06	0.13906	148259	0.14349	48566
0.12192	1.39659e+06	0.13934	148596	0.14378	48679.9
0.12216	1.40137e+06	0.13962	148813	0.14406	48735
0.12241	1.40736e+06	0.1399	148959	0.14435	48834.4
0.12265	1.41248e+06	0.14017	149107	0.14463	48837.9
0.1229	1.41731e+06	0.14045	149427	0.14492	49030.3
0.12314	1.42309e+06	0.14073	149709	0.1452	48706.1
0.12339	1.42778e+06	0.14101	150072	0.14549	49191
0.12363	1.43225e+06	0.14128	150411	0.14577	49350.7
0.12388	1.43793e+06	0.14156	150688	0.14606	49072.4
0.12412	1.44316e+06	0.14184	150828	0.14634	49030.2
0.12437	1.44797e+06	0.14212	151387	0.14663	49576.4
0.12462	1.45379e+06	0.1424	151509	0.14692	49312.7
0.12486	1.45911e+06	0.14267	151843	0.1472	49606.5
0.12511	1.46353e+06	0.14295	152149	0.14749	49343.7
0.12535	1.46917e+06	0.14323	152423	0.14777	49432.7
0.1256	1.47491e+06	0.14351	152674	0.14806	49342.3
0.12584	1.47992e+06	0.14378	152917	0.14834	49492.1
0.12609	1.48559e+06	0.14406	153127	0.14863	49532.9
0.12633	1.49112e+06	0.14434	153387	0.14891	49723.8
0.12658	1.49697e+06	0.14462	153598	0.1492	49680.3
0.12682	1.50301e+06	0.14489	153579	0.14948	49801.8
0.12707	1.50876e+06	0.14517	153924	0.14977	49944.3
0.12732	1.51405e+06	0.14545	154412	0.15005	49963
0.12756	1.5195e+06	0.14573	154102	0.15034	50083.6
0.12781	1.52843e+06	0.146	154422	0.15062	50365.8
0.12805	1.53473e+06	0.14628	155038	0.15091	50356.2
0.1283	1.53736e+06	0.14656	155401	0.1512	50354
0.12854	1.54325e+06	0.14684	155783	0.15148	50445.8
0.12879	1.55047e+06	0.14711	155606	0.15177	50474.4
0.12903	1.56034e+06	0.14739	155989	0.15205	50594.4
0.12928	1.56547e+06	0.14767	156292	0.15234	50749.6
0.12952	1.57115e+06	0.14795	156338	0.15262	50792.5
0.12977	1.57463e+06	0.14822	156339	0.15291	50830.2
0.13001	1.58153e+06	0.1485	156739	0.15319	50918.4
0.13026	1.58974e+06	0.14878	156862	0.15348	51067.5
0.13051	1.5929e+06	0.14906	157256	0.15376	51283.2
0.13075	1.59875e+06	0.14934	157528	0.15405	51397.7
0.131	1.60478e+06	0.14961	158053	0.15433	51293.4
0.13124	1.61115e+06	0.14989	158139	0.15462	51404.5
0.13149	1.61774e+06	0.15017	158507	0.1549	51463
0.13173	1.62449e+06	0.15045	158569	0.15519	51583.8
0.13198	1.62993e+06	0.15072	158904	0.15548	51748
0.13222	1.63699e+06	0.151	159039	0.15576	51654.7
0.13247	1.65057e+06	0.15128	159321	0.15605	51752.4
0.13271	1.65711e+06	0.15156	159480	0.15633	51887.9
0.13296	1.66387e+06	0.15183	159767	0.15662	52068.3
0.13321	1.67031e+06	0.15211	160048	0.1569	52079.1
0.13345	1.67788e+06	0.15239	160507	0.15719	52111.3
0.1337	1.69965e+06	0.15267	160566	0.15747	52120
0.13394	1.69072e+06	0.15294	160756	0.15776	52189.2
0.13419	1.69033e+06	0.15322	160883	0.15804	52287.1
0.13443	1.69188e+06	0.1535	161269	0.15833	52396.8
0.13468	1.69352e+06	0.15378	161537	0.15861	52449.9
0.13492	1.69648e+06	0.15405	161776	0.1589	52553.1
0.13517	1.69882e+06	0.15433	161978	0.15918	52612.1
0.13541	1.70222e+06	0.15461	162432	0.15947	52809.1
0.13566	1.70966e+06	0.15489	162676	0.15975	53050.4
0.1359	1.71267e+06	0.15516	162955	0.16004	52997.4
0.13615	1.71608e+06	0.15544	163307	0.16033	53184.4
0.1364	1.72012e+06	0.15572	163678	0.16061	53228
0.13664	1.72507e+06	0.156	163912	0.1609	53245.9
0.13689	1.72856e+06	0.15628	164209	0.16118	53377.5
0.13713	1.72862e+06	0.15655	164471	0.16147	53511.7
0.13738	1.73195e+06	0.15683	164734	0.16175	53452.6
0.13762	1.73674e+06	0.15711	165041	0.16204	53573
0.13787	1.74055e+06	0.15739	165756	0.16232	53684.7
0.13811	1.74452e+06	0.15766	165951	0.16261	53866.9
0.13836	1.7484e+06	0.15794	166478	0.16289	53998.4
0.1386	1.75246e+06	0.15822	166801	0.16318	54243.8
0.13885	1.75834e+06	0.1585	167101	0.16346	54192.9
0.13909	1.76359e+06	0.15877	167398	0.16375	54131.7
0.13934	1.7728e+06	0.15905	167556	0.16403	54216.3
0.13959	1.7772e+06	0.15933	167629	0.16432	54302.9
0.13983	1.78093e+06	0.15961	168023	0.16461	54352.5
0.14008	1.78568e+06	0.15988	168204	0.16489	54536.3
0.14032	1.79235e+06	0.16016	168328	0.16518	54597
0.14057	1.79762e+06	0.16044	168582	0.16546	54759.9
0.14081	1.80285e+06	0.16072	168728	0.16575	55025.3
0.14106	1.8083e+06	0.16099	169173	0.16603	55066.5
0.1413	1.81269e+06	0.16127	169519	0.16632	55250.7
0.14155	1.81801e+06	0.16155	169550	0.1666	56114.2
0.14179	1.82341e+06	0.16183	169980	0.16689	56240.8
0.14204	1.82755e+06	0.16211	170283	0.16717	55826.1
0.14228	1.83316e+06	0.16238	170488	0.16746	55669.9
0.14253	1.83825e+06	0.16266	170885	0.16774	55779.8
0.14278	1.84408e+06	0.16294	171426	0.16803	55976
0.14302	1.84898e+06	0.16322	171654	0.16831	56101.9
0.14327	1.85479e+06	0.16349	171921	0.1686	56714.6
0.14351	1.86049e+06	0.16377	171656	0.16889	56381.3
0.14376	1.86625e+06	0.16405	171935	0.16917	56398.9
0.144	1.87196e+06	0.16433	172718	0.16946	56486.4
0.14425	1.87777e+06	0.1646	172562	0.16974	56651.6
0.14449	1.88416e+06	0.16488	172805	0.17003	56654.9
0.14474	1.89157e+06	0.16516	173551	0.17031	56824.6
0.14498	1.89758e+06	0.16544	173842	0.1706	56890.9
0.14523	1.9012e+06	0.16571	174077	0.17088	56783.3
0.14547	1.9066e+06	0.16599	174390	0.17117	56892.8
0.14572	1.91121e+06	0.16627	174603	0.17145	56981.6
0.14597	1.91783e+06	0.16655	174910	0.17174	57090.6
0.14621	1.925e+06	0.16682	175390	0.17202	57245.1
0.14646	1.93024e+06	0.1671	175434	0.17231	57417.8
0.1467	1.93667e+06	0.16738	175582	0.17259	58127.5
0.14695	1.94263e+06	0.16766	176094	0.17288	58273.3
0.14719	1.94885e+06	0.16793	176267	0.17317	58377.3
0.14744	1.95612e+06	0.16821	176594	0.17345	58485.4
0.14768	1.96289e+06	0.16849	176904	0.17374	58509.9
0.14793	1.96799e+06	0.16877	177194	0.17402	58580.2
0.14817	1.97568e+06	0.16905	177438	0.17431	58708.8
0.14842	1.9818e+06	0.16932	177689	0.17459	58792.8
0.14866	1.98703e+06	0.1696	177974	0.17488	58902.1
0.14891	1.992e+06	0.16988	178306	0.17516	58958.1
0.14915	1.99828e+06	0.17016	178579	0.17545	59112.2
0.1494	2.00792e+06	0.17043	178859	0.17573	59229.6
0.14989	2.01458e+06	0.17071	179277	0.17602	59339.1
0.15014	2.02193e+06	0.17099	179982	0.1763	59353.9
0.15038	2.02878e+06	0.17127	179835	0.17659	59475.1
0.15063	2.03506e+06	0.17154	180145	0.17687	59552.3
0.15087	2.04235e+06	0.17182	180388	0.17716	59652.6
0.15112	2.04782e+06	0.1721	180630	0.17745	59758.2
0.15136	2.06059e+06	0.17238	180941	0.17773	59121.9
0.15161	2.06811e+06	0.17265	181339	0.17802	59192.5
0.15185	2.07578e+06	0.17293	181571	0.1783	59182.4
0.1521	2.08332e+06	0.17321	181828	0.17859	60206.7
0.15234	2.09014e+06	0.17349	182047	0.17887	60294.7
0.15259	2.09622e+06	0.17376	182735	0.17916	60402.2
0.15284	2.10339e+06	0.17404	183101	0.17944	59774.2
0.15308	2.10093e+06	0.17432	183064	0.17973	59937.2
0.15333	2.10771e+06	0.1746	183284	0.18001	60010.1
0.15357	2.12116e+06	0.17487	183635	0.1803	60102.4
0.15382	2.12837e+06	0.17515	184238	0.18058	60304.7
0.15406	2.13533e+06	0.17543	184503	0.18087	60267.2
0.15431	2.14378e+06	0.17571	184706	0.18115	60509.1
0.15455	2.15111e+06	0.17599	185078	0.18144	60578.4
0.1548	2.16239e+06	0.17626	185336	0.18173	60676.1
0.15504	2.16895e+06	0.17654	185062	0.18201	60761.2
0.15529	2.17553e+06	0.17682	185207	0.1823	60678.7
0.15553	2.18303e+06	0.1771	185557	0.18258	60619.7
0.15578	2.1913e+06	0.17737	186150	0.18287	60729.9
0.15603	2.19882e+06	0.17765	186574	0.18315	60913.1
0.15627	2.20699e+06	0.17793	186812	0.18344	60992.2
0.15652	2.21551e+06	0.17821	187053	0.18372	61210.7
0.15676	2.22375e+06	0.17848	187274	0.18401	61650.6
0.15701	2.23128e+06	0.17876	187714	0.18429	61550.8
0.15725	2.23416e+06	0.17904	187938	0.18458	62313.2
0.1575	2.23999e+06	0.17932	188296	0.18486	61870
0.15774	2.25281e+06	0.17959	188994	0.18515	61784.6
0.15799	2.25738e+06	0.17987	189192	0.18543	61739.7
0.15823	2.26356e+06	0.18015	189420	0.18572	61840.5
0.15848	2.27602e+06	0.18043	189940	0.18601	62015.6
0.15872	2.283e+06	0.1807	190197	0.18629	62097.7
0.15897	2.29146e+06	0.18098	190593	0.18658	62180.6
0.15922	2.29934e+06	0.18126	190908	0.18686	62335.4
0.15946	2.30793e+06	0.18154	191330	0.18715	62464.3
0.15971	2.31769e+06	0.18182	191379	0.18743	62517.7
0.15995	2.32616e+06	0.18209	191537	0.18772	62708.6
0.1602	2.32878e+06	0.18237	192061	0.188	62804.6
0.16044	2.3402e+06	0.18265	192217	0.18829	62791.4
0.16069	2.34773e+06	0.18293	192584	0.18857	62907.1
0.16093	2.35693e+06	0.1832	193254	0.18886	63235
0.16118	2.36488e+06	0.18348	193569	0.18914	63171.9
0.16142	2.37388e+06	0.18376	193669	0.18943	63286.5
0.16167	2.38178e+06	0.18404	194274	0.18971	63364
0.16191	2.39126e+06	0.18431	194177	0.19	63207.4
0.16216	2.39707e+06	0.18459	194567	0.19029	63296
0.16241	2.40674e+06	0.18487	194856	0.19057	63307.4
0.16265	2.41828e+06	0.18515	195004	0.19086	63501.7
0.1629	2.42272e+06	0.18542	195591	0.19114	63622.1
0.16314	2.43593e+06	0.1857	195714	0.19143	63743.8
0.16339	2.44009e+06	0.18598	195989	0.19171	63757.4
0.16363	2.44893e+06	0.18626	196204	0.192	63872.6
0.16388	2.46323e+06	0.18653	196613	0.19228	63984.7
0.16412	2.46455e+06	0.18681	197066	0.19257	64066
0.16437	2.4798e+06	0.18709	197141	0.19285	64274
0.16461	2.48829e+06	0.18737	197760	0.19314	64361.1
0.16486	2.49803e+06	0.18764	197532	0.19342	64351.6
0.1651	2.50488e+06	0.18792	197011	0.19371	64375.6
0.16535	2.50703e+06	0.1882	197266	0.19399	64528.7
0.16559	2.51666e+06	0.18848	197203	0.19428	64716
0.16584	2.52514e+06	0.18876	197480	0.19457	64761.3
0.16609	2.54274e+06	0.18903	198322	0.19485	64899.2
0.16633	2.55506e+06	0.18931	198587	0.19514	65074.2
0.16658	2.56127e+06	0.18959	198819	0.19542	65262.3
0.16682	2.57132e+06	0.18987	199180	0.19571	65286.5
0.16707	2.58061e+06	0.19014	199145	0.19599	65365.1
0.16731	2.58253e+06	0.19042	199287	0.19628	65479.9
0.16756	2.59179e+06	0.1907	199764	0.19656	65552.6
0.1678	2.60167e+06	0.19098	200120	0.19685	65672.5
0.16805	2.61036e+06	0.19125	200224	0.19713	65750.9
0.16829	2.62659e+06	0.19153	200500	0.19742	65835.8
0.16854	2.63672e+06	0.19181	200882	0.1977	66002.8
0.16878	2.64521e+06	0.19209	201236	0.19799	66167.3
0.16903	2.65455e+06	0.19236	201791	0.19827	66260.4
0.16928	2.66493e+06	0.19264	201972	0.19856	66365
0.16952	2.67589e+06	0.19292	202370	0.19885	66497.7
0.16977	2.68431e+06	0.1932	202401	0.19913	66591
0.17001	2.69252e+06	0.19347	202851	0.19942	66699.1
0.17026	2.70647e+06	0.19375	203212	0.1997	66812.4
0.1705	2.71538e+06	0.19403	203504	0.19999	66983.7
0.17075	2.72433e+06	0.19431	203764	0.20027	67078.2
0.17099	2.73221e+06	0.19459	203952	0.20056	67188.8
0.17124	2.74587e+06	0.19486	204284	0.20084	67309.4
0.17148	2.75834e+06	0.19514	204531	0.20113	67459.6
0.17173	2.76684e+06	0.19542	204773	0.20141	67578.8
0.17197	2.77623e+06	0.1957	205081	0.2017	67640.5
0.17222	2.78633e+06	0.19597	205325	0.20198	67732.1
0.17246	2.79719e+06	0.19625	205629	0.20227	67905
0.17271	2.80179e+06	0.19653	205959	0.20255	67915.3
0.17296	2.81609e+06	0.19681	206188	0.20284	68105.5
0.1732	2.82543e+06	0.19708	206683	0.20313	68259.8
0.17345	2.83506e+06	0.19736	206970	0.20341	68290.3
0.17369	2.8452e+06	0.19764	207118	0.2037	68279.5
0.17394	2.85581e+06	0.19792	207380	0.20398	68331.1
0.17418	2.86425e+06	0.19819	207742	0.20427	68466.8
0.17443	2.87409e+06	0.19847	207920	0.20455	68535.5
0.17467	2.8832e+06	0.19875	208284	0.20484	68762.5
0.17492	2.89112e+06	0.19903	208557	0.20512	68829.2
0.17516	2.90437e+06	0.1993	209606	0.20541	68990.1
0.17541	2.91463e+06	0.19958	209984	0.20569	69131.4
0.17565	2.92944e+06	0.19986	209646	0.20598	69254.1
0.1759	2.93945e+06	0.20014	210183	0.20626	69361.1
0.17615	2.9493e+06	0.20041	210791	0.20655	69435.4
0.17639	2.95939e+06	0.20069	211098	0.20683	69485.5
0.17664	2.97019e+06	0.20097	211333	0.20712	69643.2
0.17688	2.97911e+06	0.20125	211594	0.20741	69624.3
0.17713	2.98956e+06	0.20153	211741	0.20769	69733
0.17737	3.00141e+06	0.2018	212176	0.20798	69876.3
0.17762	3.01095e+06	0.20208	212521	0.20826	69960.2
0.17786	3.01959e+06	0.20236	212967	0.20855	70121.2
0.17811	3.03755e+06	0.20264	213381	0.20883	70190.7
0.17835	3.04933e+06	0.20291	213417	0.20912	70314.3
0.1786	3.06227e+06	0.20319	213772	0.2094	70404.9
0.17884	3.07066e+06	0.20347	214252	0.20969	70510.7
0.17909	3.08179e+06	0.20375	214639	0.20997	70643
0.17934	3.08475e+06	0.20402	214770	0.21026	70770.9
0.17958	3.09869e+06	0.2043	215134	0.21054	70872.3
0.17983	3.11388e+06	0.20458	215434	0.21083	71001.8
0.18007	3.12732e+06	0.20486	215699	0.21111	71154.8
0.18032	3.13748e+06	0.20513	215921	0.2114	71304
0.18056	3.15021e+06	0.20541	216243	0.21169	71333.8
0.18081	3.15621e+06	0.20569	216580	0.21197	71420.3
0.18105	3.16764e+06	0.20597	216905	0.21226	71586.5
0.1813	3.1817e+06	0.20624	217377	0.21254	71689.1
0.18154	3.19319e+06	0.20652	217619	0.21283	71776
0.18179	3.20725e+06	0.2068	217798	0.21311	71851.1
0.18204	3.21683e+06	0.20708	218346	0.2134	71972.8
0.18228	3.23217e+06	0.20736	218809	0.21368	72080.6
0.18253	3.24826e+06	0.20763	218914	0.21397	72153.7
0.18277	3.26035e+06	0.20791	219352	0.21425	72281.8
0.18302	3.27436e+06	0.20819	219696	0.21454	72388.6
0.18326	3.28119e+06	0.20847	220083	0.21482	72521.5
0.18351	3.29525e+06	0.20874	220304	0.21511	72570.5
0.18375	3.31754e+06	0.20902	220541	0.21539	72726.2
0.184	3.3309e+06	0.2093	220975	0.21568	72799.9
0.18424	3.3404e+06	0.20958	221254	0.21596	72922.3
0.18449	3.35449e+06	0.20985	221397	0.21625	73041.3
0.18473	3.37324e+06	0.21013	221665	0.21654	73222.3
0.18498	3.38425e+06	0.21041	222086	0.21682	73359.5
0.18523	3.39725e+06	0.21069	222349	0.21711	73442
0.18547	3.40363e+06	0.21096	222650	0.21739	73505.8
0.18572	3.4151e+06	0.21124	223000	0.21768	73592.2
0.18596	3.42883e+06	0.21152	223276	0.21796	73830.2
0.18621	3.46123e+06	0.2118	223682	0.21825	73917.1
0.18645	3.47299e+06	0.21207	224016	0.21853	74044.4
0.1867	3.48911e+06	0.21235	224461	0.21882	74136.8
0.18694	3.49468e+06	0.21263	224990	0.2191	74319.5
0.18719	3.5054e+06	0.21291	225417	0.21939	74444.7
0.18743	3.51788e+06	0.21318	225583	0.21967	74584.4
0.18768	3.53631e+06	0.21346	226563	0.21996	74653.7
0.18793	3.54869e+06	0.21374	226482	0.22024	74771.9
0.18817	3.57187e+06	0.21402	226986	0.22053	75080.9
0.18842	3.58556e+06	0.2143	227344	0.22082	75207.3
0.18866	3.60398e+06	0.21457	227621	0.2211	75284.2
0.18891	3.61816e+06	0.21485	228183	0.22139	75416.1
0.18915	3.62952e+06	0.21513	228685	0.22167	75418.1
0.1894	3.64267e+06	0.21541	229258	0.22196	75624.7
0.18964	3.65733e+06	0.21568	229298	0.22224	75624.9
0.18989	3.67428e+06	0.21596	229661	0.22253	75855.7
0.19013	3.69068e+06	0.21624	230434	0.22281	75959.2
0.19038	3.69464e+06	0.21652	230821	0.2231	76074
0.19063	3.70675e+06	0.21679	231120	0.22338	76172
0.19087	3.7175e+06	0.21707	231473	0.22367	76289.2
0.19112	3.73222e+06	0.21735	231777	0.22395	76454.9
0.19136	3.74548e+06	0.21763	232103	0.22424	76590
0.19161	3.77104e+06	0.2179	232273	0.22452	76649.5
0.19185	3.7846e+06	0.21818	232678	0.22481	76767.3
0.1921	3.79796e+06	0.21846	233114	0.2251	76933.8
0.19234	3.80772e+06	0.21874	233487	0.22538	77083
0.19259	3.82236e+06	0.21901	233700	0.22567	77176.6
0.19283	3.83525e+06	0.21929	233905	0.22595	77284.7
0.19308	3.84936e+06	0.21957	234307	0.22624	77390.2
0.19333	3.86902e+06	0.21985	235239	0.22652	77494.6
0.19357	3.89007e+06	0.22013	235231	0.22681	77581.1
0.19382	3.89453e+06	0.2204	236029	0.22709	77724.3
0.19406	3.90578e+06	0.22068	235912	0.22738	77824.5
0.19431	3.91917e+06	0.22096	236272	0.22766	77928.9
0.19455	3.9327e+06	0.22124	236982	0.22795	78069.2
0.1948	3.95276e+06	0.22151	236829	0.22823	78170.6
0.19504	3.97293e+06	0.22179	237232	0.22852	78275.7
0.19529	3.99057e+06	0.22207	237428	0.2288	78406
0.19553	3.99351e+06	0.22235	237738	0.22909	78534.3
0.19578	4.01023e+06	0.22262	238239	0.22938	78636.3
0.19603	4.01616e+06	0.2229	238639	0.22966	78793.6
0.19627	4.03829e+06	0.22318	238861	0.22995	78935.5
0.19652	4.059e+06	0.22346	239215	0.23023	79059
0.19676	4.07618e+06	0.22373	239752	0.23052	79225.1
0.19701	4.09174e+06	0.22401	239996	0.2308	79314.9
0.19725	4.10679e+06	0.22429	240126	0.23109	79466.4
0.1975	4.12061e+06	0.22457	240972	0.23137	79615.2
0.19774	4.14403e+06	0.22484	241300	0.23166	79746.7
0.19799	4.16206e+06	0.22512	241603	0.23194	79814.3
0.19823	4.17857e+06	0.2254	241912	0.23223	79924.8
0.19848	4.19674e+06	0.22568	242312	0.23251	80015.4
0.19873	4.21538e+06	0.22595	242447	0.2328	80140.2
0.19897	4.22987e+06	0.22623	243035	0.23308	80356.7
0.19922	4.24528e+06	0.22651	243282	0.23337	80435.5
0.19946	4.25683e+06	0.22679	243975	0.23366	80577.6
0.19971	4.28072e+06	0.22707	244175	0.23394	80800.3
0.19995	4.28968e+06	0.22734	244459	0.23423	80943.2
0.2002	4.30212e+06	0.22762	244841	0.23451	80997.1
0.20044	4.32068e+06	0.2279	245200	0.2348	81272.1
0.20069	4.34589e+06	0.22818	245752	0.23508	81233.7
0.20094	4.36112e+06	0.22845	246176	0.23537	81325.7
0.20118	4.38133e+06	0.22873	246538	0.23565	81523.9
0.20143	4.40048e+06	0.22901	246848	0.23594	81566.9
0.20167	4.41658e+06	0.22929	247610	0.23622	81784.6
0.20192	4.4312e+06	0.22956	247681	0.23651	81895
0.20216	4.449e+06	0.22984	248017	0.23679	81998.6
0.20241	4.46685e+06	0.23012	248329	0.23708	82125.4
0.20265	4.47392e+06	0.2304	248379	0.23736	82332
0.2029	4.48806e+06	0.23067	249174	0.23765	82247.2
0.20314	4.50843e+06	0.23095	249314	0.23794	82235.3
0.20339	4.52628e+06	0.23123	249752	0.23822	82378.8
0.20364	4.54345e+06	0.23151	249771	0.23851	82528.3
0.20388	4.55896e+06	0.23178	250189	0.23879	82626.5
0.20413	4.57578e+06	0.23206	250691	0.23908	82723
0.20437	4.5982e+06	0.23234	251025	0.23936	82800.7
0.20462	4.61052e+06	0.23262	251579	0.23965	82912.2
0.20486	4.63202e+06	0.2329	251853	0.23993	83061.7
0.20511	4.64817e+06	0.23317	252433	0.24022	83209.1
0.20535	4.66704e+06	0.23345	252592	0.2405	83330.6
0.2056	4.68318e+06	0.23373	252683	0.24079	83490.6
0.20585	4.69658e+06	0.23401	253314	0.24107	83600.4
0.20609	4.71372e+06	0.23428	253698	0.24136	83746.5
0.20634	4.73732e+06	0.23456	253776	0.24164	83918.9
0.20658	4.75607e+06	0.23484	253921	0.24193	84023.6
0.20683	4.78909e+06	0.23512	254218	0.24222	84170.8
0.20707	4.80125e+06	0.23539	254697	0.2425	84327.6
0.20732	4.82104e+06	0.23567	255253	0.24279	84431.4
0.20756	4.8341e+06	0.23595	255617	0.24307	84603.6
0.20781	4.85359e+06	0.23623	255856	0.24336	84726.4
0.20805	4.86825e+06	0.2365	256053	0.24364	84834.2
0.2083	4.88852e+06	0.23678	256531	0.24393	84948.2
0.20855	4.91419e+06	0.23706	256534	0.24421	85102.1
0.20879	4.93047e+06	0.23734	257352	0.2445	85220.3
0.20904	4.95018e+06	0.23761	257418	0.24478	85359.2
0.20928	4.97129e+06	0.23789	258426	0.24507	85626.8
0.20953	4.99734e+06	0.23817	258890	0.24535	85701.7
0.20977	5.01411e+06	0.23845	258688	0.24564	85755.5
0.21002	5.03016e+06	0.23872	259153	0.24592	85850.9
0.21026	5.05343e+06	0.239	259388	0.24621	85949.4
0.21051	5.07171e+06	0.23928	259800	0.24649	86056.9
0.21076	5.0912e+06	0.23956	260262	0.24678	86196.6
0.211	5.10926e+06	0.23984	260863	0.24707	86327.3
0.21125	5.12948e+06	0.24011	261457	0.24735	86494.8
0.21149	5.15009e+06	0.24039	262282	0.24764	86611.5
0.21174	5.16608e+06	0.24067	262564	0.24792	86706.4
0.21198	5.18009e+06	0.24095	262727	0.24821	86800.8
0.21223	5.20068e+06	0.24122	262584	0.24849	86942.5
0.21247	5.22062e+06	0.2415	263356	0.24878	87073.8
0.21272	5.241e+06	0.24178	263858	0.24906	87218.7
0.21296	5.26265e+06	0.24206	264260	0.24935	87339.4
0.21321	5.28906e+06	0.24233	264506	0.24963	87475.2
0.21346	5.30999e+06	0.24261	265082	0.24992	87657.6
0.2137	5.32293e+06	0.24289	265678	0.2502	87776.4
0.21395	5.35135e+06	0.24317	265756	0.25049	87845.6
0.21419	5.37172e+06	0.24344	265807	0.25077	87996.8
0.21444	5.3959e+06	0.24372	266519	0.25106	88185.4
0.21468	5.41669e+06	0.244	267012	0.25135	88320.5
0.21493	5.43154e+06	0.24428	267459	0.25163	88471
0.21517	5.45206e+06	0.24455	268294	0.25192	88512.7
0.21542	5.47361e+06	0.24483	268626	0.2522	88656.1
0.21567	5.49394e+06	0.24511	269031	0.25249	88786.3
0.21591	5.51241e+06	0.24539	268882	0.25277	88935.3
0.21616	5.53059e+06	0.24566	269413	0.25306	89078.8
0.2164	5.5518e+06	0.24594	269676	0.25334	89211.2
0.21665	5.57774e+06	0.24622	270412	0.25363	89375
0.21689	5.61424e+06	0.2465	270339	0.25391	89431
0.21714	5.63535e+06	0.24678	271332	0.2542	89757.7
0.21738	5.65659e+06	0.24705	271552	0.25448	89883.1
0.21763	5.6719e+06	0.24733	271948	0.25477	89986.5
0.21787	5.69685e+06	0.24761	272300	0.25505	90091
0.21812	5.72258e+06	0.24789	272289	0.25534	90305.2
0.21837	5.75105e+06	0.24816	273076	0.25563	90438.6
0.21861	5.77627e+06	0.24844	272880	0.25591	90655.7
0.21886	5.79558e+06	0.24872	273094	0.2562	90795.7
0.2191	5.81493e+06	0.249	273504	0.25648	90979.5
0.21935	5.83777e+06	0.24927	274204	0.25677	91138.7
0.21959	5.86581e+06	0.24955	274613	0.25705	91376.3
0.21984	5.88456e+06	0.24983	274635	0.25734	91299.7
0.22008	5.90862e+06	0.25011	274955	0.25762	91457.5
0.22033	5.936e+06	0.25038	276151	0.25791	91649.4
0.22058	5.94706e+06	0.25066	276504	0.25819	91735.8
0.22082	5.97533e+06	0.25094	277143	0.25848	91916.7
0.22107	5.99036e+06	0.25122	276583	0.25876	92049.4
0.22131	6.00559e+06	0.25149	278043	0.25905	92197.4
0.22156	6.03601e+06	0.25177	278220	0.25933	92289.9
0.2218	6.04978e+06	0.25205	278531	0.25962	92403.3
0.22205	6.07075e+06	0.25233	277989	0.25991	92525.1
0.22229	6.09111e+06	0.25261	278435	0.26019	92615.9
0.22254	6.11784e+06	0.25288	278671	0.26048	92798.6
0.22279	6.14114e+06	0.25316	279075	0.26076	92879.5
0.22303	6.1603e+06	0.25344	280071	0.26105	93033.6
0.22328	6.18797e+06	0.25372	280881	0.26133	93177.6
0.22352	6.2053e+06	0.25399	280710	0.26162	93380.6
0.22377	6.23893e+06	0.25427	281559	0.2619	93497.4
0.22401	6.25895e+06	0.25455	282272	0.26219	93620.3
0.22426	6.28767e+06	0.25483	282525	0.26247	93781.5
0.2245	6.30723e+06	0.2551	283045	0.26276	93911.3
0.22475	6.3278e+06	0.25538	283347	0.26304	94120.4
0.22499	6.35418e+06	0.25566	283782	0.26333	94237.7
0.22524	6.37249e+06	0.25594	284161	0.26361	94368.9
0.22549	6.38412e+06	0.25621	284599	0.2639	94507.2
0.22573	6.40976e+06	0.25649	285144	0.26419	94607.4
0.22598	6.44457e+06	0.25677	285699	0.26447	94750.5
0.22622	6.46539e+06	0.25705	286193	0.26476	94921.2
0.22647	6.48989e+06	0.25732	285925	0.26504	95114.3
0.22671	6.51429e+06	0.2576	286588	0.26533	95146.2
0.22696	6.54186e+06	0.25788	286679	0.26561	95289
0.2272	6.57401e+06	0.25816	287527	0.2659	95695.2
0.22745	6.60296e+06	0.25843	287477	0.26618	95951.6
0.2277	6.62608e+06	0.25871	288784	0.26647	95850.4
0.22794	6.6517e+06	0.25899	288191	0.26675	95874.3
0.22819	6.67602e+06	0.25927	289407	0.26704	95998.8
0.22843	6.70481e+06	0.25955	289167	0.26732	96107.7
0.22868	6.72233e+06	0.25982	290044	0.26761	96185.7
0.22892	6.74396e+06	0.2601	290748	0.26789	96417.8
0.22917	6.77049e+06	0.26038	290407	0.26818	96553.9
0.22941	6.79365e+06	0.26066	291454	0.26847	96679.2
0.22966	6.82422e+06	0.26093	291958	0.26875	96811.1
0.2299	6.83833e+06	0.26121	291369	0.26904	96958.3
0.23015	6.86609e+06	0.26149	291803	0.26932	97095.3
0.2304	6.88296e+06	0.26177	292938	0.26961	97162
0.23064	6.91665e+06	0.26204	293380	0.26989	97346.5
0.23089	6.94253e+06	0.26232	294095	0.27018	97402.4
0.23113	6.9675e+06	0.2626	294325	0.27046	97490.2
0.23138	6.98913e+06	0.26288	294621	0.27075	97660.9
0.23162	7.02902e+06	0.26315	295191	0.27103	97886.2
0.23187	7.06099e+06	0.26343	295653	0.27132	97959.5
0.23211	7.08634e+06	0.26371	296102	0.2716	98093.2
0.23236	7.11586e+06	0.26399	296819	0.27189	98281.3
0.23261	7.13192e+06	0.26426	296908	0.27218	98417.3
0.23285	7.15712e+06	0.26454	297461	0.27246	98679.9
0.2331	7.1853e+06	0.26482	297891	0.27275	98788.4
0.23334	7.21347e+06	0.2651	298517	0.27303	98832.8
0.23359	7.23785e+06	0.26537	298974	0.27332	98971.5
0.23383	7.2617e+06	0.26565	299322	0.2736	99053.5
0.23408	7.31081e+06	0.26593	299547	0.27389	99203.2
0.23432	7.33384e+06	0.26621	300255	0.27417	99355.3
0.23457	7.36332e+06	0.26649	300384	0.27446	99478.3
0.23481	7.38836e+06	0.26676	300814	0.27474	99629.5
0.23506	7.42236e+06	0.26704	301331	0.27503	99775.5
0.23531	7.4514e+06	0.26732	301712	0.27531	99961.9
0.23555	7.47966e+06	0.2676	302278	0.2756	100074
0.2358	7.51117e+06	0.26787	302474	0.27589	100223
0.23604	7.53185e+06	0.26815	302856	0.27617	100554
0.23629	7.55085e+06	0.26843	303265	0.27646	100643
0.23653	7.57072e+06	0.26871	303663	0.27674	100718
0.23678	7.59241e+06	0.26898	304056	0.27703	100883
0.23702	7.62388e+06	0.26926	304445	0.27731	101044
0.23727	7.6362e+06	0.26954	304516	0.2776	101167
0.23752	7.6729e+06	0.26982	305029	0.27788	101346
0.23776	7.69327e+06	0.27009	305915	0.27817	101787
0.23801	7.73678e+06	0.27037	305958	0.27845	101721
0.23825	7.7688e+06	0.27065	306818	0.27874	101858
0.2385	7.80675e+06	0.27093	307031	0.27902	101926
0.23874	7.83883e+06	0.2712	307297	0.27931	102119
0.23899	7.86548e+06	0.27148	307860	0.27959	102400
0.23923	7.88611e+06	0.27176	308620	0.27988	102484
0.23948	7.92344e+06	0.27204	308670	0.28017	102561
0.23972	7.95482e+06	0.27232	309879	0.28045	102707
0.23997	7.98212e+06	0.27259	311537	0.28074	102862
0.24022	8.01524e+06	0.27287	312027	0.28102	103212
0.24046	8.04593e+06	0.27315	312434	0.28131	103412
0.24071	8.06806e+06	0.27343	312532	0.28159	103330
0.24095	8.10542e+06	0.2737	312665	0.28188	103490
0.2412	8.13949e+06	0.27398	314015	0.28216	103624
0.24144	8.18434e+06	0.27426	314362	0.28245	103736
0.24169	8.21072e+06	0.27454	314793	0.28273	103928
0.24193	8.24987e+06	0.27481	314827	0.28302	104092
0.24218	8.28636e+06	0.27509	315355	0.2833	104271
0.24242	8.31791e+06	0.27537	315867	0.28359	104410
0.24267	8.32851e+06	0.27565	316295	0.28388	104571
0.24292	8.38541e+06	0.27592	316764	0.28416	104730
0.24316	8.4191e+06	0.2762	317377	0.28445	104862
0.24341	8.44413e+06	0.27648	319455	0.28473	104982
0.24365	8.48396e+06	0.27676	318323	0.28502	105075
0.2439	8.5176e+06	0.27703	319405	0.2853	105140
0.24414	8.55879e+06	0.27731	319868	0.28559	105379
0.24439	8.57535e+06	0.27759	320237	0.28587	105489
0.24463	8.60681e+06	0.27787	320464	0.28616	105737
0.24488	8.63659e+06	0.27814	321060	0.28644	105852
0.24512	8.66983e+06	0.27842	321766	0.28673	105970
0.24537	8.6952e+06	0.2787	322143	0.28701	106126
0.24562	8.72606e+06	0.27898	323118	0.2873	106235
0.24586	8.75931e+06	0.27926	323016	0.28758	106371
0.24611	8.79231e+06	0.27953	323807	0.28787	106573
0.24635	8.834e+06	0.27981	324264	0.28816	106715
0.2466	8.86837e+06	0.28009	325158	0.28844	106934
0.24684	8.89583e+06	0.28037	325984	0.28873	107270
0.24709	8.93897e+06	0.28064	325505	0.28901	107355
0.24733	8.97771e+06	0.28092	326496	0.2893	107430
0.24758	8.99657e+06	0.2812	327404	0.28958	107490
0.24782	9.04312e+06	0.28148	327530	0.28987	107627
0.24807	9.07855e+06	0.28175	327687	0.29015	107824
0.24831	9.12423e+06	0.28203	327955	0.29044	108038
0.24856	9.16552e+06	0.28231	328320	0.29072	108157
0.24881	9.19126e+06	0.28259	329836	0.29101	108276
0.24905	9.22309e+06	0.28286	330346	0.29129	108483
0.2493	9.26267e+06	0.28314	330820	0.29158	108756
0.24954	9.29744e+06	0.28342	331258	0.29187	108856
0.24979	9.33252e+06	0.2837	331727	0.29215	109036
0.25003	9.37218e+06	0.28397	332199	0.29244	109206
0.25028	9.41558e+06	0.28425	332617	0.29272	109325
0.25052	9.44831e+06	0.28453	333129	0.29301	109462
0.25077	9.47358e+06	0.28481	333575	0.29329	109601
0.25101	9.5263e+06	0.28509	334009	0.29358	109840
0.25126	9.56601e+06	0.28536	334511	0.29386	109934
0.25151	9.61224e+06	0.28564	334986	0.29415	110368
0.25175	9.65803e+06	0.28592	335433	0.29443	110484
0.252	9.71121e+06	0.2862	335880	0.29472	110571
0.25224	9.74521e+06	0.28647	336315	0.295	110658
0.25249	9.79286e+06	0.28675	336782	0.29529	110831
0.25273	9.84455e+06	0.28703	337224	0.29558	111062
0.25298	9.87998e+06	0.28731	337709	0.29586	111332
0.25322	9.9368e+06	0.28758	338161	0.29615	111501
0.25347	9.97267e+06	0.28786	338596	0.29643	111648
0.25371	10010900	0.28814	339125	0.29672	111822
0.25396	10044000	0.28842	339605	0.297	111958
0.2542	10107600	0.28869	340072	0.29729	112128
0.25445	10144200	0.28897	340537	0.29757	112115
0.2547	10176700	0.28925	341024	0.29786	112158
0.25494	10223100	0.28953	341576	0.29814	112328
0.25519	10231400	0.2898	342077	0.29843	112524
0.25543	10275500	0.29008	342588	0.29871	112734
0.25568	10336400	0.29036	343083	0.299	112982
0.25592	10383800	0.29064	343557	0.29928	113072
0.25617	10487800	0.29091	344028	0.29957	113231
0.25641	10510100	0.29119	344512	0.29986	113367
0.25666	10552300	0.29147	345010	0.30014	113601
0.2569	10645400	0.29175	345529	0.30043	113752
0.25715	10692000	0.29203	345964	0.30071	113835
0.25739	10762900	0.2923	346470	0.301	114013
0.25764	10785200	0.29258	347014	0.30128	114281
0.25788	10813400	0.29286	347522	0.30157	114366
0.25813	10873600	0.29314	348033	0.30185	114687
0.25838	10912000	0.29341	348523	0.30214	114796
0.25862	11273900	0.29369	349017	0.30242	115093
0.25887	11314400	0.29397	349514	0.30271	115081
0.25911	11352100	0.29425	349959	0.30299	115248
0.25936	11387000	0.29452	350460	0.30328	115367
0.2596	11406500	0.2948	350996	0.30357	115541
0.25985	11442500	0.29508	351456	0.30385	115703
0.26009	11490100	0.29536	351902	0.30414	115864
0.26034	11499200	0.29563	352452	0.30442	116010
0.26058	11533900	0.29591	352965	0.30471	116175
0.26083	11593900	0.29619	353497	0.30499	116389
0.26107	11624700	0.29647	354050	0.30528	116591
0.26132	11672200	0.29674	354572	0.30556	116816
0.26156	11703300	0.29702	355106	0.30585	117041
0.26181	11748400	0.2973	355590	0.30613	117248
0.26206	11780700	0.29758	356103	0.30642	117242
0.2623	11835400	0.29785	356635	0.3067	117431
0.26255	11892200	0.29813	357194	0.30699	117749
0.26279	11943700	0.29841	357685	0.30728	117951
0.26304	11998000	0.29869	358186	0.30756	118391
0.26328	12020400	0.29897	358694	0.30785	118511
0.26353	12093100	0.29924	359220	0.30813	118719
0.26377	12144600	0.29952	359641	0.30842	118888
0.26402	12196300	0.2998	360130	0.3087	119085
0.26426	12258700	0.30008	360691	0.30899	119005
0.26451	12312900	0.30035	361226	0.30927	119199
0.26475	12343200	0.30063	361757	0.30956	119740
0.265	12401600	0.30091	362254	0.30984	119616
0.26524	12462700	0.30119	362812	0.31013	119739
0.26549	12505700	0.30146	363376	0.31041	119884
0.26573	12549600	0.30174	363939	0.3107	120129
0.26598	12605800	0.30202	364412	0.31098	120589
0.26623	12633200	0.3023	364919	0.31127	120525
0.26647	12681300	0.30257	365467	0.31156	120721
0.26672	12726900	0.30285	366023	0.31184	121227
0.26696	12776500	0.30313	366588	0.31213	121350
0.26721	12798900	0.30341	367080	0.31241	121522
0.26745	12848300	0.30368	367659	0.3127	121653
0.2677	12900700	0.30396	368107	0.31298	121805
0.26794	12946600	0.30424	368614	0.31327	121865
0.26819	13001600	0.30452	369066	0.31355	121841
0.26843	13061900	0.3048	369608	0.31384	121921
0.26868	13115000	0.30507	370073	0.31412	122054
0.26892	13165400	0.30535	370620	0.31441	122237
0.26917	13254300	0.30563	371145	0.31469	122390
0.26941	13287400	0.30591	371653	0.31498	122559
0.26966	13337000	0.30618	372136	0.31526	122729
0.2699	13380500	0.30646	372595	0.31555	122887
0.27015	13445000	0.30674	373102	0.31584	123075
0.2704	13475500	0.30702	373615	0.31612	123221
0.27064	13529500	0.30729	374153	0.31641	123367
0.27089	13571700	0.30757	374678	0.31669	123595
0.27113	13602200	0.30785	375161	0.31698	123779
0.27138	13655900	0.30813	375706	0.31726	123943
0.27162	13760000	0.3084	376207	0.31755	124154
0.27187	13808200	0.30868	376737	0.31783	124263
0.27211	13860200	0.30896	377232	0.31812	124398
0.27236	13940100	0.30924	377831	0.3184	124571
0.2726	14011000	0.30951	378411	0.31869	124767
0.27285	14061500	0.30979	378877	0.31897	124993
0.27309	14119700	0.31007	379366	0.31926	125089
0.27334	14141200	0.31035	379909	0.31954	125267
0.27358	14197200	0.31062	380430	0.31983	125423
0.27383	14252800	0.3109	381003	0.32012	125578
0.27407	14307600	0.31118	381569	0.3204	125765
0.27432	14383900	0.31146	382029	0.32069	125925
0.27456	14436800	0.31174	382557	0.32097	126166
0.27481	14450100	0.31201	383154	0.32126	126331
0.27505	14491200	0.31229	383707	0.32154	126503
0.2753	14565500	0.31257	384251	0.32183	126634
0.27555	14619300	0.31285	384855	0.32211	126776
0.27579	14629900	0.31312	385437	0.3224	127024
0.27604	14675900	0.3134	386068	0.32268	127154
0.27628	14726300	0.31368	386641	0.32297	127312
0.27653	14776300	0.31396	387183	0.32325	127570
0.27677	14865600	0.31423	387754	0.32354	127829
0.27702	14880700	0.31451	388273	0.32383	127983
0.27726	14949800	0.31479	388803	0.32411	128105
0.27751	14994400	0.31507	389377	0.3244	128295
0.27775	15034300	0.31534	389923	0.32468	128463
0.278	15082100	0.31562	390557	0.32497	128594
0.27824	15135900	0.3159	390989	0.32525	128820
0.27849	15161300	0.31618	391525	0.32554	128989
0.27873	15251500	0.31645	392062	0.32582	129163
0.27898	15286700	0.31673	392552	0.32611	129323
0.27922	15361900	0.31701	393018	0.32639	129415
0.27947	15411500	0.31729	393582	0.32668	129648
0.27971	15459800	0.31756	394054	0.32696	129882
0.27996	15520700	0.31784	394582	0.32725	130046
0.2802	15627100	0.31812	395123	0.32753	130262
0.28045	15668700	0.3184	395723	0.32782	130573
0.28069	15750200	0.31868	396263	0.32811	130400
0.28094	15791700	0.31895	396746	0.32839	130621
0.28119	15832100	0.31923	397311	0.32868	130701
0.28143	15919000	0.31951	397950	0.32896	130895
0.28168	15972100	0.31979	398525	0.32925	131077
0.28192	16028300	0.32006	399089	0.32953	131230
0.28217	16079100	0.32034	399686	0.32982	131441
0.28241	16157400	0.32113	401299	0.3301	131690
0.28266	16182900	0.32141	401840	0.33039	131916
0.2829	16235400	0.32169	402515	0.33067	132036
0.28315	16277400	0.32197	403116	0.33096	132254
0.28339	16354000	0.32224	403583	0.33124	132400
0.28364	16439300	0.32252	404115	0.33153	132530
0.28388	16508800	0.3228	404640	0.33182	132765
0.28413	16566100	0.32308	405191	0.3321	132925
0.28437	16615400	0.32335	405749	0.33239	133132
0.28462	16669700	0.32363	406332	0.33267	133247
0.28486	16781700	0.32391	406879	0.33296	133394
0.28511	16829900	0.32419	407383	0.33324	133610
0.28535	16894200	0.32446	407987	0.33353	133872
0.2856	16934700	0.32474	408578	0.33381	134039
0.28584	17008900	0.32502	409080	0.3341	134221
0.28609	17087200	0.3253	409633	0.33438	134434
0.28633	17138500	0.32558	410184	0.33467	134915
0.28658	17215000	0.32585	410832	0.33495	135110
0.28683	17326000	0.32613	411474	0.33524	134972
0.28707	17372600	0.32641	412109	0.33552	135129
0.28732	17420400	0.32669	412645	0.33581	135351
0.28756	17481900	0.32696	413306	0.3361	135524
0.28781	17529300	0.32724	413932	0.33638	135768
0.28805	17596400	0.32752	414471	0.33667	135904
0.2883	17634000	0.3278	415100	0.33695	136073
0.28854	17701800	0.32807	415760	0.33724	136320
0.28879	17781400	0.32835	416374	0.33752	136520
0.28903	17826900	0.32863	416934	0.33781	136740
0.28928	17957400	0.32891	417629	0.33809	136911
0.28952	17989700	0.32918	418221	0.33838	136966
0.28977	18073900	0.32946	418764	0.33866	137247
0.29001	18123200	0.32974	419365	0.33895	137439
0.29026	18222400	0.33002	419894	0.33923	137554
0.2905	18278900	0.33029	420482	0.33952	137889
0.29075	18348100	0.33057	421077	0.33981	138021
0.29099	18527300	0.33085	421697	0.34009	138186
0.29124	18589200	0.33113	422277	0.34038	138427
0.29148	18665200	0.3314	422821	0.34066	138682
0.29173	18729600	0.33168	423372	0.34095	138891
0.29198	18829400	0.33196	423945	0.34123	139071
0.29222	18892400	0.33224	424474	0.34152	139388
0.29247	18957100	0.33251	425031	0.3418	139524
0.29271	19012400	0.33279	425576	0.34209	139721
0.29296	19129100	0.33307	426125	0.34237	139900
0.2932	19186900	0.33335	426644	0.34266	140078
0.29345	19268200	0.33363	427275	0.34294	140334
0.29369	19369500	0.3339	427946	0.34323	140504
0.29394	19460100	0.33418	428371	0.34352	140766
0.29418	19460200	0.33446	429069	0.3438	140818
0.29443	19572900	0.33474	429643	0.34409	140988
0.29467	19677200	0.33501	430211	0.34437	141185
0.29492	19728000	0.33529	430787	0.34466	141370
0.29516	19759800	0.33557	431361	0.34494	141487
0.29541	19870100	0.33585	431959	0.34523	141666
0.29565	19966400	0.33612	432606	0.34551	141824
0.2959	20106000	0.3364	433188	0.3458	142071
0.29639	20187100	0.33668	433808	0.34608	142181
0.29663	20282100	0.33696	434297	0.34637	142463
0.29688	20398100	0.33723	435028	0.34665	142655
0.29713	20416300	0.33751	435661	0.34694	142803
0.29737	20495400	0.33779	436128	0.34722	142943
0.29762	20577900	0.33807	436741	0.34751	143196
0.29786	20706800	0.33834	437352	0.3478	143404
0.29811	20726000	0.33862	438028	0.34808	143642
0.29835	20915100	0.3389	438699	0.34837	143999
0.2986	20939100	0.33918	439322	0.34865	143954
0.29884	20989300	0.33945	439913	0.34894	144198
0.29909	21155900	0.33973	440565	0.34922	144423
0.29933	21236300	0.34001	441171	0.34951	144618
0.29958	21268800	0.34029	441798	0.34979	144891
0.29982	21359000	0.34056	442437	0.35008	145076
0.30007	21395400	0.34084	442948	0.35036	145253
0.30031	21495900	0.34112	443562	0.35065	145380
0.30056	21571700	0.3414	444132	0.35093	145541
0.3008	21692800	0.34168	444803	0.35122	145803
0.30105	21789900	0.34195	446782	0.35151	145971
0.30129	21819100	0.34223	447062	0.35179	146109
0.30154	21944100	0.34251	447649	0.35208	146203
0.30178	22014600	0.34279	448001	0.35236	146413
0.30203	22087100	0.34306	448809	0.35265	146551
0.30228	22210700	0.34334	449299	0.35293	146663
0.30252	22273000	0.34362	449815	0.35322	146853
0.30277	22381100	0.3439	450335	0.3535	147117
0.30301	22417800	0.34417	450877	0.35379	147194
0.30326	22527000	0.34445	451511	0.35407	147404
0.3035	22616500	0.34473	452027	0.35436	147608
0.30375	22706800	0.34501	452611	0.35464	147829
0.30399	22849700	0.34528	453208	0.35493	147984
0.30424	22952200	0.34556	453840	0.35522	148156
0.30448	23031400	0.34584	454356	0.3555	148296
0.30473	23134100	0.34612	454874	0.35579	148499
0.30497	23238400	0.34639	455512	0.35607	148679
0.30522	23401900	0.34667	456204	0.35636	148848
0.30546	23486600	0.34695	456915	0.35664	149014
0.30571	23545800	0.34723	457606	0.35693	149207
0.30595	23559400	0.3475	458245	0.35721	149435
0.3062	23651000	0.34778	458873	0.3575	149749
0.30644	23742900	0.34806	459448	0.35778	149907
0.30669	23804400	0.34834	460150	0.35807	150164
0.30694	23850800	0.34861	460841	0.35835	150382
0.30718	23919800	0.34889	461565	0.35864	150615
0.30743	24035800	0.34917	462260	0.35892	150825
0.30767	24147000	0.34945	462877	0.35921	151013
0.30792	24206600	0.34972	463526	0.3595	151154
0.30816	24291400	0.35	464172	0.35978	151393
0.30841	24376900	0.35028	464920	0.36007	151562
0.30865	24484700	0.35056	465441	0.36035	151782
0.3089	24620900	0.35084	466122	0.36064	152095
0.30914	24659700	0.35111	466717	0.36092	152238
0.30939	24741400	0.35139	467345	0.36121	152391
0.30963	24860700	0.35167	467929	0.36149	152570
0.30988	24939700	0.35195	468565	0.36178	152777
0.31012	24998300	0.35222	469197	0.36206	153049
0.31037	25045500	0.3525	469830	0.36235	153191
0.31061	25162800	0.35278	470468	0.36263	153360
0.31086	25243000	0.35306	471186	0.36292	153555
0.3111	25316500	0.35333	471830	0.36321	153857
0.31135	25444500	0.35361	472414	0.36349	154062
0.3116	25518800	0.35389	473113	0.36378	154240
0.31184	25645200	0.35417	473736	0.36406	154437
0.31209	25713300	0.35444	474378	0.36435	154659
0.31233	25813200	0.35472	475011	0.36463	154814
0.31258	25960800	0.355	475673	0.36492	155026
0.31282	26047500	0.35528	476324	0.3652	155278
0.31307	26107200	0.35555	477050	0.36549	155552
0.31331	26193800	0.35583	477883	0.36577	155701
0.31356	26266000	0.35611	478492	0.36606	155877
0.3138	26362600	0.35639	479305	0.36634	156091
0.31405	26493100	0.35666	480001	0.36663	156319
0.31429	26579400	0.35694	480686	0.36691	156487
0.31454	26606400	0.35722	481379	0.3672	156680
0.31478	26773000	0.3575	482113	0.36749	156960
0.31503	27021300	0.35777	482849	0.36777	157120
0.31527	27138300	0.35805	483489	0.36806	157317
0.31552	27184800	0.35833	484174	0.36834	157601
0.31576	27289100	0.35861	484806	0.36863	157778
0.31601	27334900	0.35888	485489	0.36891	157963
0.31626	27445400	0.35916	486178	0.3692	158075
0.3165	27559700	0.35944	486802	0.36948	158316
0.31675	27675700	0.35972	487483	0.36977	158555
0.31699	27738300	0.36	488089	0.37005	158816
0.31724	27885100	0.36027	488766	0.37034	159034
0.31748	27977200	0.36055	489368	0.37062	159231
0.31773	28176000	0.36083	490043	0.37091	159417
0.31797	28225800	0.36111	490772	0.3712	159622
0.31822	28373300	0.36138	491552	0.37148	159790
0.31846	28437100	0.36166	492141	0.37177	159981
0.31871	28521300	0.36194	492737	0.37205	160220
0.31895	28638500	0.36222	493274	0.37234	160461
0.3192	28743800	0.36249	493970	0.37262	160618
0.31944	28881600	0.36277	494733	0.37291	160821
0.31969	28948600	0.36305	495401	0.37319	161039
0.31993	29088900	0.36333	496137	0.37348	161243
0.32018	29250000	0.3636	496775	0.37376	161408
0.32042	29373400	0.36388	497562	0.37405	161646
0.32067	29544200	0.36416	498366	0.37433	161910
0.32092	29684700	0.36444	499074	0.37462	162138
0.32116	29787100	0.36471	499744	0.37491	162365
0.32141	29874500	0.36499	500471	0.37519	162506
0.32165	30025600	0.36527	501147	0.37548	162690
0.3219	30124200	0.36555	501649	0.37576	162887
0.32214	30240900	0.36582	502339	0.37605	163085
0.32239	30405100	0.3661	502949	0.37633	163297
0.32263	30560400	0.36638	503664	0.37662	163504
0.32288	30696500	0.36666	504250	0.3769	163728
0.32312	30788900	0.36693	505017	0.37719	163926
0.32337	30889000	0.36721	505683	0.37747	164215
0.32361	30989400	0.36749	506400	0.37776	164432
0.32386	31177000	0.36777	507187	0.37804	164663
0.3241	31254300	0.36805	508000	0.37833	164843
0.32435	31384900	0.36832	508815	0.37861	165036
0.32459	31528400	0.3686	509461	0.3789	165314
0.32484	31679300	0.36888	510149	0.37919	165494
0.32509	31857700	0.36916	510852	0.37947	165714
0.32533	31993700	0.36943	511499	0.37976	165984
0.32558	32129200	0.36971	512157	0.38004	166206
0.32582	32256400	0.36999	513014	0.38033	166401
0.32607	32430900	0.37027	513656	0.38061	166595
0.32631	32601300	0.37054	514375	0.3809	166759
0.32656	32713900	0.37082	515075	0.38118	166991
0.3268	32850600	0.3711	515718	0.38147	167161
0.32705	32878900	0.37138	516332	0.38175	167380
0.32729	33067800	0.37165	517117	0.38204	167654
0.32754	33212300	0.37193	517829	0.38232	167844
0.32778	33311300	0.37221	518640	0.38261	167999
0.32803	33381700	0.37249	519402	0.3829	168284
0.32827	33474800	0.37276	520075	0.38318	168488
0.32852	33623900	0.37304	520712	0.38347	168589
0.32876	33826600	0.37332	521400	0.38375	168760
0.32901	33926700	0.3736	522074	0.38404	168922
0.32926	34036200	0.37387	522692	0.38432	169135
0.3295	34133600	0.37415	523391	0.38461	169386
0.32975	34251600	0.37443	524057	0.38489	169602
0.32999	34397500	0.37471	524767	0.38518	169838
0.33024	34578100	0.37498	525661	0.38546	169996
0.33048	34693900	0.37526	526379	0.38575	170165
0.33073	34825200	0.37554	527063	0.38603	170398
0.33097	34998700	0.37582	527893	0.38632	170629
0.33122	35194000	0.37609	528655	0.3866	170838
0.33146	35370600	0.37637	529482	0.38689	171055
0.33171	35476200	0.37665	530196	0.38718	171306
0.33195	35666300	0.37693	530955	0.38746	171574
0.3322	35888200	0.3772	531511	0.38775	171756
0.33244	35981400	0.37748	532263	0.38803	171884
0.33269	36170200	0.37776	532998	0.38832	172157
0.33293	36350300	0.37804	533719	0.3886	172388
0.33318	36479300	0.37832	534509	0.38889	172612
0.33343	36657700	0.37859	535380	0.38917	172801
0.33367	36847300	0.37887	536076	0.38946	173066
0.33392	36986000	0.37915	536808	0.38974	173270
0.33416	37062700	0.37943	537596	0.39003	173538
0.33441	37216000	0.3797	538385	0.39031	173729
0.33465	37280300	0.37998	539119	0.3906	173958
0.3349	37415100	0.38026	539831	0.39089	174157
0.33514	37540000	0.38054	540603	0.39117	174316
0.33539	37822800	0.38081	541353	0.39146	174637
0.33563	37879100	0.38109	542107	0.39174	174894
0.33588	38042400	0.38137	542881	0.39203	175127
0.33612	38100300	0.38165	543619	0.39231	175319
0.33637	38169200	0.38192	544460	0.3926	175499
0.33661	38378500	0.3822	545126	0.39288	175743
0.33686	38441200	0.38248	545845	0.39317	175960
0.33711	38559800	0.38276	546576	0.39345	176206
0.33735	38742800	0.38303	547261	0.39374	176430
0.3376	38849700	0.38331	548013	0.39402	176616
0.33784	38986100	0.38359	548846	0.39431	176826
0.33809	39212600	0.38387	549549	0.39459	177096
0.33833	39481100	0.38414	550378	0.39488	177302
0.33858	39645900	0.38442	551105	0.39517	177574
0.33882	39763600	0.3847	551802	0.39545	177802
0.33907	39947200	0.38498	552820	0.39574	178061
0.33931	39910500	0.38525	553734	0.39602	178285
0.33956	40043700	0.38553	554371	0.39631	178490
0.3398	40181700	0.38581	555117	0.39659	178712
0.34005	40381500	0.38609	555916	0.39688	178907
0.34029	40596300	0.38636	556707	0.39716	179123
0.34054	40742000	0.38664	557474	0.39745	179429
0.34079	40877000	0.38692	558207	0.39773	179639
0.34103	41053800	0.3872	559021	0.39802	179886
0.34128	41162300	0.38748	559718	0.3983	180036
0.34152	41290700	0.38775	560545	0.39859	180270
0.34177	41508000	0.38803	561202	0.39888	180451
0.34201	41708100	0.38831	562004	0.39916	180745
0.34226	41835800	0.38859	562807	0.39945	180865
0.3425	42005300	0.38886	563544	0.39973	181129
0.34275	42193200	0.38914	564293	0.40002	181361
0.34299	42450100	0.38942	565048	0.4003	181548
0.34324	42621500	0.3897	565868	0.40059	181791
0.34348	42807200	0.38997	566647	0.40087	181980
0.34373	43004200	0.39025	567442	0.40116	182200
0.34397	43158400	0.39053	568195	0.40144	182443
0.34422	43356700	0.39081	569077	0.40173	182550
0.34447	43473900	0.39108	569826	0.40201	182869
0.34471	43631100	0.39136	570725	0.4023	183089
0.34496	43785700	0.39164	571547	0.40258	183288
0.3452	44061800	0.39192	572286	0.40287	183504
0.34545	44193000	0.39219	573151	0.40316	183710
0.34569	44331300	0.39247	573975	0.40344	183979
0.34594	44509400	0.39275	574853	0.40373	184231
0.34618	44721100	0.39303	575658	0.40401	184406
0.34643	44893900	0.3933	576460	0.4043	184654
0.34667	45035900	0.39358	577214	0.40458	184891
0.34692	45257600	0.39386	578019	0.40487	185130
0.34716	45452300	0.39414	578782	0.40515	185392
0.34741	45606500	0.39441	579653	0.40544	185617
0.34766	45787600	0.39469	580406	0.40572	185855
0.3479	45907500	0.39497	581119	0.40601	186077
0.34815	45975000	0.39525	581812	0.40629	186349
0.34839	46204800	0.39552	582551	0.40658	186650
0.34864	46383500	0.3958	583313	0.40687	186863
0.34888	46489400	0.39608	584115	0.40715	187137
0.34913	46665600	0.39636	584850	0.40744	187391
0.34937	46934000	0.39663	585551	0.40772	187632
0.34962	47065700	0.39691	586287	0.40801	187970
0.34986	47251400	0.39719	586942	0.40829	188193
0.35011	47472900	0.39747	587827	0.40858	188364
0.35036	47495500	0.39775	588487	0.40886	188581
0.3506	47630000	0.39802	589371	0.40915	188755
0.35085	47765600	0.3983	590016	0.40943	189008
0.35109	47987400	0.39858	590815	0.40972	189265
0.35134	48135100	0.39886	591688	0.41	189521
0.35158	48359400	0.39913	592393	0.41029	189732
0.35183	48568200	0.39941	593112	0.41057	189918
0.35207	48774800	0.39969	593780	0.41086	190183
0.35232	48961900	0.39997	594478	0.41115	190399
0.35256	49153100	0.40024	595240	0.41143	190632
0.35281	49344000	0.40052	596027	0.41172	190854
0.35306	49519900	0.4008	596775	0.412	191027
0.3533	49708400	0.40108	597636	0.41229	191285
0.35355	49710500	0.40135	598476	0.41257	191534
0.35379	49943900	0.40163	599238	0.41286	191747
0.35404	50229400	0.40191	600122	0.41314	192001
0.35428	50452000	0.40219	600942	0.41343	192186
0.35453	50711500	0.40246	601992	0.41371	192413
0.35477	50950200	0.40274	602826	0.414	192673
0.35502	51094600	0.40302	603657	0.41428	192876
0.35526	51195100	0.4033	604344	0.41457	193123
0.35551	51449400	0.40357	605262	0.41486	193339
0.35576	51532800	0.40385	606269	0.41514	193532
0.356	51788000	0.40413	607077	0.41543	193793
0.35625	51972800	0.40441	607985	0.41571	194022
0.35649	51865100	0.40468	608721	0.416	194247
0.35674	52115300	0.40496	609692	0.41628	194455
0.35698	52295100	0.40524	610587	0.41657	194676
0.35723	52461300	0.40552	611459	0.41685	194914
0.35747	52583700	0.40579	612260	0.41714	195174
0.35772	52821300	0.40607	613134	0.41742	195441
0.35796	53122500	0.40635	613955	0.41771	195642
0.35821	53245000	0.40663	614698	0.41799	195839
0.35846	53514400	0.40691	615577	0.41828	196031
0.3587	53625300	0.40718	616503	0.41856	196289
0.35895	53934900	0.40746	617429	0.41885	196560
0.35919	54096400	0.40774	618293	0.41914	196786
0.35944	54418100	0.40802	619139	0.41942	197051
0.35968	54693200	0.40829	620085	0.41971	197318
0.35993	54758800	0.40857	620758	0.41999	197611
0.36017	55108000	0.40885	621679	0.42028	197837
0.36042	55281800	0.40913	622615	0.42056	198055
0.36066	55532200	0.4094	623359	0.42085	198277
0.36091	55709100	0.40968	624262	0.42113	198533
0.36116	55837200	0.40996	625131	0.42142	198758
0.3614	56154300	0.41024	625972	0.4217	199008
0.36165	56403600	0.41051	626764	0.42199	199226
0.36189	56621100	0.41079	627455	0.42227	199491
0.36214	56918900	0.41107	628229	0.42256	199724
0.36238	56975800	0.41135	629060	0.42285	199956
0.36263	57364900	0.41162	629821	0.42313	200255
0.36287	57685000	0.4119	630620	0.42342	200589
0.36312	58043100	0.41218	631370	0.4237	200845
0.36337	58216800	0.41246	632183	0.42399	201032
0.36361	58467400	0.41273	632910	0.42427	201338
0.36386	58791000	0.41301	633678	0.42456	201636
0.3641	58941600	0.41329	634540	0.42484	201869
0.36435	59195300	0.41357	635377	0.42513	202103
0.36459	59387200	0.41384	636182	0.42541	202392
0.36484	59582900	0.41412	637095	0.4257	202546
0.36508	59685100	0.4144	638004	0.42598	202889
0.36533	59917300	0.41468	638967	0.42627	203104
0.36557	60301700	0.41495	639727	0.42655	203433
0.36582	60562800	0.41523	640719	0.42684	203659
0.36607	60665100	0.41551	641557	0.42713	203837
0.36631	60823900	0.41579	642285	0.42741	204089
0.36656	61048000	0.41607	643140	0.4277	204418
0.3668	61236200	0.41634	644074	0.42798	204591
0.36705	61554800	0.41662	644931	0.42827	204822
0.36729	61735400	0.4169	645670	0.42855	205094
0.36754	61989200	0.41718	646422	0.42884	205313
0.36778	62381500	0.41745	647262	0.42912	205677
0.36803	62671500	0.41773	648061	0.42941	205854
0.36828	62902500	0.41801	648828	0.42969	206104
0.36852	63219300	0.41829	649840	0.42998	206309
0.36877	63391600	0.41856	650771	0.43026	206624
0.36901	63596800	0.41884	651687	0.43055	206807
0.36926	63734600	0.41912	652481	0.43084	207023
0.3695	64002000	0.4194	653465	0.43112	207328
0.36975	64216000	0.41967	654274	0.43141	207590
0.36999	64667900	0.41995	655019	0.43169	207829
0.37024	64897300	0.42023	655828	0.43198	208087
0.37048	65127400	0.42051	656766	0.43226	208256
0.37073	65167100	0.42078	657635	0.43255	208457
0.37098	65499100	0.42106	658574	0.43283	208688
0.37122	65747900	0.42134	659450	0.43312	208962
0.37147	65933700	0.42162	660256	0.4334	209189
0.37171	66362600	0.42189	661037	0.43369	209416
0.37196	66801500	0.42217	661825	0.43397	209674
0.3722	66978200	0.42245	662805	0.43426	209891
0.37245	67159600	0.42273	663601	0.43455	210122
0.37269	67423000	0.423	664575	0.43483	210420
0.37294	67717300	0.42328	665417	0.43512	210631
0.37319	67792500	0.42356	666246	0.4354	210893
0.37343	68031600	0.42384	667106	0.43569	211205
0.37368	68404600	0.42411	668142	0.43597	211476
0.37392	68744700	0.42439	669290	0.43626	211661
0.37417	68974800	0.42467	669991	0.43654	211852
0.37441	69315300	0.42495	670851	0.43683	212169
0.37466	69529300	0.42522	671398	0.43711	212363
0.3749	69810100	0.4255	672272	0.4374	212603
0.37515	69931500	0.42578	673156	0.43768	212825
0.3754	70293600	0.42606	674110	0.43797	213062
0.37564	70382000	0.42634	675107	0.43825	213288
0.37589	70615900	0.42661	676015	0.43854	213495
0.37613	70870700	0.42689	676875	0.43883	213790
0.37638	70920500	0.42717	677815	0.43911	214093
0.37662	71092400	0.42745	678594	0.4394	214433
0.37687	71256700	0.42772	679425	0.43968	214705
0.37711	71503100	0.428	680302	0.43997	215006
0.37736	71791000	0.42828	681199	0.44025	215262
0.37761	72216900	0.42856	682088	0.44054	215561
0.37785	72316800	0.42883	683055	0.44082	215763
0.3781	72494500	0.42911	683857	0.44111	216037
0.37834	72672800	0.42939	684790	0.44139	216285
0.37859	73188400	0.42967	685657	0.44168	216520
0.37883	73311400	0.42994	686595	0.44196	216775
0.37908	73413800	0.43022	687469	0.44225	217091
0.37932	73861200	0.4305	688261	0.44254	217303
0.37957	74141600	0.43078	689261	0.44282	217539
0.37982	74425800	0.43105	690192	0.44311	217867
0.38006	74699900	0.43133	691120	0.44339	218216
0.38031	75035100	0.43161	692002	0.44368	218477
0.38055	75386900	0.43189	693011	0.44396	218693
0.3808	75518400	0.43216	694016	0.44425	218933
0.38104	76022900	0.43244	694969	0.44453	219210
0.38129	76362400	0.43272	696038	0.44482	219412
0.38153	76864100	0.433	697089	0.4451	219677
0.38178	77014600	0.43327	697999	0.44539	219991
0.38203	77333100	0.43355	698974	0.44567	220273
0.38227	77437100	0.43383	700059	0.44596	220519
0.38252	77863400	0.43411	701027	0.44625	220780
0.38276	78267000	0.43438	702048	0.44653	221025
0.38301	78386600	0.43466	703152	0.44682	221262
0.38325	78710100	0.43494	704123	0.4471	221568
0.3835	78860800	0.43522	705179	0.44739	221839
0.38374	79346300	0.4355	706199	0.44767	222060
0.38399	79824900	0.43577	707203	0.44796	222304
0.38424	80118100	0.43605	708131	0.44824	222601
0.38448	80243000	0.43633	709277	0.44853	222940
0.38473	80670200	0.43661	710319	0.44881	223299
0.38497	81052500	0.43688	711331	0.4491	223514
0.38522	81332700	0.43716	712360	0.44938	223812
0.38546	81550100	0.43744	713449	0.44967	224030
0.38571	81951100	0.43772	714585	0.44995	224318
0.38596	82153200	0.43799	715485	0.45024	224603
0.3862	82577200	0.43827	716508	0.45053	224927
0.38645	83023700	0.43855	717450	0.45081	225226
0.38669	83435900	0.43883	718416	0.4511	225491
0.38694	83575400	0.4391	719377	0.45138	225795
0.38718	83846000	0.43938	720524	0.45167	226066
0.38743	84197900	0.43966	721437	0.45195	226376
0.38767	84550000	0.43994	722489	0.45224	226749
0.38792	84586600	0.44021	723527	0.45252	226931
0.38817	84883200	0.44049	724429	0.45281	227173
0.38841	85286200	0.44077	725456	0.45309	227432
0.38866	85507500	0.44105	726397	0.45338	227702
0.3889	85675300	0.44132	727312	0.45366	227934
0.38915	86146900	0.4416	728145	0.45395	228283
0.38939	86492300	0.44188	729123	0.45424	228562
0.38964	86833600	0.44216	729922	0.45452	228783
0.38988	87122200	0.44243	730917	0.45481	229013
0.39013	87480800	0.44271	731714	0.45509	229233
0.39038	87723100	0.44299	732638	0.45538	229468
0.39062	87997000	0.44327	733667	0.45566	229824
0.39087	88323200	0.44354	734634	0.45595	230116
0.39111	88747900	0.44382	735515	0.45623	230345
0.39136	88993300	0.4441	736449	0.45652	230616
0.3916	89470400	0.44438	737106	0.4568	230854
0.39185	89759400	0.44465	736885	0.45709	231087
0.39209	90050100	0.44493	736192	0.45737	231370
0.39234	90270600	0.44521	736401	0.45766	231613
0.39259	90830900	0.44549	736971	0.45794	231999
0.39283	91713000	0.44577	737360	0.45823	232270
0.39308	92035700	0.44604	737756	0.45852	232537
0.39332	92549500	0.44632	738423	0.4588	232775
0.39357	92971600	0.4466	739033	0.45909	233125
0.39381	93088200	0.44688	739733	0.45937	233298
0.39406	93470800	0.44715	740477	0.45966	233514
0.3943	93875600	0.44743	741106	0.45994	233803
0.39455	94026700	0.44771	741854	0.46023	234076
0.3948	94175300	0.44799	742624	0.46051	234364
0.39504	94546100	0.44826	743282	0.4608	234633
0.39529	95212700	0.44854	744269	0.46108	234896
0.39553	95611000	0.44882	744892	0.46137	235228
0.39578	95960100	0.4491	745703	0.46165	235470
0.39602	96166300	0.44937	746665	0.46194	235695
0.39627	96820400	0.44965	747620	0.46223	235916
0.39651	97061500	0.44993	748482	0.46251	236252
0.39676	97556700	0.45021	749304	0.4628	236596
0.39701	98099800	0.45048	750209	0.46308	236992
0.39725	98580700	0.45076	751178	0.46337	237372
0.3975	98753000	0.45104	752054	0.46365	237605
0.39774	99287900	0.45132	753045	0.46394	237990
0.39799	99845700	0.45159	753925	0.46422	238280
0.39823	100186000	0.45187	754908	0.46451	238616
0.39848	100630000	0.45215	755915	0.46479	238806
0.39872	101204000	0.45243	756988	0.46508	239083
0.39897	101430000	0.4527	757955	0.46536	239374
0.39921	101954000	0.45298	759040	0.46565	239730
0.39946	102251000	0.45326	760109	0.46594	240042
0.39971	102669000	0.45354	761216	0.46622	240237
0.39995	103123000	0.45381	762239	0.46651	240535
0.4002	103469000	0.45409	763417	0.46679	240802
0.40044	103783000	0.45437	764230	0.46708	241132
0.40069	104390000	0.45465	765200	0.46736	241399
0.40093	105271000	0.45492	766062	0.46765	241676
0.40118	105532000	0.4552	767198	0.46793	242019
0.40142	105982000	0.45548	768297	0.46822	242230
0.40167	106193000	0.45576	769167	0.4685	242540
0.40192	106403000	0.45604	770123	0.46879	242768
0.40216	107105000	0.45631	770988	0.46907	243081
0.40241	107590000	0.45659	771885	0.46936	243307
0.40265	108305000	0.45687	772678	0.46964	243592
0.4029	108413000	0.45715	773660	0.46993	243742
0.40314	108774000	0.45742	774578	0.47022	244053
0.40339	109082000	0.4577	775632	0.4705	244420
0.40363	109566000	0.45798	776563	0.47079	244657
0.40388	109848000	0.45826	777581	0.47107	244932
0.40413	110440000	0.45853	778513	0.47136	245158
0.40437	111059000	0.45881	779738	0.47164	245395
0.40462	111427000	0.45909	780661	0.47193	245700
0.40486	111988000	0.45937	781672	0.47221	246070
0.40511	112426000	0.45964	782632	0.4725	246392
0.40535	112923000	0.45992	783642	0.47278	246734
0.4056	113304000	0.4602	784575	0.47307	247013
0.40584	113722000	0.46048	785581	0.47335	247294
0.40609	114260000	0.46075	786370	0.47364	247568
0.40634	114816000	0.46103	787471	0.47393	247928
0.40658	115245000	0.46131	788750	0.47421	248099
0.40683	115685000	0.46159	789851	0.4745	248389
0.40707	116118000	0.46186	790940	0.47478	248675
0.40732	116704000	0.46214	792057	0.47507	248994
0.40756	117216000	0.46242	793101	0.47535	249318
0.40781	117208000	0.4627	794454	0.47564	249605
0.40805	117863000	0.46297	795663	0.47592	249928
0.4083	118360000	0.46325	796663	0.47621	250221
0.40854	118760000	0.46353	797838	0.47649	250505
0.40879	119509000	0.46381	798995	0.47678	250833
0.40904	119938000	0.46408	800201	0.47706	251099
0.40928	120718000	0.46436	801664	0.47735	251411
0.40953	121066000	0.46464	802925	0.47763	251709
0.40977	121566000	0.46492	803744	0.47792	251984
0.41002	121830000	0.46519	805022	0.47821	252291
0.41026	122208000	0.46547	806096	0.47849	252558
0.41051	122716000	0.46575	807238	0.47878	252812
0.41075	123646000	0.46603	808181	0.47906	253139
0.411	124117000	0.46631	809248	0.47935	253390
0.41125	124374000	0.46658	810508	0.47963	253719
0.41149	124720000	0.46686	811720	0.47992	254038
0.41174	125534000	0.46714	812706	0.4802	254341
0.41198	126114000	0.46742	813729	0.48049	254696
0.41223	126927000	0.46769	814640	0.48077	254919
0.41247	127579000	0.46797	815607	0.48106	255178
0.41272	127835000	0.46825	816624	0.48134	255480
0.41296	128456000	0.46853	817660	0.48163	255758
0.41321	128721000	0.4688	818716	0.48192	256063
0.41345	129197000	0.46908	819800	0.4822	256379
0.4137	129612000	0.46936	820817	0.48249	256835
0.41395	130217000	0.46964	821805	0.48277	257147
0.41419	130953000	0.46991	822920	0.48306	257384
0.41444	131669000	0.47019	823953	0.48334	257653
0.41468	132242000	0.47047	825060	0.48363	257968
0.41493	133162000	0.47075	826320	0.48391	258221
0.41517	133533000	0.47102	827131	0.4842	258431
0.41542	134025000	0.4713	828390	0.48448	258770
0.41566	134900000	0.47158	829445	0.48477	258948
0.41591	135464000	0.47186	830489	0.48505	259198
0.41615	136278000	0.47213	831584	0.48534	259527
0.4164	137003000	0.47241	832581	0.48562	259848
0.41665	137647000	0.47269	833660	0.48591	260097
0.41689	138252000	0.47297	834745	0.4862	260396
0.41714	139291000	0.47324	835851	0.48648	260639
0.41738	139922000	0.47352	836811	0.48677	260939
0.41763	140733000	0.4738	837934	0.48705	261160
0.41787	141199000	0.47408	839063	0.48734	261443
0.41812	141663000	0.47435	839935	0.48762	261768
0.41836	141955000	0.47463	841088	0.48791	262032
0.41861	142490000	0.47491	842114	0.48819	262342
0.41886	143023000	0.47519	843160	0.48848	262640
0.4191	144341000	0.47546	844331	0.48876	263006
0.41935	144750000	0.47574	845554	0.48905	263245
0.41959	145319000	0.47602	846663	0.48933	263463
0.41984	145492000	0.4763	847822	0.48962	263887
0.42008	145831000	0.47658	848838	0.48991	264080
0.42033	146692000	0.47685	849923	0.49019	264408
0.42057	147112000	0.47713	850967	0.49048	264654
0.42082	147798000	0.47741	852173	0.49076	264850
0.42106	148510000	0.47769	853258	0.49105	265162
0.42131	149584000	0.47796	854382	0.49133	265510
0.42156	149754000	0.47824	855388	0.49162	265799
0.4218	151112000	0.47852	856020	0.4919	266112
0.42205	151901000	0.4788	857358	0.49219	266482
0.42229	152556000	0.47907	858546	0.49247	266884
0.42254	153302000	0.47935	859833	0.49276	267078
0.42278	153957000	0.47963	861019	0.49304	267390
0.42303	154218000	0.47991	861909	0.49333	267663
0.42327	154766000	0.48018	863229	0.49361	267883
0.42352	155652000	0.48046	864353	0.4939	268213
0.42376	156718000	0.48074	865640	0.49419	268530
0.42401	157528000	0.48102	866846	0.49447	268839
0.42426	158412000	0.48129	868264	0.49476	269232
0.4245	159091000	0.48157	869723	0.49504	269621
0.42475	159976000	0.48185	870846	0.49533	269891
0.42499	160534000	0.48213	871889	0.49561	270099
0.42524	161214000	0.4824	873181	0.4959	270388
0.42548	161987000	0.48268	874338	0.49618	270758
0.42573	162541000	0.48296	875436	0.49647	271006
0.42597	163211000	0.48324	876797	0.49675	271271
0.42622	163699000	0.48351	877970	0.49704	271602
0.42646	164316000	0.48379	879093	0.49732	271879
0.42671	164968000	0.48407	880445	0.49761	272180
0.42696	165813000	0.48435	881647	0.4979	272476
0.4272	166613000	0.48462	882835	0.49818	272694
0.42745	167799000	0.4849	884437	0.49847	273051
0.42769	168289000	0.48518	885738	0.49875	273355
0.42794	169332000	0.48546	886767	0.49904	273655
0.42818	170181000	0.48574	887812	0.49932	273961
0.42843	171524000	0.48601	888891	0.49961	274229
0.42867	171753000	0.48629	890057	0.49989	274554
0.42892	172467000	0.48657	891327	0.50018	274966
0.42916	173187000	0.48685	892788	0.50046	275322
0.42941	173898000	0.48712	893908	0.50075	275523
0.42965	174567000	0.4874	895113	0.50103	275695
0.4299	175749000	0.48768	896180	0.50132	275919
0.43015	176218000	0.48796	897503	0.5016	276323
0.43039	176689000	0.48823	898667	0.50189	276658
0.43064	176860000	0.48851	899833	0.50218	276939
0.43088	177348000	0.48879	900895	0.50246	277218
0.43113	178204000	0.48907	902088	0.50275	277523
0.43137	179121000	0.48934	903475	0.50303	277893
0.43162	179981000	0.48962	904688	0.50332	278178
0.43186	180881000	0.4899	905855	0.5036	278474
0.43211	181530000	0.49018	907156	0.50389	278765
0.43235	182030000	0.49045	908433	0.50417	279087
0.4326	183168000	0.49073	909783	0.50446	279322
0.43284	183816000	0.49101	911136	0.50474	279732
0.43309	184359000	0.49129	912353	0.50503	280117
0.43334	184952000	0.49156	913429	0.50531	280453
0.43358	186803000	0.49184	914586	0.5056	280820
0.43383	186808000	0.49212	916032	0.50589	281072
0.43407	187845000	0.4924	917403	0.50617	281252
0.43432	188506000	0.49267	917329	0.50646	281507
0.43456	189559000	0.49295	918241	0.50674	281834
0.43481	190765000	0.49323	919495	0.50703	282095
0.43505	191567000	0.49351	921150	0.50731	282437
0.4353	192610000	0.49378	922573	0.5076	282724
0.43554	193148000	0.49406	923935	0.50788	283049
0.43579	194105000	0.49434	925211	0.50817	283384
0.43603	194561000	0.49462	926375	0.50845	283599
0.43628	195812000	0.49489	927489	0.50874	283819
0.43653	196916000	0.49517	928923	0.50902	284215
0.43677	197338000	0.49545	930050	0.50931	284509
0.43702	198414000	0.49573	931407	0.50959	284770
0.43726	198818000	0.496	932409	0.50988	285074
0.43751	199890000	0.49628	933722	0.51017	285713
0.43775	202483000	0.49656	934867	0.51045	285970
0.43837	203185000	0.49684	936103	0.51074	286249
0.43861	203939000	0.49712	937363	0.51102	286506
0.43886	205710000	0.49739	938495	0.51131	286850
0.4391	207405000	0.49767	939776	0.51159	287125
0.43935	208622000	0.49795	941089	0.51188	287523
0.43959	210086000	0.49823	942298	0.51216	287902
0.43984	211339000	0.4985	943644	0.51245	288166
0.44008	212170000	0.49878	944752	0.51273	288427
0.44033	212551000	0.49906	946016	0.51302	288721
0.44057	213018000	0.49934	947283	0.5133	289048
0.44082	214346000	0.49961	948480	0.51359	289440
0.44106	216257000	0.49989	949522	0.51388	289705
0.44131	218201000	0.50017	950943	0.51416	289996
0.44155	218927000	0.50045	952115	0.51445	290301
0.4418	220085000	0.50072	953259	0.51473	290622
0.44204	221068000	0.501	954166	0.51502	290902
0.44229	222299000	0.50128	955329	0.5153	291206
0.44254	223697000	0.50156	956386	0.51559	291513
0.44278	225384000	0.50183	957534	0.51587	291828
0.44303	225499000	0.50211	958520	0.51616	292107
0.44327	225678000	0.50239	959556	0.51644	292403
0.44352	226138000	0.50267	960689	0.51673	292780
0.44376	227931000	0.50294	961838	0.51701	293035
0.44401	229436000	0.50322	963045	0.5173	293442
0.44425	229510000	0.5035	964166	0.51758	293851
0.4445	231258000	0.50378	965551	0.51787	294096
0.44474	233221000	0.50405	966531	0.51816	294440
0.44499	233503000	0.50433	967758	0.51844	294643
0.44523	235191000	0.50461	968788	0.51873	295053
0.44548	235580000	0.50489	970023	0.51901	295398
0.44572	236566000	0.50516	971298	0.5193	295689
0.44597	237508000	0.50544	972519	0.51958	296102
0.44621	238802000	0.50572	973594	0.51987	296379
0.44646	240142000	0.506	974573	0.52015	296711
0.4467	240515000	0.50627	975777	0.52044	296954
0.44695	241283000	0.50655	977031	0.52072	297209
0.44719	242058000	0.50683	978423	0.52101	297519
0.44744	242983000	0.50711	979524	0.52129	297747
0.44769	244761000	0.50739	980877	0.52158	298106
0.44793	244427000	0.50766	981994	0.52187	298413
0.44818	246733000	0.50794	983209	0.52215	298812
0.44842	247300000	0.50822	984600	0.52244	299153
0.44867	247827000	0.5085	985785	0.52272	299583
0.44891	248415000	0.50877	987523	0.52301	299955
0.44916	250313000	0.50905	988660	0.52329	300311
0.4494	250936000	0.50933	990036	0.52358	300696
0.44965	252417000	0.50961	991407	0.52386	300958
0.44989	253261000	0.50988	992640	0.52415	301237
0.45014	254916000	0.51016	993935	0.52443	301464
0.45038	255536000	0.51044	995225	0.52472	301878
0.45063	257602000	0.51072	996499	0.525	302367
0.45087	260088000	0.51099	997683	0.52529	302605
0.45112	260554000	0.51127	998871	0.52557	302833
0.45136	262027000	0.51155	1.00026e+06	0.52586	303259
0.45161	262641000	0.51183	1.00169e+06	0.52615	303497
0.45185	264559000	0.5121	1.00271e+06	0.52643	303860
0.4521	264056000	0.51238	1.00383e+06	0.52672	304127
0.45234	265796000	0.51266	1.00519e+06	0.527	304563
0.45259	266948000	0.51294	1.00662e+06	0.52729	304824
0.45283	267439000	0.51321	1.00789e+06	0.52757	305201
0.45308	269329000	0.51349	1.00977e+06	0.52786	305564
0.45333	269483000	0.51377	1.01123e+06	0.52814	305778
0.45357	271085000	0.51405	1.01244e+06	0.52843	306124
0.45382	271790000	0.51432	1.01386e+06	0.52871	306641
0.45406	272359000	0.5146	1.0153e+06	0.529	306946
0.45431	273050000	0.51488	1.01655e+06	0.52928	307154
0.45455	274561000	0.51516	1.01795e+06	0.52957	307394
0.4548	275731000	0.51543	1.01932e+06	0.52986	307777
0.45504	278513000	0.51571	1.02074e+06	0.53014	308121
0.45529	279476000	0.51599	1.02218e+06	0.53043	308431
0.45553	281932000	0.51627	1.02356e+06	0.53071	308931
0.45578	282082000	0.51654	1.025e+06	0.531	309240
0.45602	283147000	0.51682	1.02635e+06	0.53128	309621
0.45627	284842000	0.5171	1.02775e+06	0.53157	309972
0.45651	286035000	0.51738	1.02894e+06	0.53185	310310
0.45676	286530000	0.51766	1.0304e+06	0.53214	310731
0.457	287751000	0.51793	1.0315e+06	0.53242	310915
0.45725	288679000	0.51821	1.03297e+06	0.53271	311262
0.45749	290644000	0.51849	1.03456e+06	0.53299	311711
0.45774	291071000	0.51877	1.03584e+06	0.53328	312093
0.45798	291796000	0.51904	1.03726e+06	0.53356	312358
0.45823	294161000	0.51932	1.03876e+06	0.53385	312651
0.45848	295099000	0.5196	1.03996e+06	0.53414	313042
0.45872	296501000	0.51988	1.04124e+06	0.53442	313413
0.45897	297488000	0.52015	1.04259e+06	0.53471	313758
0.45921	300844000	0.52043	1.04397e+06	0.53499	314230
0.45946	301593000	0.52071	1.04544e+06	0.53528	314594
0.4597	302402000	0.52099	1.04682e+06	0.53556	314873
0.46019	306297000	0.52126	1.04805e+06	0.53585	314961
0.45995	303433000	0.52154	1.04956e+06	0.53613	315300
0.46044	310639000	0.52182	1.05131e+06	0.53642	315839
0.46068	311190000	0.5221	1.05293e+06	0.5367	316223
0.46093	313536000	0.52237	1.05438e+06	0.53699	316542
0.46117	314303000	0.52265	1.05569e+06	0.53727	316943
0.46142	317636000	0.52293	1.05733e+06	0.53756	317332
0.46166	319467000	0.52321	1.05901e+06	0.53785	317764
0.46191	320139000	0.52348	1.06033e+06	0.53813	318118
0.46215	320959000	0.52376	1.06162e+06	0.53842	318628
0.4624	323361000	0.52404	1.06291e+06	0.5387	318859
0.46264	326871000	0.52432	1.06443e+06	0.53899	319238
0.46289	328950000	0.52459	1.06617e+06	0.53927	319639
0.46313	331000000	0.52487	1.06775e+06	0.53956	319953
0.46338	333186000	0.52515	1.06952e+06	0.53984	320049
0.46363	335155000	0.52543	1.07087e+06	0.54013	320496
0.46387	336031000	0.5257	1.07262e+06	0.54041	320690
0.46412	338921000	0.52598	1.07382e+06	0.5407	321142
0.46436	340550000	0.52626	1.07547e+06	0.54098	321282
0.46461	342278000	0.52654	1.07694e+06	0.54127	321692
0.46485	343633000	0.52681	1.07835e+06	0.54155	322056
0.4651	345164000	0.52709	1.07964e+06	0.54184	322379
0.46534	346368000	0.52737	1.08119e+06	0.54213	322652
0.46559	349323000	0.52765	1.08312e+06	0.54241	322828
0.46583	354266000	0.52793	1.08469e+06	0.5427	323113
0.46608	358500000	0.5282	1.08677e+06	0.54298	323425
0.46632	359689000	0.52848	1.08819e+06	0.54327	323818
0.46657	361989000	0.52876	1.08944e+06	0.54355	324268
0.46681	364110000	0.52904	1.0917e+06	0.54384	324553
0.46706	368079000	0.52931	1.0932e+06	0.54412	324800
0.4673	370900000	0.52959	1.09462e+06	0.54441	325099
0.46755	373277000	0.52987	1.09602e+06	0.54469	325442
0.46779	376069000	0.53015	1.09735e+06	0.54498	325730
0.46804	378054000	0.53042	1.09894e+06	0.54526	326061
0.46828	378282000	0.5307	1.10053e+06	0.54555	326340
0.46853	383216000	0.53098	1.10163e+06	0.54584	326659
0.46878	385313000	0.53126	1.10338e+06	0.54612	327055
0.46902	387140000	0.53153	1.10495e+06	0.54641	327422
0.46927	389088000	0.53181	1.10647e+06	0.54669	327743
0.46951	389330000	0.53209	1.10788e+06	0.54698	328137
0.46976	391358000	0.53237	1.10918e+06	0.54726	328498
0.47	393146000	0.53264	1.11065e+06	0.54755	328849
0.47025	395527000	0.53292	1.11205e+06	0.54783	329134
0.47049	396480000	0.5332	1.11308e+06	0.54812	329539
0.47074	398262000	0.53348	1.11448e+06	0.5484	329952
0.47098	402074000	0.53375	1.11568e+06	0.54869	330371
0.47123	401840000	0.53403	1.11648e+06	0.54897	330750
0.47147	405429000	0.53431	1.11793e+06	0.54926	331233
0.47172	407594000	0.53459	1.11945e+06	0.54955	331438
0.47196	407981000	0.53486	1.12046e+06	0.54983	331688
0.47221	411339000	0.53514	1.12199e+06	0.55012	332355
0.47245	411483000	0.53542	1.12338e+06	0.5504	332747
0.4727	411379000	0.5357	1.12476e+06	0.55069	332975
0.47294	413142000	0.53597	1.12631e+06	0.55097	333428
0.47319	416104000	0.53625	1.12771e+06	0.55126	333739
0.47343	417687000	0.53653	1.12961e+06	0.55154	333965
0.47368	417513000	0.53681	1.13118e+06	0.55183	334412
0.47393	418647000	0.53708	1.13251e+06	0.55211	334734
0.47417	418141000	0.53736	1.13447e+06	0.5524	335070
0.47442	420106000	0.53764	1.13531e+06	0.55268	335440
0.47466	422684000	0.53792	1.13702e+06	0.55297	335792
0.47491	424021000	0.5382	1.13845e+06	0.55325	336112
0.47515	428579000	0.53847	1.14004e+06	0.55354	336424
0.4754	429769000	0.53875	1.14148e+06	0.55383	336842
0.47564	432151000	0.53903	1.14275e+06	0.55411	337186
0.47589	435009000	0.53931	1.14402e+06	0.5544	337482
0.47613	437762000	0.53958	1.14548e+06	0.55468	337891
0.47638	437315000	0.53986	1.14749e+06	0.55497	337990
0.47662	438237000	0.54014	1.14843e+06	0.55525	338252
0.47687	441062000	0.54042	1.15041e+06	0.55554	338618
0.47711	445303000	0.54069	1.15244e+06	0.55582	338960
0.47736	448302000	0.54097	1.15376e+06	0.55611	339222
0.4776	448736000	0.54125	1.15572e+06	0.55639	339633
0.47785	450053000	0.54153	1.15751e+06	0.55668	339952
0.47809	450950000	0.5418	1.15879e+06	0.55696	340264
0.47834	453938000	0.54208	1.16076e+06	0.55725	340491
0.47858	454199000	0.54236	1.16259e+06	0.55754	340843
0.47883	456242000	0.54264	1.164e+06	0.55782	341218
0.47907	459037000	0.54291	1.16581e+06	0.55811	341461
0.47932	460879000	0.54319	1.16748e+06	0.55839	341862
0.47957	462093000	0.54347	1.16888e+06	0.55868	342122
0.47981	462854000	0.54375	1.17093e+06	0.55896	342532
0.48006	466247000	0.54402	1.17269e+06	0.55925	342856
0.4803	468982000	0.5443	1.17338e+06	0.55953	343301
0.48055	470746000	0.54458	1.17604e+06	0.55982	343691
0.48079	471799000	0.54486	1.17714e+06	0.5601	343990
0.48104	472466000	0.54513	1.1787e+06	0.56039	344423
0.48128	472971000	0.54541	1.17988e+06	0.56067	344852
0.48153	473000000	0.54569	1.18124e+06	0.56096	345120
0.48177	476706000	0.54597	1.18334e+06	0.56124	345567
0.48202	478528000	0.54624	1.18492e+06	0.56153	345853
0.48226	479861000	0.54652	1.18617e+06	0.56182	346158
0.48275	485516000	0.5468	1.18776e+06	0.5621	346778
0.48251	482094000	0.54708	1.18901e+06	0.56239	346976
0.483	490794000	0.54736	1.19002e+06	0.56267	347365
0.48324	494972000	0.54763	1.1912e+06	0.56296	347695
0.48349	497847000	0.54791	1.19223e+06	0.56324	348054
0.48373	501397000	0.54819	1.19354e+06	0.56353	348398
0.48398	505820000	0.54847	1.19506e+06	0.56381	348687
0.48423	508491000	0.54874	1.19664e+06	0.5641	349125
0.48447	511160000	0.54902	1.19843e+06	0.56438	349577
0.48472	512107000	0.5493	1.19998e+06	0.56467	349851
0.48496	514087000	0.54958	1.20105e+06	0.56495	350284
0.48521	513906000	0.54985	1.20272e+06	0.56524	350643
0.48545	515467000	0.55013	1.20398e+06	0.56553	350939
0.4857	517036000	0.55041	1.20562e+06	0.56581	351303
0.48594	520306000	0.55069	1.20743e+06	0.5661	351659
0.48619	522812000	0.55096	1.20877e+06	0.56638	352112
0.48643	523784000	0.55124	1.21057e+06	0.56667	352482
0.48668	528657000	0.55152	1.21201e+06	0.56695	352835
0.48692	529445000	0.5518	1.21392e+06	0.56724	353293
0.48717	531480000	0.55207	1.21512e+06	0.56752	353696
0.48741	530941000	0.55235	1.21697e+06	0.56781	354061
0.48766	535318000	0.55263	1.21895e+06	0.56809	354485
0.4879	542253000	0.55291	1.22014e+06	0.56838	354851
0.48815	542430000	0.55318	1.22193e+06	0.56866	355215
0.4884	545621000	0.55346	1.22373e+06	0.56895	355575
0.48864	548044000	0.55374	1.22574e+06	0.56923	355995
0.48889	552111000	0.55402	1.22739e+06	0.56952	356366
0.48913	554451000	0.55429	1.22941e+06	0.56981	356755
0.48938	557679000	0.55457	1.23124e+06	0.57009	357072
0.48962	562045000	0.55485	1.23257e+06	0.57038	357512
0.48987	567798000	0.55513	1.2345e+06	0.57066	357932
0.49011	569286000	0.55541	1.2361e+06	0.57095	358279
0.49036	572887000	0.55568	1.23799e+06	0.57123	358599
0.4906	569849000	0.55596	1.2399e+06	0.57152	359039
0.49085	575447000	0.55624	1.24159e+06	0.5718	359392
0.49109	578330000	0.55652	1.24363e+06	0.57209	359717
[truncated: 424 more rows]

## Sheet: Fig 3e
Strain	lnR	Strain	Fitting lnR
0	12.3067	0	12.0364
0.000245352	12.3098	0.000666178	12.0476
0.000490712	12.3133	0.00123	12.057
0.000736147	12.3172	0.00133	12.0587
0.000981577	12.3216	0.002	12.0699
0.00123	12.326	0.00221	12.0734
0.00147	12.3306	0.00266	12.081
0.00172	12.3357	0.00333	12.0922
0.00196	12.3404	0.004	12.1033
0.00221	12.3455	0.00442	12.1104
0.00245	12.3505	0.00466	12.1144
0.0027	12.3558	0.00466	12.1145
0.00294	12.3616	0.00533	12.1256
0.00319	12.3665	0.006	12.1368
0.00344	12.3727	0.00638	12.1432
0.00368	12.3773	0.00666	12.1479
0.00393	12.3829	0.00712	12.1555
0.00417	12.3885	0.00733	12.1591
0.00442	12.393	0.00736	12.1596
0.00466	12.3988	0.00799	12.1702
0.00491	12.4044	0.00866	12.1814
0.00515	12.4098	0.00933	12.1925
0.0054	12.4161	0.00981	12.2007
0.00564	12.4216	0.00999	12.2037
0.00589	12.4268	0.01066	12.2148
0.00613	12.4324	0.01133	12.226
0.00638	12.4383	0.01199	12.2371
0.00662	12.4441	0.01266	12.2483
0.00687	12.4495	0.01332	12.2594
0.00712	12.4553	0.01399	12.2706
0.00736	12.4616	0.01466	12.2817
0.00761	12.4672	0.01521	12.291
0.00785	12.4728	0.01532	12.2929
0.0081	12.4785	0.01599	12.304
0.00834	12.4837	0.01619	12.3075
0.00859	12.4896	0.01665	12.3152
0.00883	12.4957	0.01732	12.3263
0.00908	12.5016	0.01766	12.3321
0.00932	12.5065	0.01799	12.3375
0.00957	12.513	0.0184	12.3444
0.00981	12.5173	0.01865	12.3486
0.01006	12.524	0.01932	12.3598
0.0103	12.5283	0.01938	12.3608
0.01055	12.5348	0.01999	12.371
0.0108	12.5386	0.02065	12.3821
0.01104	12.5434	0.02132	12.3933
0.01129	12.5478	0.02183	12.4019
0.01153	12.5527	0.02198	12.4044
0.01178	12.5575	0.02265	12.4156
0.01202	12.563	0.02332	12.4267
0.01227	12.5671	0.02398	12.4379
0.01251	12.5724	0.02404	12.4388
0.01276	12.5771	0.02465	12.449
0.013	12.5813	0.02531	12.4602
0.01325	12.5861	0.02551	12.4634
0.01374	12.5962	0.02598	12.4713
0.01349	12.5914	0.02665	12.4825
0.01398	12.6011	0.02731	12.4936
0.01423	12.6057	0.02798	12.5048
0.01448	12.6102	0.02865	12.5159
0.01472	12.6151	0.02931	12.5271
0.01497	12.6207	0.02998	12.5382
0.01521	12.6248	0.03064	12.5494
0.01546	12.6299	0.03131	12.5605
0.0157	12.6346	0.03198	12.5717
0.01595	12.6387	0.03264	12.5828
0.01619	12.6431	0.03331	12.594
0.01644	12.6479	0.03398	12.6051
0.01668	12.6522	0.03464	12.6163
0.01693	12.6573	0.03531	12.6274
0.01717	12.6613	0.03532	12.6276
0.01742	12.6655	0.03557	12.6318
0.01766	12.6689	0.03597	12.6386
0.01791	12.6738	0.0363	12.6441
0.01815	12.6768	0.03664	12.6497
0.0184	12.6804	0.03731	12.6609
0.01864	12.6843	0.03797	12.672
0.01889	12.6888	0.03802	12.6728
0.01914	12.6926	0.03864	12.6832
0.01938	12.6966	0.03875	12.6851
0.01963	12.7012	0.0393	12.6943
0.01987	12.7045	0.03949	12.6974
0.02012	12.7088	0.03973	12.7015
0.02036	12.7127	0.03997	12.7055
0.02061	12.7164	0.04064	12.7166
0.02085	12.7198	0.0413	12.7278
0.0211	12.7236	0.04197	12.7389
0.02134	12.728	0.04219	12.7426
0.02159	12.7318	0.04243	12.7467
0.02183	12.7359	0.04264	12.7501
0.02208	12.7403	0.0433	12.7612
0.02232	12.745	0.04397	12.7724
0.02257	12.7491	0.04439	12.7795
0.02281	12.7524	0.04463	12.7835
0.02306	12.7567	0.0453	12.7947
0.0233	12.7604	0.04562	12.8001
0.02355	12.7634	0.04597	12.8058
0.02379	12.767	0.0466	12.8165
0.02404	12.7705	0.04663	12.817
0.02429	12.7749	0.04685	12.8206
0.02453	12.7782	0.0473	12.8282
0.02478	12.7808	0.04796	12.8393
0.02502	12.7838	0.04863	12.8505
0.02527	12.7875	0.04905	12.8575
0.02551	12.7904	0.0493	12.8616
0.02576	12.7936	0.04996	12.8728
0.026	12.7975	0.05063	12.8839
0.02625	12.8025	0.0513	12.8951
0.02649	12.806	0.05196	12.9062
0.02674	12.8092	0.05263	12.9174
0.02698	12.8131	0.05329	12.9285
0.02723	12.8145	0.05396	12.9397
0.02747	12.8176	0.05463	12.9508
0.02772	12.8213	0.05529	12.962
0.02796	12.8253	0.05592	12.9725
0.02821	12.8275	0.05596	12.9731
0.02845	12.831	0.05663	12.9843
0.0287	12.8357	0.0569	12.9889
0.02894	12.8376	0.05729	12.9954
0.02919	12.8418	0.05796	13.0066
0.02943	12.8445	0.05862	13.0176
0.02968	12.8487	0.05862	13.0177
0.02993	12.8523	0.05929	13.0289
0.03017	12.8596	0.05996	13.04
0.03042	12.8631	0.06009	13.0423
0.03066	12.8667	0.06062	13.0512
0.03091	12.87	0.06107	13.0587
0.03115	12.8737	0.06129	13.0623
0.0314	12.8768	0.06195	13.0735
0.03164	12.8808	0.06262	13.0846
0.03189	12.8849	0.06329	13.0958
0.03213	12.8879	0.06395	13.1069
0.03238	12.892	0.06462	13.1181
0.03262	12.8949	0.06499	13.1244
0.03287	12.8987	0.06529	13.1292
0.03311	12.9021	0.06595	13.1404
0.03336	12.9054	0.06598	13.1408
0.0336	12.9075	0.06662	13.1515
0.03385	12.9096	0.06728	13.1627
0.03409	12.9164	0.06795	13.1738
0.03434	12.9179	0.06862	13.185
0.03458	12.9211	0.06928	13.1961
0.03483	12.9207	0.06995	13.2073
0.03508	12.9236	0.07061	13.2184
0.03532	12.9269	0.07128	13.2296
0.03557	12.9298	0.07195	13.2408
0.03581	12.9321	0.0726	13.2516
0.03606	12.9352	0.07261	13.2519
0.0363	12.9397	0.07284	13.2557
0.03655	12.9437	0.07328	13.263
0.03679	12.947	0.07382	13.2722
0.03704	12.9486	0.07395	13.2742
0.03728	12.9534	0.07461	13.2853
0.03753	12.9555	0.07528	13.2965
0.03777	12.9593	0.07594	13.3077
0.03802	12.9642	0.07661	13.3188
0.03826	12.966	0.07677	13.3214
0.03851	12.9684	0.07728	13.33
0.03875	12.9715	0.07794	13.3411
0.039	12.974	0.07861	13.3523
0.03924	12.977	0.07928	13.3634
0.03949	12.9807	0.07994	13.3746
0.03973	12.9839	0.08061	13.3857
0.03998	12.9868	0.08127	13.3969
0.04023	12.9899	0.08194	13.408
0.04047	12.994	0.08261	13.4192
0.04072	12.9963	0.08327	13.4303
0.04096	13.0007	0.08339	13.4323
0.04121	13.0031	0.08394	13.4415
0.04145	13.008	0.08437	13.4487
0.0417	13.0106	0.0846	13.4526
0.04194	13.0138	0.08527	13.4638
0.04219	13.0162	0.08594	13.4749
0.04243	13.0198	0.0866	13.4861
0.04268	13.0236	0.08727	13.4972
0.04292	13.0261	0.08794	13.5084
0.04317	13.0296	0.0886	13.5195
0.04341	13.0328	0.08927	13.5307
0.04366	13.0363	0.08952	13.535
0.0439	13.0393	0.08977	13.5391
0.04415	13.0418	0.08993	13.5418
0.04439	13.0449	0.0906	13.553
0.04464	13.0489	0.09127	13.5641
0.04488	13.0523	0.09193	13.5753
0.04513	13.0553	0.0926	13.5864
0.04538	13.0578	0.09271	13.5884
0.04562	13.0611	0.09326	13.5976
0.04587	13.0648	0.09369	13.6048
0.04611	13.0676	0.09393	13.6087
0.04636	13.0711	0.0946	13.6199
0.0466	13.075	0.09526	13.631
0.04685	13.0783	0.09593	13.6422
0.04709	13.082	0.0966	13.6533
0.04734	13.085	0.09726	13.6645
0.04758	13.0884	0.09793	13.6756
0.04783	13.0908	0.09859	13.6868
0.04807	13.0941	0.09926	13.698
0.04832	13.0973	0.09993	13.7091
0.04856	13.1014	0.10059	13.7203
0.04881	13.1042	0.10126	13.7314
0.04905	13.1074	0.1013	13.7321
0.0493	13.1104	0.10193	13.7425
0.04954	13.1127	0.10259	13.7537
0.04979	13.1173	0.10326	13.7648
0.05004	13.1196	0.10376	13.7732
0.05028	13.1231	0.10392	13.776
0.05053	13.1276	0.10459	13.7872
0.05077	13.1306	0.10526	13.7983
0.05102	13.1334	0.10592	13.8095
0.05126	13.1367	0.10659	13.8206
0.05151	13.1402	0.10725	13.8318
0.05175	13.1434	0.10792	13.8429
0.052	13.1464	0.10859	13.8541
0.05224	13.1536	0.10866	13.8553
0.05249	13.1568	0.10925	13.8652
0.05273	13.1567	0.10992	13.8764
0.05298	13.1594	0.11059	13.8875
0.05322	13.1623	0.11125	13.8987
0.05347	13.1655	0.11192	13.9098
0.05371	13.1689	0.1121	13.9129
0.05396	13.1721	0.11258	13.921
0.0542	13.1754	0.11325	13.9321
0.05445	13.1784	0.11392	13.9433
0.05469	13.1813	0.11458	13.9544
0.05494	13.1846	0.11525	13.9656
0.05519	13.1885	0.11553	13.9704
0.05543	13.1912	0.11591	13.9767
0.05568	13.1951	0.11652	13.9868
0.05592	13.1984	0.11658	13.9879
0.05617	13.2006	0.11725	13.999
0.05641	13.2041	0.11791	14.0102
0.05666	13.2077	0.11858	14.0213
0.0569	13.2097	0.11925	14.0325
0.05715	13.213	0.11946	14.0361
0.05739	13.2159	0.11991	14.0436
0.05764	13.2186	0.12044	14.0525
0.05788	13.2217	0.12058	14.0548
0.05813	13.2249	0.12124	14.0659
0.05837	13.2278	0.12191	14.0771
0.05862	13.231	0.12241	14.0854
0.05886	13.2341	0.12258	14.0882
0.05911	13.2373	0.12324	14.0994
0.05935	13.2402	0.12391	14.1105
0.0596	13.2433	0.12458	14.1217
0.05984	13.2469	0.12524	14.1328
0.06009	13.2487	0.12591	14.144
0.06034	13.2521	0.12657	14.1552
0.06058	13.2545	0.12658	14.1552
0.06083	13.258	0.12724	14.1663
0.06107	13.2612	0.12732	14.1676
0.06132	13.2644	0.12791	14.1775
0.06156	13.2678	0.12857	14.1886
0.06181	13.2711	0.12924	14.1997
0.06205	13.2741	0.1299	14.2109
0.0623	13.2801	0.13057	14.222
0.06254	13.2839	0.13124	14.2332
0.06279	13.2865	0.1319	14.2444
0.06303	13.289	0.13257	14.2555
0.06328	13.2927	0.13324	14.2667
0.06352	13.2979	0.1339	14.2778
0.06377	13.3001	0.13457	14.289
0.06401	13.3047	0.13523	14.3001
0.06426	13.3077	0.1359	14.3113
0.0645	13.3107	0.13657	14.3224
0.06475	13.3146	0.13723	14.3336
0.06499	13.3175	0.1379	14.3447
0.06524	13.32	0.13856	14.3559
0.06549	13.3234	0.13923	14.367
0.06573	13.3275	0.1399	14.3782
0.06598	13.3302	0.14056	14.3893
0.06622	13.3322	0.14123	14.4005
0.06647	13.3362	0.1419	14.4116
0.06671	13.3396	0.14256	14.4228
0.06696	13.3428	0.14323	14.4339
0.0672	13.3475	0.14389	14.4451
0.06745	13.3496	0.14456	14.4562
0.06769	13.353	0.14523	14.4674
0.06794	13.3572	0.14589	14.4785
0.06818	13.3599	0.14656	14.4897
0.06843	13.3636	0.14723	14.5008
0.06867	13.367	0.14789	14.512
0.06892	13.3707	0.14856	14.5231
0.06916	13.3742	0.14915	14.5331
0.06941	13.3774	0.14922	14.5343
0.06965	13.3808	0.14989	14.5454
0.0699	13.3842	0.15014	14.5496
0.07014	13.3876	0.15038	14.5537
0.07039	13.3909	0.15056	14.5566
0.07064	13.3949	0.15122	14.5677
0.07088	13.3981	0.15189	14.5789
0.07113	13.4017	0.15255	14.59
0.07137	13.4054	0.15322	14.6012
0.07162	13.4088	0.15389	14.6123
0.07186	13.4118	0.15406	14.6153
0.07211	13.4153	0.15455	14.6235
0.07235	13.4188	0.15522	14.6347
0.0726	13.4221	0.15589	14.6458
0.07284	13.4257	0.15655	14.657
0.07309	13.4297	0.15722	14.6681
0.07333	13.4326	0.15788	14.6793
0.07358	13.4365	0.15855	14.6904
0.07382	13.4392	0.15922	14.7016
0.07407	13.4428	0.15988	14.7127
0.07431	13.4465	0.16055	14.7239
0.07456	13.4505	0.16122	14.735
0.0748	13.4542	0.16188	14.7462
0.07505	13.4573	0.16255	14.7573
0.0753	13.4608	0.1629	14.7631
0.07554	13.4656	0.16321	14.7685
0.07579	13.469	0.16388	14.7796
0.07603	13.4754	0.16455	14.7908
0.07628	13.4792	0.16521	14.8019
0.07652	13.4831	0.16588	14.8131
0.07677	13.4859	0.16654	14.8242
0.07701	13.4889	0.16721	14.8354
0.07726	13.4911	0.16788	14.8465
0.0775	13.4967	0.16854	14.8577
0.07775	13.4997	0.16921	14.8688
0.07799	13.5024	0.16988	14.88
0.07824	13.506	0.17054	14.8911
0.07848	13.5106	0.17121	14.9023
0.07873	13.5135	0.17187	14.9134
0.07897	13.5168	0.17254	14.9246
0.07922	13.5203	0.17321	14.9357
0.07947	13.524	0.17345	14.9398
0.07971	13.5274	0.17387	14.9469
0.07996	13.5306	0.17454	14.958
0.0802	13.5315	0.1752	14.9692
0.08045	13.5338	0.17587	14.9803
0.08069	13.5372	0.17654	14.9915
0.08094	13.5405	0.1772	15.0026
0.08118	13.544	0.17787	15.0138
0.08143	13.5472	0.17854	15.0249
0.08167	13.5505	0.1792	15.0361
0.08192	13.5548	0.17987	15.0473
0.08216	13.5576	0.18053	15.0584
0.08241	13.5639	0.1812	15.0695
0.08265	13.5669	0.18187	15.0807
0.0829	13.5714	0.18253	15.0919
0.08314	13.5757	0.1832	15.103
0.08339	13.5789	0.18387	15.1142
0.08364	13.5801	0.18453	15.1253
0.08388	13.584	0.1852	15.1365
0.08413	13.5876	0.18586	15.1476
0.08437	13.5909	0.18653	15.1588
0.08462	13.5945	0.1872	15.1699
0.08486	13.5984	0.18786	15.1811
0.08511	13.6027	0.18853	15.1922
0.08535	13.6065	0.18919	15.2034
0.0856	13.6112	0.18986	15.2145
0.08584	13.6149	0.19053	15.2257
0.08609	13.6162	0.19119	15.2368
0.08633	13.6198	0.19186	15.248
0.08658	13.6235	0.19253	15.2591
0.08682	13.6267	0.19319	15.2703
0.08707	13.6308	0.19386	15.2814
0.08732	13.6352	0.19452	15.2926
0.08756	13.6368	0.19519	15.3037
0.08781	13.6408	0.19586	15.3149
0.08805	13.6461	0.19652	15.326
0.0883	13.6474	0.19719	15.3372
0.08854	13.6537	0.19785	15.3483
0.08879	13.6561	0.19852	15.3595
0.08903	13.6571	0.19919	15.3706
0.08928	13.66	0.19985	15.3818
0.08952	13.6637	0.20052	15.3929
0.08977	13.6681	0.20119	15.4041
0.09001	13.6721	0.20185	15.4152
0.09026	13.6746	0.20252	15.4264
0.09051	13.6779	0.20318	15.4375
0.09075	13.6819	0.20385	15.4487
0.091	13.6854	0.20452	15.4598
0.09124	13.688	0.20518	15.471
0.09149	13.6921	0.20585	15.4821
0.09173	13.696	0.20652	15.4933
0.09198	13.7001	0.20718	15.5045
0.09222	13.7041	0.20785	15.5156
0.09247	13.7077	0.20851	15.5267
0.09271	13.7133	0.20918	15.5379
0.09296	13.7164	0.20928	15.5396
0.0932	13.7188	0.20985	15.549
0.09345	13.7226	0.21051	15.5602
0.09369	13.7259	0.21118	15.5714
0.09394	13.7307	0.21184	15.5825
0.09419	13.7346	0.21198	15.5848
0.09443	13.7379	0.21251	15.5937
0.09468	13.7396	0.21318	15.6048
0.09492	13.7431	0.21384	15.616
0.09517	13.7468	0.21451	15.6271
0.09541	13.75	0.21518	15.6383
0.09566	13.7536	0.21584	15.6494
0.0959	13.7576	0.21651	15.6606
0.09615	13.7624	0.21717	15.6717
0.09639	13.7648	0.21784	15.6829
0.09664	13.7675	0.21851	15.694
0.09688	13.7708	0.21917	15.7052
0.09713	13.7745	0.21984	15.7163
0.09738	13.7785	0.2205	15.7275
0.09762	13.7829	0.22117	15.7386
0.09787	13.7863	0.22184	15.7498
0.09811	13.7915	0.2225	15.7609
0.09836	13.7952	0.22317	15.7721
0.0986	13.799	0.22384	15.7832
0.09885	13.8038	0.2245	15.7944
0.09909	13.8061	0.22517	15.8055
0.09934	13.8104	0.22583	15.8167
0.09958	13.8164	0.2265	15.8278
0.09983	13.8198	0.22717	15.839
0.10007	13.8236	0.22783	15.8501
0.10032	13.8269	0.2285	15.8613
0.10057	13.8305	0.22917	15.8724
0.10081	13.8338	0.22983	15.8836
0.10106	13.8375	0.2305	15.8947
0.1013	13.8392	0.23116	15.9059
0.10155	13.8429	0.23183	15.917
0.10179	13.8464	0.2325	15.9282
0.10204	13.8495	0.23316	15.9393
0.10228	13.8506	0.23383	15.9505
0.10253	13.8567	0.23383	15.9506
0.10277	13.8605	0.23449	15.9617
0.10302	13.8647	0.23516	15.9728
0.10326	13.8686	0.23583	15.984
0.10351	13.87	0.23649	15.9951
0.10376	13.8739	0.23716	16.0063
0.104	13.8769	0.23783	16.0174
0.10425	13.8808	0.23849	16.0285
0.10449	13.8842	0.23916	16.0397
0.10474	13.8873	0.23982	16.0509
0.10498	13.8906	0.24049	16.062
0.10523	13.8942	0.24095	16.0697
0.10547	13.8977	0.24116	16.0732
0.10572	13.9019	0.24169	16.0821
0.10596	13.9057	0.24182	16.0843
0.10621	13.9089	0.24249	16.0955
0.10645	13.9125	0.24315	16.1066
0.1067	13.9159	0.24382	16.1178
0.10695	13.9196	0.24449	16.1289
0.10719	13.9232	0.24515	16.1401
0.10744	13.9262	0.24582	16.1512
0.10768	13.9294	0.24611	16.156
0.10793	13.9345	0.24649	16.1624
0.10817	13.9379	0.24684	16.1683
0.10842	13.9413	0.24709	16.1725
0.10866	13.9447	0.24715	16.1735
0.10891	13.9485	0.24782	16.1847
0.10915	13.9521	0.24848	16.1958
0.1094	13.9554	0.24915	16.207
0.10964	13.9594	0.24982	16.2181
0.10989	13.9631	0.25048	16.2293
0.11014	13.9667	0.25115	16.2404
0.11038	13.9703	0.25182	16.2516
0.11063	13.9748	0.25248	16.2627
0.11087	13.9761	0.25315	16.2739
0.11112	13.9822	0.25381	16.285
0.11136	13.9859	0.25448	16.2962
0.11161	13.9895	0.2547	16.2998
0.11185	13.9933	0.25515	16.3073
0.1121	13.997	0.25581	16.3185
0.11234	14.0005	0.25592	16.3203
0.11259	14.0043	0.25648	16.3296
0.11284	14.0079	0.25714	16.3408
0.11308	14.0119	0.25781	16.3519
0.11333	14.0145	0.25848	16.3631
0.11357	14.0189	0.25914	16.3742
0.11382	14.023	0.25936	16.3778
0.11406	14.027	0.2596	16.3819
0.11431	14.0309	0.25981	16.3854
0.11455	14.0346	0.26048	16.3965
0.1148	14.0365	0.26114	16.4077
0.11504	14.0397	0.26181	16.4188
0.11529	14.0438	0.26247	16.43
0.11553	14.0476	0.26255	16.4312
0.11578	14.0519	0.26314	16.4412
0.11603	14.0553	0.26381	16.4523
0.11627	14.0595	0.26447	16.4635
0.11652	14.0633	0.26514	16.4746
0.11676	14.0668	0.26549	16.4805
0.11701	14.0704	0.2658	16.4857
0.11725	14.0744	0.26647	16.4969
0.1175	14.0785	0.26647	16.4969
0.11774	14.0828	0.26714	16.5081
0.11799	14.0863	0.2678	16.5192
0.11823	14.091	0.26847	16.5304
0.11848	14.095	0.26914	16.5415
0.11873	14.0997	0.2698	16.5527
0.11897	14.103	0.27047	16.5638
0.11922	14.1074	0.27113	16.575
0.11946	14.1113	0.2718	16.5861
0.11971	14.1157	0.27247	16.5973
0.11995	14.1193	0.27313	16.6084
0.1202	14.1229	0.27334	16.6119
0.12044	14.127	0.2738	16.6196
0.12069	14.1305	0.27447	16.6307
0.12093	14.1345	0.27513	16.6419
0.12118	14.1381	0.27579	16.6529
0.12142	14.1418	0.2758	16.653
0.12167	14.1465	0.27646	16.6642
0.12192	14.1495	0.27713	16.6753
0.12216	14.153	0.27726	16.6775
0.12241	14.1572	0.2778	16.6865
0.12265	14.1609	0.27846	16.6976
0.1229	14.1643	0.27913	16.7088
0.12314	14.1683	0.27979	16.7199
0.12339	14.1716	0.28046	16.7311
0.12363	14.1748	0.28113	16.7422
0.12388	14.1787	0.28179	16.7534
0.12412	14.1823	0.28246	16.7645
0.12437	14.1857	0.28313	16.7757
0.12462	14.1897	0.28379	16.7868
0.12486	14.1933	0.28446	16.798
0.12511	14.1964	0.28512	16.8091
0.12535	14.2002	0.28579	16.8203
0.1256	14.2041	0.28646	16.8314
0.12584	14.2075	0.28712	16.8426
0.12609	14.2113	0.28779	16.8537
0.12633	14.215	0.28845	16.8649
0.12658	14.219	0.28912	16.876
0.12682	14.223	0.28979	16.8872
0.12707	14.2268	0.29045	16.8984
0.12732	14.2303	0.29112	16.9095
0.12756	14.2339	0.29179	16.9206
0.12781	14.2398	0.29245	16.9318
0.12805	14.2439	0.29312	16.9429
0.1283	14.2456	0.29378	16.9541
0.12854	14.2494	0.29445	16.9653
0.12879	14.2541	0.29512	16.9764
0.12903	14.2604	0.29565	16.9854
0.12928	14.2637	0.29578	16.9876
0.12952	14.2673	0.29645	16.9987
0.12977	14.2695	0.29663	17.0018
0.13001	14.2739	0.29712	17.0099
0.13026	14.2791	0.29778	17.021
0.13051	14.2811	0.29845	17.0322
0.13075	14.2847	0.29911	17.0433
0.131	14.2885	0.29978	17.0545
0.13124	14.2925	0.30045	17.0656
0.13149	14.2965	0.30111	17.0768
0.13173	14.3007	0.30178	17.0879
0.13198	14.3041	0.30244	17.0991
0.13222	14.3084	0.30311	17.1102
0.13247	14.3166	0.30378	17.1214
0.13271	14.3206	0.30424	17.1291
0.13296	14.3247	0.30444	17.1325
0.13321	14.3285	0.30511	17.1437
0.13345	14.333	0.30571	17.1537
0.1337	14.3459	0.30578	17.1548
0.13394	14.3407	0.30644	17.166
0.13419	14.3404	0.30711	17.1771
0.13443	14.3414	0.30777	17.1883
0.13468	14.3423	0.30844	17.1994
0.13492	14.3441	0.30911	17.2106
0.13517	14.3454	0.30977	17.2217
0.13541	14.3474	0.31044	17.2329
0.13566	14.3518	0.3111	17.244
0.1359	14.3536	0.31177	17.2552
0.13615	14.3555	0.31184	17.2563
0.1364	14.3579	0.31244	17.2663
0.13664	14.3608	0.3131	17.2775
0.13689	14.3628	0.31331	17.281
0.13713	14.3628	0.31377	17.2886
0.13738	14.3648	0.31444	17.2998
0.13762	14.3675	0.3151	17.3109
0.13787	14.3697	0.31577	17.3221
0.13811	14.372	0.31643	17.3332
0.13836	14.3742	0.3171	17.3444
0.1386	14.3765	0.31777	17.3556
0.13885	14.3799	0.31843	17.3667
0.13909	14.3829	0.3191	17.3778
0.13934	14.3881	0.31977	17.389
0.13959	14.3905	0.32043	17.4002
0.13983	14.3926	0.3211	17.4113
0.14008	14.3953	0.32176	17.4225
0.14032	14.399	0.32243	17.4336
0.14057	14.402	0.3231	17.4448
0.14081	14.4049	0.32376	17.4559
0.14106	14.4079	0.32443	17.4671
0.1413	14.4103	0.32509	17.4782
0.14155	14.4132	0.32576	17.4894
0.14179	14.4162	0.32643	17.5005
0.14204	14.4185	0.32705	17.5109
0.14228	14.4215	0.32709	17.5117
0.14253	14.4243	0.32776	17.5228
0.14278	14.4275	0.32843	17.534
0.14302	14.4301	0.32909	17.5451
0.14327	14.4333	0.32976	17.5563
0.14351	14.4363	0.33042	17.5674
0.14376	14.4394	0.33109	17.5786
0.144	14.4425	0.33176	17.5897
0.14425	14.4456	0.33242	17.6009
0.14449	14.449	0.33309	17.612
0.14474	14.4529	0.33376	17.6232
0.14498	14.4561	0.33442	17.6343
0.14523	14.458	0.33509	17.6455
0.14547	14.4608	0.33563	17.6546
0.14572	14.4632	0.33575	17.6566
0.14597	14.4667	0.33642	17.6678
0.14621	14.4704	0.33709	17.6789
0.14646	14.4732	0.33711	17.6793
0.1467	14.4765	0.33775	17.6901
0.14695	14.4796	0.33842	17.7012
0.14719	14.4827	0.33908	17.7124
0.14744	14.4865	0.33975	17.7235
0.14768	14.4899	0.34042	17.7347
0.14793	14.4925	0.34108	17.7458
0.14817	14.4964	0.34175	17.757
0.14842	14.4995	0.34242	17.7681
0.14866	14.5022	0.34308	17.7793
0.14891	14.5046	0.34375	17.7904
0.14915	14.5078	0.34441	17.8016
0.1494	14.5126	0.34508	17.8128
0.14989	14.5159	0.34575	17.8239
0.15014	14.5196	0.34641	17.835
0.15038	14.5229	0.34708	17.8462
0.15063	14.526	0.34774	17.8574
0.15087	14.5296	0.34841	17.8685
0.15112	14.5323	0.34908	17.8797
0.15136	14.5385	0.34974	17.8908
0.15161	14.5421	0.35041	17.902
0.15185	14.5458	0.35108	17.9131
0.1521	14.5495	0.35174	17.9243
0.15234	14.5527	0.35241	17.9354
0.15259	14.5556	0.35307	17.9466
0.15284	14.5591	0.35374	17.9577
0.15308	14.5579	0.35441	17.9689
0.15333	14.5611	0.35507	17.98
0.15357	14.5675	0.35574	17.9912
0.15382	14.5709	0.35641	18.0023
0.15406	14.5741	0.35707	18.0135
0.15431	14.5781	0.35774	18.0246
0.15455	14.5815	0.3584	18.0358
0.1548	14.5867	0.35907	18.0469
0.15504	14.5898	0.35974	18.0581
0.15529	14.5928	0.3604	18.0692
0.15553	14.5962	0.36107	18.0804
0.15578	14.6	0.36173	18.0915
0.15603	14.6034	0.3624	18.1027
0.15627	14.6071	0.36307	18.1138
0.15652	14.611	0.36373	18.125
0.15676	14.6147	0.3644	18.1361
0.15701	14.6181	0.36507	18.1473
0.15725	14.6194	0.36573	18.1584
0.1575	14.622	0.3664	18.1696
0.15774	14.6277	0.36706	18.1807
0.15799	14.6297	0.36773	18.1919
0.15823	14.6325	0.3684	18.203
0.15848	14.6379	0.36906	18.2142
0.15872	14.641	0.36973	18.2253
0.15897	14.6447	0.37039	18.2365
0.15922	14.6481	0.37106	18.2477
0.15946	14.6519	0.37173	18.2588
0.15971	14.6561	0.37239	18.27
0.15995	14.6597	0.37306	18.2811
0.1602	14.6609	0.37373	18.2922
0.16044	14.6657	0.37439	18.3034
0.16069	14.669	0.37506	18.3146
0.16093	14.6729	0.37572	18.3257
0.16118	14.6762	0.37639	18.3369
0.16142	14.68	0.37706	18.348
0.16167	14.6834	0.37772	18.3592
0.16191	14.6873	0.37839	18.3703
0.16216	14.6898	0.37906	18.3815
0.16241	14.6938	0.37972	18.3926
0.16265	14.6986	0.38039	18.4038
0.1629	14.7004	0.38105	18.4149
0.16314	14.7058	0.38172	18.4261
0.16339	14.7075	0.38239	18.4372
0.16363	14.7112	0.38305	18.4484
0.16388	14.717	0.38372	18.4595
0.16412	14.7175	0.38438	18.4707
0.16437	14.7237	0.38505	18.4818
0.16461	14.7271	0.38572	18.493
0.16486	14.731	0.38638	18.5041
0.1651	14.7338	0.38705	18.5153
0.16535	14.7346	0.38772	18.5264
0.16559	14.7384	0.38838	18.5376
0.16584	14.7418	0.38905	18.5487
0.16609	14.7487	0.38971	18.5599
0.16633	14.7536	0.39038	18.571
0.16658	14.756	0.39105	18.5822
0.16682	14.7599	0.39171	18.5933
0.16707	14.7635	0.39238	18.6045
0.16731	14.7643	0.39304	18.6156
0.16756	14.7679	0.39371	18.6268
0.1678	14.7717	0.39438	18.6379
0.16805	14.775	0.39504	18.6491
0.16829	14.7812	0.39571	18.6602
0.16854	14.7851	0.39638	18.6714
0.16878	14.7883	0.39704	18.6825
0.16903	14.7918	0.39771	18.6937
0.16928	14.7957	0.39837	18.7049
0.16952	14.7998	0.39904	18.716
0.16977	14.8029	0.39971	18.7272
0.17001	14.806	0.40037	18.7383
0.17026	14.8112	0.40104	18.7494
0.1705	14.8144	0.40171	18.7606
0.17075	14.8177	0.40237	18.7718
0.17099	14.8206	0.40304	18.7829
0.17124	14.8256	0.4037	18.7941
0.17148	14.8301	0.40437	18.8052
0.17173	14.8332	0.40504	18.8164
0.17197	14.8366	0.4057	18.8275
0.17222	14.8402	0.40637	18.8387
0.17246	14.8441	0.40703	18.8498
0.17271	14.8458	0.4077	18.861
0.17296	14.8509	0.40837	18.8721
0.1732	14.8542	0.40903	18.8833
0.17345	14.8576	0.4097	18.8944
0.17369	14.8611	0.41037	18.9056
0.17394	14.8649	0.41103	18.9167
0.17418	14.8678	0.4117	18.9279
0.17443	14.8712	0.41236	18.939
0.17467	14.8744	0.41303	18.9502
0.17492	14.8772	0.4137	18.9613
0.17516	14.8817	0.41436	18.9725
0.17541	14.8852	0.41503	18.9836
0.17565	14.8903	0.41569	18.9948
0.1759	14.8937	0.41636	19.0059
0.17615	14.8971	0.41703	19.0171
0.17639	14.9005	0.41769	19.0282
0.17664	14.9041	0.41836	19.0394
0.17688	14.9071	0.41903	19.0505
0.17713	14.9106	0.41969	19.0617
0.17737	14.9146	0.42036	19.0728
0.17762	14.9178	0.42102	19.084
0.17786	14.9206	0.42169	19.0951
0.17811	14.9266	0.42236	19.1063
0.17835	14.9304	0.42302	19.1174
0.1786	14.9347	0.42369	19.1286
0.17884	14.9374	0.42436	19.1397
0.17909	14.941	0.42502	19.1509
0.17934	14.942	0.42569	19.1621
0.17958	14.9465	0.42635	19.1732
0.17983	14.9514	0.42702	19.1843
0.18007	14.9557	0.42769	19.1955
0.18032	14.9589	0.42835	19.2066
0.18056	14.963	0.42902	19.2178
0.18081	14.9649	0.42968	19.229
0.18105	14.9685	0.43035	19.2401
0.1813	14.9729	0.43102	19.2513
0.18154	14.9765	0.43168	19.2624
0.18179	14.9809	0.43235	19.2736
0.18204	14.9839	0.43302	19.2847
0.18228	14.9887	0.43368	19.2959
0.18253	14.9936	0.43435	19.307
0.18277	14.9973	0.43501	19.3182
0.18302	15.0016	0.43568	19.3293
0.18326	15.0037	0.43635	19.3405
0.18351	15.008	0.43701	19.3516
0.18375	15.0147	0.43751	19.3599
0.184	15.0188	0.43768	19.3628
0.18424	15.0216	0.43775	19.364
0.18449	15.0258	0.43834	19.3739
0.18473	15.0314	0.43837	19.3743
0.18498	15.0346	0.43861	19.3784
0.18523	15.0385	0.43901	19.3851
0.18547	15.0404	0.43968	19.3962
0.18572	15.0437	0.44034	19.4074
0.18596	15.0477	0.44101	19.4185
0.18621	15.0571	0.44168	19.4297
0.18645	15.0605	0.44234	19.4408
0.1867	15.0652	0.44301	19.452
0.18694	15.0668	0.44367	19.4631
0.18719	15.0698	0.44434	19.4743
0.18743	15.0734	0.44501	19.4854
0.18768	15.0786	0.44567	19.4966
0.18793	15.0821	0.44634	19.5077
0.18817	15.0886	0.44701	19.5189
0.18842	15.0924	0.44767	19.53
0.18866	15.0976	0.44834	19.5412
0.18891	15.1015	0.449	19.5523
0.18915	15.1046	0.44967	19.5635
0.1894	15.1082	0.45034	19.5746
0.18964	15.1122	0.451	19.5858
0.18989	15.1169	0.45167	19.5969
0.19013	15.1213	0.45233	19.6081
0.19038	15.1224	0.453	19.6193
0.19063	15.1257	0.45367	19.6304
0.19087	15.1286	0.45433	19.6415
0.19112	15.1325	0.455	19.6527
0.19136	15.1361	0.45567	19.6639
0.19161	15.1429	0.45633	19.675
0.19185	15.1464	0.457	19.6862
0.1921	15.15	0.45766	19.6973
0.19234	15.1525	0.45833	19.7085
0.19259	15.1564	0.459	19.7196
0.19283	15.1597	0.45966	19.7308
0.19308	15.1634	0.46033	19.7419
0.19333	15.1685	0.46099	19.7531
0.19357	15.1739	0.46166	19.7642
0.19382	15.1751	0.46233	19.7754
0.19406	15.178	0.46299	19.7865
0.19431	15.1814	0.46366	19.7977
0.19455	15.1848	0.46433	19.8088
0.1948	15.1899	0.46499	19.82
0.19504	15.195	0.46566	19.8311
0.19529	15.1994	0.46632	19.8423
0.19553	15.2002	0.46699	19.8534
0.19578	15.2044	0.46766	19.8646
0.19603	15.2058	0.46832	19.8757
0.19627	15.2113	0.46899	19.8869
0.19652	15.2165	0.46966	19.898
0.19676	15.2207	0.47032	19.9092
0.19701	15.2245	0.47099	19.9203
0.19725	15.2281	0.47165	19.9315
0.1975	15.2315	0.47232	19.9426
0.19774	15.2372	0.47299	19.9538
0.19799	15.2415	0.47365	19.9649
0.19823	15.2455	0.47432	19.9761
0.19848	15.2498	0.47498	19.9872
0.19873	15.2543	0.47565	19.9984
0.19897	15.2577	0.47632	20.0095
0.19922	15.2613	0.47698	20.0207
0.19946	15.264	0.47765	20.0318
0.19971	15.2696	0.47832	20.043
0.19995	15.2717	0.47898	20.0541
0.2002	15.2746	0.47965	20.0653
0.20044	15.2789	0.48031	20.0765
0.20069	15.2847	0.48098	20.0876
0.20094	15.2882	0.48165	20.0987
0.20118	15.2929	0.48231	20.1099
0.20143	15.2972	0.48298	20.1211
0.20167	15.3009	0.48365	20.1322
0.20192	15.3042	0.48431	20.1434
0.20216	15.3082	0.48498	20.1545
0.20241	15.3122	0.48564	20.1657
0.20265	15.3138	0.48631	20.1768
0.2029	15.3169	0.48698	20.188
0.20314	15.3215	0.48764	20.1991
0.20339	15.3254	0.48766	20.1994
0.20364	15.3292	0.48831	20.2103
0.20388	15.3326	0.48897	20.2214
0.20413	15.3363	0.48964	20.2326
0.20437	15.3412	0.49031	20.2437
0.20462	15.3438	0.49097	20.2549
0.20486	15.3485	0.49164	20.266
0.20511	15.352	0.49231	20.2772
0.20535	15.356	0.49297	20.2883
0.2056	15.3595	0.49364	20.2995
0.20585	15.3623	0.4943	20.3106
0.20609	15.366	0.49497	20.3218
0.20634	15.371	0.49564	20.3329
0.20658	15.3749	0.4963	20.3441
0.20683	15.3819	0.49697	20.3552
0.20707	15.3844	0.49763	20.3664
0.20732	15.3885	0.4983	20.3775
0.20756	15.3912	0.49897	20.3887
0.20781	15.3952	0.49963	20.3998
0.20805	15.3982	0.5003	20.411
0.2083	15.4024	0.50097	20.4221
0.20855	15.4076	0.50163	20.4333
0.20879	15.4109	0.5023	20.4444
0.20904	15.4149	0.50296	20.4556
0.20928	15.4192	0.50363	20.4667
0.20953	15.4244	0.5043	20.4779
0.20977	15.4278	0.50496	20.489
0.21002	15.431	0.50563	20.5002
0.21026	15.4356	0.5063	20.5113
0.21051	15.4392	0.50696	20.5225
0.21076	15.443	0.50763	20.5337
0.211	15.4466	0.50829	20.5448
0.21125	15.4505	0.50896	20.5559
0.21149	15.4545	0.50963	20.5671
0.21174	15.4576	0.51029	20.5783
0.21198	15.4603	0.51096	20.5894
0.21223	15.4643	0.51162	20.6005
0.21247	15.4681	0.51229	20.6117
0.21272	15.472	0.51296	20.6229
0.21296	15.4761	0.51362	20.634
0.21321	15.4811	0.51429	20.6452
0.21346	15.4851	0.51496	20.6563
0.2137	15.4875	0.51562	20.6675
0.21395	15.4929	0.51629	20.6786
0.21419	15.4967	0.51695	20.6898
0.21444	15.5012	0.51762	20.7009
0.21468	15.505	0.51829	20.7121
0.21493	15.5077	0.51895	20.7232
0.21517	15.5115	0.51962	20.7344
0.21542	15.5154	0.52028	20.7455
0.21567	15.5192	0.52095	20.7567
0.21591	15.5225	0.52162	20.7678
0.21616	15.5258	0.52228	20.779
0.2164	15.5296	0.52295	20.7901
0.21665	15.5343	0.52362	20.8013
0.21689	15.5408	0.52428	20.8124
0.21714	15.5446	0.52495	20.8236
0.21738	15.5483	0.52561	20.8347
0.21763	15.551	0.52628	20.8459
0.21787	15.5554	0.52695	20.857
0.21812	15.5599	0.52761	20.8682
0.21837	15.5649	0.52828	20.8793
0.21861	15.5693	0.52895	20.8905
0.21886	15.5726	0.52961	20.9016
0.2191	15.5759	0.53028	20.9128
0.21935	15.5799	0.53094	20.9239
0.21959	15.5846	0.53161	20.9351
0.21984	15.5878	0.53228	20.9462
0.22008	15.5919	0.53294	20.9574
0.22033	15.5966	0.53361	20.9685
0.22058	15.5984	0.53427	20.9797
0.22082	15.6031	0.53494	20.9908
0.22107	15.6057	0.53561	21.002
0.22131	15.6082	0.53627	21.0131
0.22156	15.6133	0.53694	21.0243
0.2218	15.6155	0.53761	21.0355
0.22205	15.619	0.53827	21.0466
0.22229	15.6223	0.53894	21.0577
0.22254	15.6267	0.5396	21.0689
0.22279	15.6305	0.54027	21.0801
0.22303	15.6336	0.54094	21.0912
0.22328	15.6381	0.5416	21.1024
0.22352	15.6409	0.54227	21.1135
0.22377	15.6463	0.54239	21.1156
0.22401	15.6495	0.54264	21.1197
0.22426	15.6541	0.54293	21.1247
0.2245	15.6572	0.5436	21.1358
0.22475	15.6605	0.54427	21.147
0.22499	15.6646	0.54493	21.1581
0.22524	15.6675	0.5456	21.1693
0.22549	15.6693	0.54627	21.1804
0.22573	15.6733	0.54693	21.1916
0.22598	15.6788	0.5476	21.2027
0.22622	15.682	0.54784	21.2067
0.22647	15.6858	0.54808	21.2108
0.22671	15.6895	0.54826	21.2139
0.22696	15.6937	0.54893	21.225
0.2272	15.6986	0.5496	21.2362
0.22745	15.703	0.55026	21.2473
0.2277	15.7065	0.55093	21.2585
0.22794	15.7104	0.5516	21.2696
0.22819	15.714	0.55226	21.2808
0.22843	15.7183	0.55293	21.2919
0.22868	15.721	0.55359	21.3031
0.22892	15.7242	0.55426	21.3142
0.22917	15.7281	0.55493	21.3254
0.22941	15.7315	0.55559	21.3365
0.22966	15.736	0.55626	21.3477
0.2299	15.738	0.55692	21.3588
0.23015	15.7421	0.55759	21.37
0.2304	15.7446	0.55826	21.3811
0.23064	15.7494	0.55892	21.3923
0.23089	15.7532	0.55959	21.4034
0.23113	15.7568	0.56026	21.4146
0.23138	15.7599	0.56092	21.4257
0.23162	15.7656	0.56159	21.4369
0.23187	15.7701	0.56225	21.448
0.23211	15.7737	0.56292	21.4592
0.23236	15.7778	0.56359	21.4703
0.23261	15.7801	0.56425	21.4815
0.23285	15.7836	0.56492	21.4927
0.2331	15.7875	0.56558	21.5038
0.23334	15.7915	0.56625	21.5149
0.23359	15.7948	0.56692	21.5261
0.23383	15.7981	0.56758	21.5373
0.23408	15.8049	0.56825	21.5484
0.23432	15.808	0.56892	21.5596
0.23457	15.812	0.56958	21.5707
0.23481	15.8154	0.57025	21.5819
0.23506	15.82	0.57091	21.593
0.23531	15.8239	0.57158	21.6042
0.23555	15.8277	0.57225	21.6153
0.2358	15.8319	0.57291	21.6265
0.23604	15.8346	0.57358	21.6376
0.23629	15.8372	0.57425	21.6488
0.23653	15.8398	0.57491	21.6599
0.23678	15.8427	0.57558	21.6711
0.23702	15.8468	0.57624	21.6822
0.23727	15.8484	0.57691	21.6934
0.23752	15.8532	0.57758	21.7045
0.23776	15.8559	0.57824	21.7157
0.23801	15.8615	0.57891	21.7268
0.23825	15.8656	0.57957	21.738
0.2385	15.8705	0.58024	21.7491
0.23874	15.8746	0.58091	21.7603
0.23899	15.878	0.58157	21.7714
0.23923	15.8806	0.58224	21.7826
0.23948	15.8853	0.58291	21.7937
0.23972	15.8893	0.58357	21.8049
0.23997	15.8927	0.58424	21.816
0.24022	15.8969	0.5849	21.8272
0.24046	15.9007	0.58557	21.8383
0.24071	15.9034	0.58624	21.8495
0.24095	15.908	0.5869	21.8606
0.2412	15.9122	0.58757	21.8718
0.24144	15.9177	0.58823	21.8829
0.24169	15.9209	0.5889	21.8941
0.24193	15.9257	0.58957	21.9052
0.24218	15.9301	0.59023	21.9164
0.24242	15.9339	0.5909	21.9276
0.24267	15.9352	0.59157	21.9387
0.24292	15.942	0.59223	21.9499
0.24316	15.946	0.5929	21.961
0.24341	15.949	0.59356	21.9721
0.24365	15.9537	0.59423	21.9833
0.2439	15.9576	0.5949	21.9945
0.24414	15.9625	0.59556	22.0056
0.24439	15.9644	0.59623	22.0168
0.24463	15.9681	0.5969	22.0279
0.24488	15.9715	0.59756	22.0391
0.24512	15.9754	0.59823	22.0502
0.24537	15.9783	0.59889	22.0614
0.24562	15.9818
0.24586	15.9856
0.24611	15.9894
0.24635	15.9941
0.2466	15.998
0.24684	16.0011
0.24709	16.0059
0.24733	16.0103
0.24758	16.0124
0.24782	16.0175
0.24807	16.0214
0.24831	16.0264
0.24856	16.031
0.24881	16.0338
0.24905	16.0372
0.2493	16.0415
0.24954	16.0452
0.24979	16.049
0.25003	16.0533
0.25028	16.0579
0.25052	16.0614
0.25077	16.064
0.25101	16.0696
0.25126	16.0737
0.25151	16.0785
0.25175	16.0833
0.252	16.0888
0.25224	16.0923
0.25249	16.0972
0.25273	16.1024
0.25298	16.106
0.25322	16.1118
0.25347	16.1154
0.25371	16.1192
0.25396	16.1225
0.2542	16.1288
0.25445	16.1324
0.2547	16.1356
0.25494	16.1402
0.25519	16.141
0.25543	16.1453
0.25568	16.1512
0.25592	16.1558
0.25617	16.1657
0.25641	16.1679
0.25666	16.1718
0.2569	16.1806
0.25715	16.185
0.25739	16.1916
0.25764	16.1937
0.25788	16.1963
0.25813	16.2019
0.25838	16.2054
0.25862	16.238
0.25887	16.2416
0.25911	16.2449
0.25936	16.248
0.2596	16.2497
0.25985	16.2528
0.26009	16.257
0.26034	16.2578
0.26058	16.2608
0.26083	16.266
0.26107	16.2686
0.26132	16.2727
0.26156	16.2754
0.26181	16.2792
0.26206	16.282
0.2623	16.2866
0.26255	16.2914
0.26279	16.2957
0.26304	16.3002
0.26328	16.3021
0.26353	16.3082
0.26377	16.3124
0.26402	16.3166
0.26426	16.3218
0.26451	16.3262
0.26475	16.3286
0.265	16.3333
0.26524	16.3382
0.26549	16.3417
0.26573	16.3452
0.26598	16.3497
0.26623	16.3518
0.26647	16.3556
0.26672	16.3592
0.26696	16.3631
0.26721	16.3649
0.26745	16.3687
0.2677	16.3728
0.26794	16.3763
0.26819	16.3806
0.26843	16.3852
0.26868	16.3893
0.26892	16.3931
0.26917	16.3998
0.26941	16.4023
0.26966	16.4061
0.2699	16.4093
0.27015	16.4141
0.2704	16.4164
0.27064	16.4204
0.27089	16.4235
0.27113	16.4257
0.27138	16.4297
0.27162	16.4373
0.27187	16.4408
0.27211	16.4445
0.27236	16.4503
0.2726	16.4553
0.27285	16.459
0.27309	16.4631
0.27334	16.4646
0.27358	16.4686
0.27383	16.4725
0.27407	16.4763
0.27432	16.4816
0.27456	16.4853
0.27481	16.4862
0.27505	16.489
0.2753	16.4942
0.27555	16.4978
0.27579	16.4986
0.27604	16.5017
0.27628	16.5052
0.27653	16.5085
0.27677	16.5146
0.27702	16.5156
0.27726	16.5202
0.27751	16.5232
0.27775	16.5258
0.278	16.529
0.27824	16.5326
0.27849	16.5343
0.27873	16.5402
0.27898	16.5425
0.27922	16.5474
0.27947	16.5506
0.27971	16.5538
0.27996	16.5577
0.2802	16.5645
0.28045	16.5672
0.28069	16.5724
0.28094	16.575
0.28119	16.5775
0.28143	16.583
0.28168	16.5863
0.28192	16.5899
0.28217	16.593
0.28241	16.5979
0.28266	16.5995
0.2829	16.6027
0.28315	16.6053
0.28339	16.61
0.28364	16.6152
0.28388	16.6194
0.28413	16.6229
0.28437	16.6258
0.28462	16.6291
0.28486	16.6358
0.28511	16.6387
0.28535	16.6425
0.2856	16.6449
0.28584	16.6492
0.28609	16.6538
0.28633	16.6568
0.28658	16.6613
0.28683	16.6677
0.28707	16.6704
0.28732	16.6731
0.28756	16.6767
0.28781	16.6794
0.28805	16.6832
0.2883	16.6853
0.28854	16.6892
0.28879	16.6937
0.28903	16.6962
0.28928	16.7035
0.28952	16.7053
0.28977	16.71
0.29001	16.7127
0.29026	16.7182
0.2905	16.7213
0.29075	16.725
0.29099	16.7348
0.29124	16.7381
0.29148	16.7422
0.29173	16.7456
0.29198	16.7509
0.29222	16.7543
0.29247	16.7577
0.29271	16.7606
0.29296	16.7667
0.2932	16.7697
0.29345	16.774
0.29369	16.7792
0.29394	16.7839
0.29418	16.7839
0.29443	16.7897
0.29467	16.795
0.29492	16.7976
0.29516	16.7992
0.29541	16.8047
0.29565	16.8096
0.2959	16.8165
0.29639	16.8206
0.29663	16.8253
0.29688	16.831
0.29713	16.8318
0.29737	16.8357
0.29762	16.8397
0.29786	16.846
0.29811	16.8469
0.29835	16.856
0.2986	16.8571
0.29884	16.8595
0.29909	16.8674
0.29933	16.8712
0.29958	16.8727
0.29982	16.877
0.30007	16.8787
0.30031	16.8834
0.30056	16.8869
0.3008	16.8925
0.30105	16.897
0.30129	16.8983
0.30154	16.904
0.30178	16.9072
0.30203	16.9105
0.30228	16.9161
0.30252	16.9189
0.30277	16.9237
0.30301	16.9254
0.30326	16.9302
0.3035	16.9342
0.30375	16.9382
0.30399	16.9444
0.30424	16.9489
0.30448	16.9524
0.30473	16.9568
0.30497	16.9613
0.30522	16.9683
0.30546	16.9719
0.30571	16.9745
0.30595	16.975
0.3062	16.9789
0.30644	16.9828
0.30669	16.9854
0.30694	16.9873
0.30718	16.9902
0.30743	16.995
0.30767	16.9997
0.30792	17.0021
0.30816	17.0056
0.30841	17.0092
0.30865	17.0136
0.3089	17.0191
0.30914	17.0207
0.30939	17.024
0.30963	17.0288
0.30988	17.032
0.31012	17.0343
0.31037	17.0362
0.31061	17.0409
0.31086	17.0441
0.3111	17.047
0.31135	17.052
0.3116	17.0549
0.31184	17.0599
0.31209	17.0625
0.31233	17.0664
0.31258	17.0721
0.31282	17.0754
0.31307	17.0777
0.31331	17.081
0.31356	17.0838
0.3138	17.0875
0.31405	17.0924
0.31429	17.0956
0.31454	17.0967
0.31478	17.1029
0.31503	17.1121
0.31527	17.1165
0.31552	17.1182
0.31576	17.122
0.31601	17.1237
0.31626	17.1277
0.3165	17.1319
0.31675	17.1361
0.31699	17.1383
0.31724	17.1436
0.31748	17.1469
0.31773	17.154
0.31797	17.1558
0.31822	17.161
0.31846	17.1632
0.31871	17.1662
0.31895	17.1703
0.3192	17.1739
0.31944	17.1787
0.31969	17.181
0.31993	17.1859
0.32018	17.1914
0.32042	17.1956
0.32067	17.2014
0.32092	17.2061
0.32116	17.2096
0.32141	17.2125
0.32165	17.2176
0.3219	17.2208
0.32214	17.2247
0.32239	17.2301
0.32263	17.2352
0.32288	17.2397
0.32312	17.2427
0.32337	17.2459
0.32361	17.2492
0.32386	17.2552
0.3241	17.2577
0.32435	17.2618
0.32459	17.2664
0.32484	17.2712
0.32509	17.2768
0.32533	17.2811
0.32558	17.2853
0.32582	17.2892
0.32607	17.2946
0.32631	17.2999
0.32656	17.3033
0.3268	17.3075
0.32705	17.3083
0.32729	17.3141
0.32754	17.3184
0.32778	17.3214
0.32803	17.3235
0.32827	17.3263
0.32852	17.3307
0.32876	17.3368
0.32901	17.3397
0.32926	17.3429
0.3295	17.3458
0.32975	17.3492
0.32999	17.3535
0.33024	17.3587
0.33048	17.3621
0.33073	17.3658
0.33097	17.3708
0.33122	17.3764
0.33146	17.3814
0.33171	17.3844
0.33195	17.3897
0.3322	17.3959
0.33244	17.3985
0.33269	17.4037
0.33293	17.4087
0.33318	17.4123
0.33343	17.4171
0.33367	17.4223
0.33392	17.4261
0.33416	17.4281
0.33441	17.4322
0.33465	17.434
0.3349	17.4376
0.33514	17.4409
0.33539	17.4484
0.33563	17.4499
0.33588	17.4542
0.33612	17.4557
0.33637	17.4575
0.33661	17.463
0.33686	17.4646
0.33711	17.4677
0.33735	17.4725
0.3376	17.4752
0.33784	17.4787
0.33809	17.4845
0.33833	17.4913
0.33858	17.4955
0.33882	17.4985
0.33907	17.5031
0.33931	17.5022
0.33956	17.5055
0.3398	17.5089
0.34005	17.5139
0.34029	17.5192
0.34054	17.5228
0.34079	17.5261
0.34103	17.5304
0.34128	17.533
0.34152	17.5361
0.34177	17.5414
0.34201	17.5462
0.34226	17.5493
0.3425	17.5533
0.34275	17.5578
0.34299	17.5638
0.34324	17.5679
0.34348	17.5722
0.34373	17.5768
0.34397	17.5804
0.34422	17.585
0.34447	17.5877
0.34471	17.5913
0.34496	17.5948
0.3452	17.6011
0.34545	17.6041
0.34569	17.6072
0.34594	17.6112
0.34618	17.616
0.34643	17.6198
0.34667	17.623
0.34692	17.6279
0.34716	17.6322
0.34741	17.6356
0.34766	17.6395
0.3479	17.6421
0.34815	17.6436
0.34839	17.6486
0.34864	17.6525
0.34888	17.6547
0.34913	17.6585
0.34937	17.6642
0.34962	17.6671
0.34986	17.671
0.35011	17.6757
0.35036	17.6761
0.3506	17.679
0.35085	17.6818
0.35109	17.6865
0.35134	17.6895
0.35158	17.6942
0.35183	17.6985
0.35207	17.7027
0.35232	17.7066
0.35256	17.7105
0.35281	17.7143
0.35306	17.7179
0.3533	17.7217
0.35355	17.7217
0.35379	17.7264
0.35404	17.7321
0.35428	17.7365
0.35453	17.7417
0.35477	17.7464
0.35502	17.7492
0.35526	17.7511
0.35551	17.7561
0.35576	17.7577
0.356	17.7627
0.35625	17.7662
0.35649	17.7642
0.35674	17.769
0.35698	17.7724
0.35723	17.7756
0.35747	17.7779
0.35772	17.7824
0.35796	17.7881
0.35821	17.7904
0.35846	17.7955
0.3587	17.7975
0.35895	17.8033
0.35919	17.8063
0.35944	17.8122
0.35968	17.8173
0.35993	17.8184
0.36017	17.8248
0.36042	17.828
0.36066	17.8325
0.36091	17.8357
0.36116	17.8379
0.3614	17.8436
0.36165	17.848
0.36189	17.8519
0.36214	17.8571
0.36238	17.8581
0.36263	17.8649
0.36287	17.8705
0.36312	17.8767
0.36337	17.8797
0.36361	17.884
0.36386	17.8895
0.3641	17.8921
0.36435	17.8964
0.36459	17.8996
0.36484	17.9029
0.36508	17.9046
0.36533	17.9085
0.36557	17.9149
0.36582	17.9192
0.36607	17.9209
0.36631	17.9235
0.36656	17.9272
0.3668	17.9303
0.36705	17.9354
0.36729	17.9384
0.36754	17.9425
0.36778	17.9488
0.36803	17.9534
0.36828	17.9571
0.36852	17.9621
0.36877	17.9648
0.36901	17.9681
0.36926	17.9702
0.3695	17.9744
0.36975	17.9778
0.36999	17.9848
0.37024	17.9883
0.37048	17.9919
0.37073	17.9925
0.37098	17.9976
0.37122	18.0013
0.37147	18.0042
0.37171	18.0106
0.37196	18.0172
0.3722	18.0199
0.37245	18.0226
0.37269	18.0265
0.37294	18.0309
0.37319	18.032
0.37343	18.0355
0.37368	18.0409
0.37392	18.0459
0.37417	18.0493
0.37441	18.0542
0.37466	18.0573
0.3749	18.0613
0.37515	18.063
0.3754	18.0682
0.37564	18.0694
0.37589	18.0728
0.37613	18.0764
0.37638	18.0771
0.37662	18.0795
0.37687	18.0818
0.37711	18.0852
0.37736	18.0893
0.37761	18.0952
0.37785	18.0966
0.3781	18.099
0.37834	18.1015
0.37859	18.1086
0.37883	18.1102
0.37908	18.1116
0.37932	18.1177
0.37957	18.1215
0.37982	18.1253
0.38006	18.129
0.38031	18.1335
0.38055	18.1381
0.3808	18.1399
0.38104	18.1466
0.38129	18.151
0.38153	18.1576
0.38178	18.1595
0.38203	18.1636
0.38227	18.165
0.38252	18.1705
0.38276	18.1756
0.38301	18.1772
0.38325	18.1813
0.3835	18.1832
0.38374	18.1893
0.38399	18.1954
0.38424	18.199
0.38448	18.2006
0.38473	18.2059
0.38497	18.2106
0.38522	18.2141
0.38546	18.2167
0.38571	18.2216
0.38596	18.2241
0.3862	18.2292
0.38645	18.2346
0.38669	18.2396
0.38694	18.2413
0.38718	18.2445
0.38743	18.2487
0.38767	18.2528
0.38792	18.2533
0.38817	18.2568
0.38841	18.2615
0.38866	18.2641
0.3889	18.2661
0.38915	18.2716
0.38939	18.2756
0.38964	18.2795
0.38988	18.2828
0.39013	18.2869
0.39038	18.2897
0.39062	18.2928
0.39087	18.2965
0.39111	18.3013
0.39136	18.3041
0.3916	18.3094
0.39185	18.3126
0.39209	18.3159
0.39234	18.3183
0.39259	18.3245
0.39283	18.3342
0.39308	18.3377
0.39332	18.3433
0.39357	18.3478
0.39381	18.3491
0.39406	18.3532
0.3943	18.3575
0.39455	18.3591
0.3948	18.3607
0.39504	18.3646
0.39529	18.3716
0.39553	18.3758
0.39578	18.3794
0.39602	18.3816
0.39627	18.3884
0.39651	18.3909
0.39676	18.3959
0.39701	18.4015
0.39725	18.4064
0.3975	18.4081
0.39774	18.4135
0.39799	18.4191
0.39823	18.4225
0.39848	18.427
0.39872	18.4326
0.39897	18.4349
0.39921	18.44
0.39946	18.4429
0.39971	18.447
0.39995	18.4514
0.4002	18.4548
0.40044	18.4578
0.40069	18.4636
0.40093	18.472
0.40118	18.4745
0.40142	18.4788
0.40167	18.4808
0.40192	18.4827
0.40216	18.4893
0.40241	18.4938
0.40265	18.5005
0.4029	18.5015
0.40314	18.5048
0.40339	18.5076
0.40363	18.512
0.40388	18.5146
0.40413	18.52
0.40437	18.5256
0.40462	18.5289
0.40486	18.5339
0.40511	18.5378
0.40535	18.5422
0.4056	18.5456
0.40584	18.5493
0.40609	18.554
0.40634	18.5588
0.40658	18.5626
0.40683	18.5664
0.40707	18.5701
0.40732	18.5752
0.40756	18.5795
0.40781	18.5795
0.40805	18.585
0.4083	18.5892
0.40854	18.5926
0.40879	18.5989
0.40904	18.6025
0.40928	18.609
0.40953	18.6119
0.40977	18.616
0.41002	18.6181
0.41026	18.6212
0.41051	18.6254
0.41075	18.6329
0.411	18.6367
0.41125	18.6388
0.41149	18.6416
0.41174	18.6481
0.41198	18.6527
0.41223	18.6591
0.41247	18.6642
0.41272	18.6663
0.41296	18.6711
0.41321	18.6732
0.41345	18.6769
0.4137	18.6801
0.41395	18.6847
0.41419	18.6903
0.41444	18.6958
0.41468	18.7001
0.41493	18.7071
0.41517	18.7099
0.41542	18.7135
0.41566	18.72
0.41591	18.7242
0.41615	18.7302
0.4164	18.7355
0.41665	18.7402
0.41689	18.7446
0.41714	18.7521
0.41738	18.7566
0.41763	18.7624
0.41787	18.7657
0.41812	18.769
0.41836	18.771
0.41861	18.7748
0.41886	18.7785
0.4191	18.7877
0.41935	18.7905
0.41959	18.7944
0.41984	18.7956
0.42008	18.798
0.42033	18.8039
0.42057	18.8067
0.42082	18.8114
0.42106	18.8162
0.42131	18.8234
0.42156	18.8245
0.4218	18.8335
0.42205	18.8387
0.42229	18.843
0.42254	18.8479
0.42278	18.8522
0.42303	18.8539
0.42327	18.8574
0.42352	18.8631
0.42376	18.87
0.42401	18.8751
0.42426	18.8807
0.4245	18.885
0.42475	18.8905
0.42499	18.894
0.42524	18.8982
0.42548	18.903
0.42573	18.9064
0.42597	18.9106
0.42622	18.9135
0.42646	18.9173
0.42671	18.9213
0.42696	18.9264
0.4272	18.9312
0.42745	18.9383
0.42769	18.9412
0.42794	18.9474
0.42818	18.9524
0.42843	18.9602
0.42867	18.9616
0.42892	18.9657
0.42916	18.9699
0.42941	18.974
0.42965	18.9778
0.4299	18.9846
0.43015	18.9872
0.43039	18.9899
0.43064	18.9909
0.43088	18.9936
0.43113	18.9984
0.43137	19.0036
0.43162	19.0084
0.43186	19.0133
0.43211	19.0169
0.43235	19.0197
0.4326	19.0259
0.43284	19.0295
0.43309	19.0324
0.43334	19.0356
0.43358	19.0456
0.43383	19.0456
0.43407	19.0511
0.43432	19.0546
0.43456	19.0602
0.43481	19.0665
0.43505	19.0708
0.4353	19.0762
0.43554	19.079
0.43579	19.0839
0.43603	19.0863
0.43628	19.0927
0.43653	19.0983
0.43677	19.1004
0.43702	19.1059
0.43726	19.1079
0.43751	19.1133
0.43775	19.1262
0.43837	19.1296
0.43861	19.1333
0.43886	19.142
0.4391	19.1502
0.43935	19.156
0.43959	19.163
0.43984	19.169
0.44008	19.1729
0.44033	19.1747
0.44057	19.1769
0.44082	19.1831
0.44106	19.192
0.44131	19.2009
0.44155	19.2042
0.4418	19.2095
0.44204	19.214
0.44229	19.2195
0.44254	19.2258
0.44278	19.2333
0.44303	19.2338
0.44327	19.2346
0.44352	19.2367
0.44376	19.2446
0.44401	19.2511
0.44425	19.2515
0.4445	19.259
0.44474	19.2675
0.44499	19.2687
0.44523	19.2759
0.44548	19.2776
0.44572	19.2817
0.44597	19.2857
0.44621	19.2911
0.44646	19.2967
0.4467	19.2983
0.44695	19.3015
0.44719	19.3047
0.44744	19.3085
0.44769	19.3158
0.44793	19.3144
0.44818	19.3238
0.44842	19.3261
0.44867	19.3282
0.44891	19.3306
0.44916	19.3382
0.4494	19.3407
0.44965	19.3466
0.44989	19.3499
0.45014	19.3564
0.45038	19.3589
0.45063	19.3669
0.45087	19.3765
0.45112	19.3783
0.45136	19.384
0.45161	19.3863
0.45185	19.3936
0.4521	19.3917
0.45234	19.3982
0.45259	19.4026
0.45283	19.4044
0.45308	19.4114
0.45333	19.412
0.45357	19.4179
0.45382	19.4205
0.45406	19.4226
0.45431	19.4252
0.45455	19.4307
0.4548	19.4349
0.45504	19.445
0.45529	19.4484
0.45553	19.4572
0.45578	19.4577
0.45602	19.4615
0.45627	19.4674
0.45651	19.4716
0.45676	19.4733
0.457	19.4776
0.45725	19.4808
0.45749	19.4876
0.45774	19.4891
0.45798	19.4916
0.45823	19.4996
0.45848	19.5028
0.45872	19.5076
0.45897	19.5109
0.45921	19.5221
0.45946	19.5246
0.4597	19.5273
0.46019	19.5401
0.45995	19.5307
0.46044	19.5541
0.46068	19.5559
0.46093	19.5634
0.46117	19.5659
0.46142	19.5764
0.46166	19.5822
0.46191	19.5843
0.46215	19.5868
0.4624	19.5943
0.46264	19.6051
0.46289	19.6114
0.46313	19.6176
0.46338	19.6242
0.46363	19.6301
0.46387	19.6327
0.46412	19.6413
0.46436	19.6461
0.46461	19.6511
0.46485	19.6551
0.4651	19.6595
0.46534	19.663
0.46559	19.6715
0.46583	19.6856
0.46608	19.6974
0.46632	19.7007
0.46657	19.7071
0.46681	19.713
0.46706	19.7238
0.4673	19.7314
0.46755	19.7378
0.46779	19.7453
0.46804	19.7506
0.46828	19.7511
0.46853	19.7641
0.46878	19.7696
0.46902	19.7743
0.46927	19.7793
0.46951	19.7799
0.46976	19.7851
0.47	19.7897
0.47025	19.7957
0.47049	19.7981
0.47074	19.8026
0.47098	19.8121
0.47123	19.8116
0.47147	19.8205
0.47172	19.8258
0.47196	19.8267
0.47221	19.8349
0.47245	19.8353
0.4727	19.835
0.47294	19.8393
0.47319	19.8465
0.47343	19.8502
0.47368	19.8498
0.47393	19.8525
0.47417	19.8513
0.47442	19.856
0.47466	19.8621
0.47491	19.8653
0.47515	19.876
0.4754	19.8788
0.47564	19.8843
0.47589	19.8909
0.47613	19.8972
0.47638	19.8962
0.47662	19.8983
0.47687	19.9047
0.47711	19.9143
0.47736	19.921
0.4776	19.9219
0.47785	19.9249
0.47809	19.9269
0.47834	19.9335
0.47858	19.934
0.47883	19.9385
0.47907	19.9446
0.47932	19.9487
0.47957	19.9513
0.47981	19.9529
0.48006	19.9602
0.4803	19.9661
0.48055	19.9698
0.48079	19.9721
0.48104	19.9735
0.48128	19.9745
0.48153	19.9746
0.48177	19.9824
0.48202	19.9862
0.48226	19.989
0.48275	20.0007
0.48251	19.9936
0.483	20.0115
0.48324	20.02
0.48349	20.0258
0.48373	20.0329
0.48398	20.0417
0.48423	20.047
0.48447	20.0522
0.48472	20.054
0.48496	20.0579
0.48521	20.0575
0.48545	20.0606
0.4857	20.0636
0.48594	20.0699
0.48619	20.0747
0.48643	20.0766
0.48668	20.0859
0.48692	20.0873
0.48717	20.0912
0.48741	20.0902
0.48766	20.0984
0.4879	20.1112
0.48815	20.1116
0.4884	20.1174
0.48864	20.1219
0.48889	20.1293
0.48913	20.1335
0.48938	20.1393
0.48962	20.1471
0.48987	20.1573
0.49011	20.1599
0.49036	20.1662
0.4906	20.1609
0.49085	20.1707
0.49109	20.1757
[truncated: 424 more rows]

## Sheet: Fig 3f
Measuring time	R/R0
0	1.03645
1.08265	1.22604
2.16531	1.41184
3.24796	1.57483
4.3306	1.71018
5.41323	1.84067
6.49588	1.94849
7.57853	2.06477
8.66116	2.18973
9.74381	2.3099
10.8265	2.42862
11.9091	2.59108
12.9917	2.74208
14.0744	2.86649
15.157	3.0028
16.2397	3.11872
17.3223	3.24394
18.405	3.36108
19.4876	3.47524
20.5703	3.62329
21.6529	3.74686
22.7356	3.87451
23.8182	3.99046
24.9008	4.1069
25.9835	4.24111
27.0661	4.37637
28.1488	4.52012
29.2314	4.70874
30.3141	4.87787
31.3967	5.05978
32.4793	5.27421
33.562	5.51383
34.6446	5.73087
35.7273	6.02155
36.8099	6.29273
37.8926	6.5363
38.9752	6.84011
40.0579	6.8873
41.1405	6.43154
42.2232	6.03759
43.3058	5.74308
44.3885	5.48158
45.4711	5.21062
46.5538	4.98984
47.6364	4.80234
48.719	4.62691
49.8017	4.46868
50.8843	4.31047
51.967	4.1617
53.0496	3.99502
54.1323	3.85108
55.2149	3.71508
56.2976	3.57843
57.3802	3.4502
58.4628	3.31359
59.5455	3.18221
60.6281	3.05535
61.7108	2.94038
62.7934	2.81944
63.8761	2.70824
64.9587	2.6011
66.0414	2.49235
67.124	2.39522
68.2066	2.31154
69.2893	2.21524
70.3719	2.10764
71.4546	2.01474
72.5372	1.91975
73.6199	1.82142
74.7025	1.71597
75.7852	1.61199
76.8678	1.52192
77.9504	1.43769
79.0331	1.35762
80.1157	1.29233
81.1984	1.33841
82.281	1.43706
83.3637	1.56083
84.4463	1.70669
85.5289	1.84203
86.6116	1.95774
87.6942	2.07463
88.7769	2.1846
89.8595	2.29372
90.9422	2.39229
92.0248	2.49148
93.1075	2.60305
94.1901	2.71056
95.2728	2.81615
96.3554	2.90722
97.4381	2.97538
98.5207	3.07066
99.6033	3.16104
100.686	3.25691
101.769	3.35495
102.851	3.46136
103.934	3.55579
105.017	3.65413
106.099	3.75248
107.182	3.84657
108.264	3.98401
109.347	4.14235
110.43	4.28703
111.512	4.44507
112.595	4.6306
113.678	4.83672
114.76	5.0426
115.843	5.25564
116.926	5.46342
118.008	5.70769
119.091	6.00283
120.174	6.17319
121.256	5.80031
122.339	5.45996
123.421	5.21899
124.504	4.98149
125.587	4.78556
126.669	4.59486
127.752	4.42459
128.835	4.27392
129.917	4.13536
131	3.99079
132.083	3.84693
133.165	3.72741
134.248	3.61411
135.331	3.48789
136.413	3.37235
137.496	3.24285
138.579	3.13809
139.661	3.03571
140.744	2.91856
141.827	2.79291
142.909	2.70332
143.992	2.58993
145.074	2.48161
146.157	2.37264
147.24	2.27008
148.322	2.18055
149.405	2.08615
150.488	1.97726
151.57	1.88527
152.653	1.79217
153.736	1.69719
154.818	1.61929
155.901	1.54144
156.984	1.4425
158.066	1.37409
159.149	1.29324
160.231	1.23074
161.314	1.2648
162.397	1.36558
163.479	1.48852
164.562	1.63278
165.645	1.7726
166.727	1.87992
167.81	1.99989
168.893	2.12429
169.975	2.22802
171.058	2.3285
172.141	2.43135
173.223	2.54605
174.306	2.6484
175.388	2.75067
176.471	2.83891
177.554	2.91578
178.636	3.00448
179.719	3.09048
180.802	3.1753
181.884	3.26598
182.967	3.35419
184.05	3.4516
185.132	3.55695
186.215	3.64642
187.298	3.73742
188.38	3.83392
189.463	3.98181
190.545	4.13088
191.628	4.26461
192.711	4.43764
193.793	4.63946
194.876	4.82636
195.959	5.00458
197.041	5.18574
198.124	5.43991
199.207	5.71925
200.289	5.98053
201.372	5.61181
202.455	5.3061
203.537	5.05948
204.62	4.83289
205.703	4.63832
206.785	4.45009
207.868	4.30368
208.95	4.15929
210.033	4.00886
211.116	3.87529
212.198	3.75079
213.281	3.63756
214.364	3.52755
215.446	3.41415
216.529	3.2937
217.612	3.18893
218.694	3.07791
219.777	2.96611
220.86	2.84079
221.942	2.72344
223.025	2.6102
224.107	2.48726
225.19	2.4137
226.273	2.32485
227.355	2.23272
228.438	2.14479
229.521	2.05187
230.603	1.96763
231.686	1.8691
232.769	1.78343
233.851	1.69278
234.934	1.60634
236.017	1.53536
237.099	1.45311
238.182	1.36205
239.265	1.28936
240.347	1.22215
241.43	1.24363
242.512	1.33755
243.595	1.46067
244.678	1.59626
245.76	1.73716
246.843	1.85592
247.926	1.97289
249.008	2.09244
250.091	2.21115
251.174	2.29962
252.256	2.41446
253.339	2.5064
254.422	2.60553
255.504	2.7088
256.587	2.80579
257.669	2.89091
258.752	2.95884
259.835	3.04829
260.917	3.12093
262	3.2065
263.083	3.29729
264.165	3.38934
265.248	3.48118
266.331	3.56385
267.413	3.64925
268.496	3.76147
269.579	3.88396
270.661	4.02272
271.744	4.17477
272.827	4.32188
273.909	4.51894
274.992	4.68682
276.074	4.86283
277.157	5.06281
278.24	5.27786
279.322	5.51991
280.405	5.814
281.488	5.53611
282.57	5.25435
283.653	4.9963
284.736	4.79655
285.818	4.59563
286.901	4.41161
287.984	4.24629
289.066	4.11207
290.149	3.97531
291.231	3.83676
292.314	3.70633
293.397	3.59296
294.479	3.47682
295.562	3.36097
296.645	3.25739
297.727	3.16018
298.81	3.03891
299.893	2.93563
300.975	2.82908
302.058	2.71904
303.141	2.61193
304.223	2.51746
305.306	2.40184
306.389	2.31531
307.471	2.23091
308.554	2.1455
309.636	2.04351
310.719	1.9468
311.802	1.84808
312.884	1.75829
313.967	1.68297
315.05	1.59957
316.132	1.53969
317.215	1.4636
318.298	1.37963
319.38	1.29371
320.463	1.22902
321.546	1.22049
322.628	1.30472
323.711	1.42142
324.793	1.54544
325.876	1.68541
326.959	1.80686
328.041	1.90761
329.124	2.0287
330.207	2.16036
331.289	2.2674
332.372	2.37151
333.455	2.46957
334.537	2.5656
335.62	2.67392
336.703	2.76766
337.785	2.86804
338.868	2.92804
339.951	3.01478
341.033	3.09425
342.116	3.1733
343.198	3.25429
344.281	3.34992
345.364	3.44265
346.446	3.53674
347.529	3.60627
348.612	3.70833
349.694	3.8327
350.777	3.97186
351.86	4.11319
352.942	4.25615
354.025	4.44094
355.108	4.62269
356.19	4.77967
357.273	4.95547
358.356	5.14379
359.438	5.38319
360.521	5.63122
361.603	5.49506
362.686	5.19259
363.769	4.94025
364.851	4.72519
365.934	4.53279
367.017	4.35888
368.099	4.19261
369.182	4.05742
370.265	3.91351
371.347	3.78878
372.43	3.66757
373.513	3.5655
374.595	3.44419
375.678	3.3534
376.76	3.24109
377.843	3.13929
378.926	3.03661
380.008	2.93299
381.091	2.82832
382.174	2.7198
383.256	2.60679
384.339	2.51139
385.422	2.40065
386.504	2.3062
387.587	2.20556
388.669	2.12054
389.752	2.04114
390.835	1.95211
391.917	1.87653
393	1.80077
394.083	1.70693
395.165	1.62607
396.248	1.55236
397.331	1.47031
398.413	1.3885
399.496	1.30464
400.579	1.2416
401.661	1.22454
402.744	1.29899
403.826	1.39771
404.909	1.53157
405.992	1.67338
407.074	1.79362
408.157	1.90109
409.24	2.01399
410.322	2.14261
411.405	2.2517
412.488	2.36734
413.57	2.44915
414.653	2.54568
415.736	2.65125
416.818	2.75558
417.901	2.84149
418.984	2.90968
420.066	2.9962
421.149	3.08134
422.231	3.16846
423.314	3.23512
424.397	3.3303
425.479	3.4254
426.562	3.50746
427.645	3.5894
428.727	3.67169
429.81	3.79705
430.893	3.92506
431.975	4.08624
433.058	4.22861
434.141	4.38511
435.223	4.54518
436.306	4.69128
437.388	4.87459
438.471	5.05706
439.554	5.26207
440.636	5.51811
441.719	5.47855
442.802	5.16128
443.884	4.92084
444.967	4.69504
446.05	4.49062
447.132	4.32938
448.215	4.17102
449.298	4.03943
450.38	3.89424
451.463	3.77007
452.546	3.64371
453.628	3.52885
454.711	3.41659
455.793	3.32405
456.876	3.21982
457.959	3.11649
459.041	3.02715
460.124	2.93339
461.207	2.82077
462.289	2.72428
463.372	2.60316
464.455	2.50577
465.537	2.39686
466.62	2.29826
467.703	2.19467
468.785	2.10006
469.868	2.00807
470.95	1.92727
472.033	1.83403
473.116	1.75177
474.198	1.66877
475.281	1.58589
476.364	1.50132
477.446	1.42016
478.529	1.34743
479.612	1.27428
480.694	1.21693
481.777	1.19269
482.86	1.25849
483.942	1.36093
485.025	1.48412
486.107	1.63036
487.19	1.76402
488.273	1.86866
489.355	1.99645
490.438	2.11792
491.521	2.23446
492.603	2.33148
493.686	2.42729
494.769	2.5275
495.851	2.63912
496.934	2.7314
498.017	2.82272
499.099	2.8819
500.182	2.95951
501.264	3.03705
502.347	3.11647
503.43	3.18987
504.512	3.28834
505.595	3.37438
506.678	3.4581
507.76	3.54158
508.843	3.63417
509.926	3.74535
511.008	3.87986
512.091	4.02206
513.174	4.14948
514.256	4.31871
515.339	4.46488
516.422	4.62658
517.504	4.81542
518.587	4.9785
519.669	5.21259
520.752	5.44097
521.835	5.53077
522.917	5.20216
524	4.92632
525.083	4.71164
526.165	4.51397
527.248	4.34746
528.331	4.17028
529.413	4.03447
530.496	3.90697
531.579	3.76995
532.661	3.65392
533.744	3.53324
534.827	3.42129
535.909	3.32922
536.992	3.23192
538.074	3.12976
539.157	3.03575
540.24	2.93691
541.322	2.83663
542.405	2.74532
543.488	2.66127
544.57	2.58101
545.653	2.46947
546.736	2.36146
547.818	2.25242
548.901	2.15316
549.984	2.05633
551.066	1.9555
552.149	1.86132
553.232	1.77638
554.314	1.68625
555.397	1.59677
556.479	1.51212
557.562	1.43603
558.645	1.36594
559.727	1.29778
560.81	1.25134
561.893	1.21287
562.975	1.25715
564.058	1.35325
565.141	1.46973
566.223	1.61899
567.306	1.75851
568.389	1.87237
569.471	1.98361
570.554	2.10589
571.637	2.22846
572.719	2.33152
573.802	2.43319
574.885	2.52713
575.967	2.62984
577.05	2.72456
578.132	2.81939
579.215	2.89464
580.298	2.97312
581.38	3.04072
582.463	3.12075
583.546	3.19849
584.628	3.27955
585.711	3.36444
586.794	3.43694
587.876	3.53103
588.959	3.61648
590.042	3.70379
591.124	3.82364
592.207	3.97452
593.289	4.11597
594.372	4.25708
595.455	4.39386
596.537	4.56155
597.62	4.734
598.703	4.91248
599.785	5.12447
600.868	5.34491
601.951	5.55579
603.033	5.21925
604.116	4.9548
605.199	4.7218
606.281	4.51145
607.364	4.34114
608.446	4.16294
609.529	4.03419
610.612	3.89858
611.694	3.7796
612.777	3.65468
613.86	3.53224
614.942	3.42718
616.025	3.32507
617.108	3.23185
618.19	3.12419
619.273	3.03119
620.356	2.92748
621.438	2.82575
622.521	2.72452
623.604	2.62145
624.686	2.51232
625.769	2.422
626.851	2.35627
627.934	2.26462
629.017	2.18589
630.099	2.09924
631.182	2.0085
632.265	1.9185
633.347	1.84136
634.43	1.74338
635.513	1.64859
636.595	1.55973
637.678	1.47591
638.761	1.39226
639.843	1.308
640.926	1.23778
642.008	1.17986
643.091	1.21592
644.174	1.30757
645.256	1.4221
646.339	1.56946
647.422	1.72194
648.504	1.83997
649.587	1.9511
650.67	2.07709
651.752	2.20137
652.835	2.30048
653.918	2.41203
655	2.50087
656.083	2.59711
657.165	2.6975
658.248	2.78874
659.331	2.87749
660.413	2.93781
661.496	3.01673
662.579	3.09177
663.661	3.16613
664.744	3.25123
665.827	3.33405
666.909	3.4117
667.992	3.50123
669.075	3.5992
670.157	3.70231
671.24	3.80023
672.322	3.93953
673.405	4.07629
674.488	4.22873
675.57	4.37943
676.653	4.52831
677.736	4.69607
678.818	4.86407
679.901	5.07286
680.984	5.28225
682.066	5.54102
683.149	5.22799
684.232	4.95122
685.314	4.72999
686.397	4.52359
687.479	4.34428
688.562	4.18291
689.645	4.04203
690.727	3.90462
691.81	3.77704
692.893	3.65048
693.975	3.52696
695.058	3.42925
696.141	3.32954
697.223	3.23745
698.306	3.13628
699.389	3.04048
700.471	2.93594
701.554	2.83765
702.637	2.73637
703.719	2.63238
704.802	2.52027
705.884	2.42967
706.967	2.32999
708.05	2.25127
709.132	2.16272
710.215	2.07664
711.298	2.02047
712.38	1.93174
713.463	1.83725
714.546	1.74412
715.628	1.66609
716.711	1.57923
717.794	1.50267
718.876	1.41266
719.959	1.33966
721.041	1.26981
722.124	1.22266
723.207	1.22995
724.289	1.30334
725.372	1.41027
726.455	1.54298
727.537	1.69925
728.62	1.82568
729.703	1.93235
730.785	2.05606
731.868	2.18331
732.951	2.2914
734.033	2.37578
735.116	2.47733
736.199	2.5752
737.281	2.67387
738.364	2.77476
739.446	2.85512
740.529	2.9191
741.612	2.99871
742.694	3.0668
743.777	3.1504
744.86	3.2353
745.942	3.31514
747.025	3.39928
748.108	3.47633
749.19	3.56753
750.273	3.65292
751.356	3.76133
752.438	3.89409
753.521	4.0244
754.603	4.17092
755.686	4.30745
756.769	4.45199
757.851	4.59534
758.934	4.79172
760.017	4.97374
761.099	5.20046
762.182	5.41538
763.265	5.24255
764.347	4.96663
765.43	4.72722
766.512	4.51965
767.595	4.34932
768.678	4.17295
769.76	4.02729
770.843	3.90107
771.926	3.77161
773.008	3.65342
774.091	3.53902
775.174	3.43647
776.256	3.33753
777.339	3.25399
778.422	3.15006
779.504	3.05392
780.587	2.94736
781.669	2.83559
782.752	2.73295
783.835	2.62991
784.917	2.50741
786	2.41618
787.083	2.32249
788.165	2.23613
789.248	2.14661
790.331	2.10695
791.413	2.02903
792.496	1.93761
793.578	1.84136
794.661	1.75293
795.744	1.66457
796.826	1.58994
797.909	1.5114
798.992	1.42418
800.074	1.35085
801.157	1.28284
802.24	1.22352
803.322	1.21592
804.405	1.28098
805.488	1.38739
806.57	1.52477
807.653	1.67571
808.736	1.80724
809.818	1.91197
810.901	2.03403
811.983	2.15833
813.066	2.26738
814.149	2.38335
815.231	2.47211
816.314	2.55293
817.397	2.66083
818.479	2.75381
819.562	2.83992
820.645	2.90503
821.727	2.9811
822.81	3.06406
823.893	3.14295
824.975	3.22324
826.058	3.3066
827.14	3.39487
828.223	3.47154
829.306	3.54739
830.388	3.62755
831.471	3.73878
832.554	3.85123
833.636	3.97385
834.719	4.10433
835.802	4.25959
836.884	4.4015
837.967	4.55129
839.049	4.71645
840.132	4.91314
841.215	5.12901
842.297	5.35415
843.38	5.28477
844.463	4.98954
845.545	4.73431
846.628	4.53375
847.711	4.34843
848.793	4.17903
849.876	4.02911
850.959	3.897
852.041	3.78213
853.124	3.66834
854.206	3.55645
855.289	3.4526
856.372	3.33756
857.454	3.25296
858.537	3.15218
859.62	3.05511
860.702	2.95705
861.785	2.85913
862.868	2.75853
863.95	2.64769
865.033	2.53284
866.115	2.44458
867.198	2.34231
868.281	2.25249
869.363	2.17212
870.446	2.11304
871.529	2.02622
872.611	1.94174
873.694	1.85752
874.777	1.76122
875.859	1.66522
876.942	1.58278
878.025	1.50399
879.107	1.41943
880.19	1.34399
881.273	1.27545
882.355	1.21035
883.438	1.19403
884.52	1.25672
885.603	1.36096
886.686	1.48537
887.768	1.63557
888.851	1.7801
889.934	1.88445
891.016	2.01203
892.099	2.13425
893.182	2.25419
894.264	2.35151
895.347	2.45485
896.43	2.54554
897.512	2.63917
898.595	2.74584
899.677	2.83897
900.76	2.90945
901.843	2.98497
902.925	3.05108
904.008	3.13788
905.091	3.21441
906.173	3.30684
907.256	3.39263
908.339	3.46574
909.421	3.54112
910.504	3.6204
911.587	3.73266
912.669	3.84883
913.752	3.9813
914.834	4.09881
915.917	4.23515
917	4.38926
918.082	4.52709
919.165	4.70196
920.248	4.89417
921.33	5.10272
922.413	5.31834
923.496	5.33376
924.578	5.01563
925.661	4.75326
926.744	4.53992
927.826	4.35306
928.909	4.19006
929.991	4.03161
931.074	3.90043
932.157	3.76598
933.239	3.66052
934.322	3.53477
935.405	3.44711
936.487	3.34097
937.57	3.25047
938.653	3.15656
939.735	3.06216
940.818	2.96539
941.901	2.86665
942.983	2.76501
944.066	2.66639
945.149	2.55711
946.231	2.46438
947.314	2.36999
948.396	2.27592
949.479	2.18965
950.562	2.11497
951.644	2.01988
952.727	1.93436
953.81	1.83651
954.892	1.75963
955.975	1.66115
957.058	1.57562
958.14	1.499
959.223	1.41994
960.306	1.3416
961.388	1.27872
962.471	1.21558
963.553	1.18395
964.636	1.23168
965.719	1.33871
966.801	1.46328
967.884	1.60798
968.967	1.74352
970.049	1.85941
971.132	1.98406
972.215	2.11357
973.297	2.2315
974.38	2.33111
975.463	2.43375
976.545	2.52
977.628	2.62285
978.71	2.72043
979.793	2.81517
980.876	2.89016
981.958	2.97056
983.041	3.04117
984.124	3.11526
985.206	3.19837
986.289	3.28201
987.372	3.36357
988.454	3.45428
989.537	3.5203
990.62	3.60359
991.702	3.71098
992.785	3.83013
993.867	3.95479
994.95	4.07982
996.033	4.21328
997.115	4.36062
998.198	4.50734
999.281	4.66934
1000.36	4.85023
1001.45	5.05885
1002.53	5.256
1003.61	5.34572
1004.69	5.02538
1005.78	4.75978
1006.86	4.54628
1007.94	4.35021
1009.02	4.19708
1010.11	4.04291
1011.19	3.91273
1012.27	3.79681
1013.36	3.6841
1014.44	3.55884
1015.52	3.45335
1016.6	3.36806
1017.69	3.26477
1018.77	3.17352
1019.85	3.07684
1020.93	2.97728
1022.02	2.89121
1023.1	2.7837
1024.18	2.68726
1025.26	2.58165
1026.35	2.4897
1027.43	2.39068
1028.51	2.31167
1029.59	2.21621
1030.68	2.12268
1031.76	2.02605
1032.84	1.93814
1033.93	1.84034
1035.01	1.75558
1036.09	1.6539
1037.17	1.5626
1038.26	1.48526
1039.34	1.40298
1040.42	1.33087
1041.5	1.2512
1042.59	1.19314
1043.67	1.15119
1044.75	1.19278
1045.83	1.29523
1046.92	1.41238
1048	1.55856
1049.08	1.69782
1050.16	1.81392
1051.25	1.93763
1052.33	2.06561
1053.41	2.18367
1054.5	2.28585
1055.58	2.38985
1056.66	2.4861
1057.74	2.59322
1058.83	2.70474
1059.91	2.78964
1060.99	2.87518
1062.07	2.94833
1063.16	3.02271
1064.24	3.0902
1065.32	3.18458
1066.4	3.26384
1067.49	3.35315
1068.57	3.4241
1069.65	3.51076
1070.74	3.59149
1071.82	3.69433
1072.9	3.80317
1073.98	3.92445
1075.07	4.04695
1076.15	4.1688
1077.23	4.3112
1078.31	4.44747
1079.4	4.61422
1080.48	4.78572
1081.56	5.00634
1082.64	5.22062
1083.73	5.42293
1084.81	5.06828
1085.89	4.7927
1086.97	4.58022
1088.06	4.38184
1089.14	4.21643
1090.22	4.0475
1091.31	3.92438
1092.39	3.80221
1093.47	3.69019
1094.55	3.57284
1095.64	3.46862
1096.72	3.37247
1097.8	3.27943
1098.88	3.1867
1099.97	3.08699
1101.05	2.99311
1102.13	2.89146
1103.21	2.78762
1104.3	2.68913
1105.38	2.587
1106.46	2.48916
1107.54	2.39892
1108.63	2.31598
1109.71	2.21407
1110.79	2.12226
1111.88	2.04803
1112.96	1.95618
1114.04	1.85661
1115.12	1.76481
1116.21	1.69105
1117.29	1.60009
1118.37	1.51297
1119.45	1.43806
1120.54	1.3625
1121.62	1.29091
1122.7	1.21939
1123.78	1.1692
1124.87	1.19359
1125.95	1.28304
1127.03	1.39699
1128.12	1.53622
1129.2	1.68413
1130.28	1.8031
1131.36	1.91828
1132.45	2.04586
1133.53	2.16894
1134.61	2.27001
1135.69	2.37541
1136.78	2.48481
1137.86	2.58064
1138.94	2.6898
1140.02	2.77756
1141.11	2.85953
1142.19	2.92457
1143.27	3.006
1144.35	3.08118
1145.44	3.16309
1146.52	3.24595
1147.6	3.34156
1148.69	3.4233
1149.77	3.50829
1150.85	3.56883
1151.93	3.66093
1153.02	3.77326
1154.1	3.89072
1155.18	4.03267
1156.26	4.15272
1157.35	4.29048
1158.43	4.42539
1159.51	4.57729
1160.59	4.74731
1161.68	4.94597
1162.76	5.15922
1163.84	5.39913
1164.92	5.12059
1166.01	4.83196
1167.09	4.61492
1168.17	4.41574
1169.26	4.23474
1170.34	4.0842
1171.42	3.94747
1172.5	3.81157
1173.59	3.70111
1174.67	3.5812
1175.75	3.46601
1176.83	3.3626
1177.92	3.27349
1179	3.16741
1180.08	3.07707
1181.16	2.98669
1182.25	2.89529
1183.33	2.79245
1184.41	2.70003
1185.5	2.60303
1186.58	2.50733
1187.66	2.43751
1188.74	2.3464
1189.83	2.26692
1190.91	2.16836
1191.99	2.08956
1193.07	1.98697
1194.16	1.88412
1195.24	1.79539
1196.32	1.70658
1197.4	1.60929
1198.49	1.52647
1199.57	1.45414
1200.65	1.37316
1201.73	1.30021
1202.82	1.23551
1203.9	1.17659
1204.98	1.18915
1206.07	1.27113
1207.15	1.383
1208.23	1.52341
1209.31	1.67717
1210.4	1.79927
1211.48	1.91025
1212.56	2.04723
1213.64	2.16039
1214.73	2.27039
1215.81	2.38075
1216.89	2.47557
1217.97	2.56702
1219.06	2.68566
1220.14	2.76388
1221.22	2.8502
1222.3	2.90896
1223.39	3.00309
1224.47	3.069
1225.55	3.15373
1226.64	3.22636
1227.72	3.32168
1228.8	3.40097
1229.88	3.48609
1230.97	3.55283
1232.05	3.66238
1233.13	3.77687
1234.21	3.88329
1235.3	4.00804
1236.38	4.14455
1237.46	4.27509
1238.54	4.41044
1239.63	4.56721
1240.71	4.74898
1241.79	4.94881
1242.88	5.16044
1243.96	5.39408
1245.04	5.18434
1246.12	4.90925
1247.21	4.66527
1248.29	4.45825
1249.37	4.28276
1250.45	4.11692
1251.54	3.98233
1252.62	3.8618
1253.7	3.73913
1254.78	3.61961
1255.87	3.51458
1256.95	3.41845
1258.03	3.31935
1259.11	3.22458
1260.2	3.12246
1261.28	3.02642
1262.36	2.92963
1263.45	2.83111
1264.53	2.72707
1265.61	2.62302
1266.69	2.52797
1267.78	2.43514
1268.86	2.34504
1269.94	2.25427
1271.02	2.14994
1272.11	2.06278
1273.19	1.96671
1274.27	1.86618
1275.35	1.76568
1276.44	1.69633
1277.52	1.59905
1278.6	1.51617
1279.68	1.44156
1280.77	1.36105
1281.85	1.28356
1282.93	1.21192
1284.02	1.14862
1285.1	1.13727
1286.18	1.21129
1287.26	1.31865
1288.35	1.44218
1289.43	1.58832
1290.51	1.72678
1291.59	1.83206
1292.68	1.96364
1293.76	2.10722
1294.84	2.21415
1295.92	2.32511
1297.01	2.41997
1298.09	2.49829
1299.17	2.61904
1300.26	2.71291
1301.34	2.80352
1302.42	2.8716
1303.5	2.93868
1304.59	3.02867
1305.67	3.10414
1306.75	3.17699
1307.83	3.25994
1308.92	3.35587
1310	3.43476
1311.08	3.51408
1312.16	3.59828
1313.25	3.70673
1314.33	3.81739
1315.41	3.93377
1316.49	4.06186
1317.58	4.18479
1318.66	4.32355
1319.74	4.45508
1320.83	4.63734
1321.91	4.81792
1322.99	5.05095
1324.07	5.24944
1325.16	5.22277
1326.24	4.9207
1327.32	4.65423
1328.4	4.45169
1329.49	4.26276
1330.57	4.09575
1331.65	3.95301
1332.73	3.8237
1333.82	3.70193
1334.9	3.59107
1335.98	3.48265
1337.06	3.38425
1338.15	3.28519
1339.23	3.19572
1340.31	3.08953
1341.4	3.00614
1342.48	2.9122
1343.56	2.82195
1344.64	2.72118
1345.73	2.61883
1346.81	2.51104
1347.89	2.42803
1348.97	2.33358
1350.06	2.24231
1351.14	2.15093
1352.22	2.06076
1353.3	1.97869
1354.39	1.89623
1355.47	1.79802
1356.55	1.71855
1357.64	1.61497
1358.72	1.52532
1359.8	1.44538
1360.88	1.36939
1361.97	1.29618
1363.05	1.22812
1364.13	1.16014
1365.21	1.13593
1366.3	1.19845
1367.38	1.29266
1368.46	1.41655
1369.54	1.55391
1370.63	1.70422
1371.71	1.81574
1372.79	1.94361
1373.87	2.07683
1374.96	2.1888
1376.04	2.29457
1377.12	2.37917
1378.21	2.47666
1379.29	2.57971
1380.37	2.68595
1381.45	2.75846
1382.54	2.83755
1383.62	2.91136
1384.7	2.97578
1385.78	3.07135
1386.87	3.14115
1387.95	3.23717
1389.03	3.31647
1390.11	3.38902
1391.2	3.47162
1392.28	3.54614
1393.36	3.66999
1394.44	3.78526
1395.53	3.89718
1396.61	4.01051
1397.69	4.1368
1398.78	4.28636
1399.86	4.42434
1400.94	4.58202
1402.02	4.7664
1403.11	4.98178
1404.19	5.19622
1405.27	5.29246
1406.35	4.96427
1407.44	4.69958
1408.52	4.48786
1409.6	4.29521
1410.68	4.13554
1411.77	3.9886
1412.85	3.85871
1413.93	3.74049
1415.02	3.6154
1416.1	3.50784
1417.18	3.40865
1418.26	3.31866
1419.35	3.21637
1420.43	3.13657
1421.51	3.04089
1422.59	2.94456
1423.68	2.85196
1424.76	2.75877
1425.84	2.66862
1426.92	2.56381
1428.01	2.46832
1429.09	2.37491
1430.17	2.29188
1431.25	2.19154
1432.34	2.10546
1433.42	2.01897
1434.5	1.93261
1435.59	1.83375
1436.67	1.75003
1437.75	1.65795
1438.83	1.5631
1439.92	1.48269
1441	1.40498
1442.08	1.32088
1443.16	1.24319
1444.25	1.17899
1445.33	1.13621
1446.41	1.18095
1447.49	1.27712
1448.58	1.39186
1449.66	1.52099
1450.74	1.68769
1451.82	1.80261
1452.91	1.92344
1453.99	2.05426
1455.07	2.18264
1456.16	2.28355
1457.24	2.38973
1458.32	2.48134
1459.4	2.57891
1460.49	2.67292
1461.57	2.7616
1462.65	2.83554
1463.73	2.90856
1464.82	2.98184
1465.9	3.05939
1466.98	3.14039
1468.06	3.22442
1469.15	3.30326
1470.23	3.37875
1471.31	3.44948
1472.4	3.5387
1473.48	3.63788
1474.56	3.73728
1475.64	3.85887
1476.73	3.97304
1477.81	4.10894
1478.89	4.23486
1479.97	4.36973
1481.06	4.54293
1482.14	4.71111
1483.22	4.90429
1484.3	5.124
1485.39	5.32144
1486.47	5.00355
1487.55	4.72563
1488.63	4.48943
1489.72	4.31076
1490.8	4.14904
1491.88	3.98857
1492.97	3.8522
1494.05	3.73613
1495.13	3.63157
1496.21	3.51956
1497.3	3.41109
1498.38	3.31949
1499.46	3.22226
1500.54	3.12699
1501.63	3.03666
1502.71	2.94192
1503.79	2.84712
1504.87	2.74816
1505.96	2.65392
1507.04	2.55064
1508.12	2.45516
1509.2	2.35388
1510.29	2.27342
1511.37	2.18875
1512.45	2.09207
1513.54	2.00521
1514.62	1.91569
1515.7	1.81839
1516.78	1.7473
1517.87	1.65538
1518.95	1.57376
1520.03	1.49142
1521.11	1.42284
1522.2	1.34628
1523.28	1.27089
1524.36	1.2089
1525.44	1.15479
1526.53	1.18262
1527.61	1.2769
1528.69	1.38643
1529.78	1.51853
1530.86	1.67265
1531.94	1.79106
1533.02	1.90862
1534.11	2.04826
1535.19	2.16613
1536.27	2.27834
1537.35	2.37902
1538.44	2.48203
1539.52	2.56589
1540.6	2.67181
1541.68	2.74781
1542.77	2.82598
1543.85	2.90246
1544.93	2.97142
1546.01	3.0465
1547.1	3.13327
1548.18	3.20422
1549.26	3.2995
1550.35	3.37803
1551.43	3.45175
1552.51	3.54048
1553.59	3.64333
1554.68	3.74235
1555.76	3.85755
1556.84	3.96854
1557.92	4.08919
1559.01	4.22851
1560.09	4.37366
1561.17	4.51648
1562.25	4.69778
1563.34	4.87325
1564.42	5.13325
1565.5	5.37894
1566.58	5.06187
1567.67	4.77782
1568.75	4.5408
1569.83	4.35194
1570.92	4.18707
1572	4.02704
1573.08	3.90946
1574.16	3.77459
1575.25	3.66406
1576.33	3.55705
1577.41	3.44483
1578.49	3.34111
1579.58	3.24366
1580.66	3.14766
1581.74	3.0479
1582.82	2.95328
1583.91	2.8609
1584.99	2.76524
1586.07	2.66371
1587.16	2.56487
1588.24	2.47112
1589.32	2.37922
1590.4	2.28214
1591.49	2.18656
1592.57	2.09548
1593.65	2.01026
1594.73	1.92561
1595.82	1.83722
1596.9	1.74648
1597.98	1.66573
1599.06	1.58821
1600.15	1.49569
1601.23	1.4217
1602.31	1.35069
1603.39	1.27473
1604.48	1.20796
1605.56	1.15352
1606.64	1.17118
1607.73	1.26518
1608.81	1.3719
1609.89	1.49663
1610.97	1.65472
1612.06	1.77549
1613.14	1.8827
1614.22	2.02084
1615.3	2.151
1616.39	2.26095
1617.47	2.3527
1618.55	2.43531
1619.63	2.53006
1620.72	2.642
1621.8	2.73307
1622.88	2.82487
1623.97	2.88758
1625.05	2.96729
1626.13	3.03887
1627.21	3.12298
1628.3	3.20251
1629.38	3.28297
1630.46	3.35387
1631.54	3.43936
1632.63	3.52939
1633.71	3.62844
1634.79	3.73177
1635.87	3.83726
1636.96	3.94264
1638.04	4.07023
1639.12	4.21061
1640.2	4.32943
1641.29	4.49035
1642.37	4.65471
1643.45	4.85417
1644.54	5.06767
1645.62	5.30333
1646.7	5.08877
1647.78	4.81408
1648.87	4.56305
1649.95	4.36787
1651.03	4.19409
1652.11	4.03054
1653.2	3.89631
1654.28	3.78192
1655.36	3.66395
1656.44	3.5594
1657.53	3.45222
1658.61	3.34993
1659.69	3.2491
1660.77	3.15693
1661.86	3.06863
1662.94	2.96667
1664.02	2.88414
1665.11	2.78629
1666.19	2.6798
1667.27	2.59134
1668.35	2.49643
1669.44	2.40243
1670.52	2.31569
1671.6	2.22101
1672.68	2.12255
1673.77	2.03934
1674.85	1.94188
1675.93	1.84628
1677.01	1.75281
1678.1	1.6747
1679.18	1.58457
1680.26	1.49952
1681.35	1.42752
1682.43	1.35229
1683.51	1.28095
1684.59	1.21158
1685.68	1.15219
1686.76	1.157
1687.84	1.22859
1688.92	1.33328
1690.01	1.4609
1691.09	1.60889
1692.17	1.74563
1693.25	1.85233
1694.34	1.97248
1695.42	2.10299
1696.5	2.21878
1697.58	2.32946
1698.67	2.42218
1699.75	2.50143
1700.83	2.6107
1701.92	2.70503
1703	2.78646
1704.08	2.86013
1705.16	2.9395
1706.25	3.02252
1707.33	3.09712
1708.41	3.16872
1709.49	3.26513
1710.58	3.35396
1711.66	3.43766
1712.74	3.50619
1713.82	3.60063
1714.91	3.7047
1715.99	3.83275
1717.07	3.94959
1718.15	4.0618
1719.24	4.17463
1720.32	4.30479
1721.4	4.44475
1722.49	4.6143
1723.57	4.79249
1724.65	5.01794
1725.73	5.19839
1726.82	5.13205
1727.9	4.84561
1728.98	4.59373
1730.06	4.38844
1731.15	4.21763
1732.23	4.05898
1733.31	3.91819
1734.39	3.79462
1735.48	3.67924
1736.56	3.5649
1737.64	3.4638
1738.73	3.37016
1739.81	3.26168
1740.89	3.16801
1741.97	3.07877
1743.06	2.98405
1744.14	2.88838
1745.22	2.79584
1746.3	2.69616
1747.39	2.60871
1748.47	2.51698
1749.55	2.41967
1750.63	2.32507
1751.72	2.22994
1752.8	2.13681
1753.88	2.05496
1754.96	1.97368
1756.05	1.87368
1757.13	1.7812
1758.21	1.68972
1759.3	1.60394
1760.38	1.5267
1761.46	1.4522
1762.54	1.37726
1763.63	1.30234
1764.71	1.23379
1765.79	1.17759
1766.87	1.15324
1767.96	1.20807
1769.04	1.31204
1770.12	1.42893
1771.2	1.57193
1772.29	1.71142
1773.37	1.81531
1774.45	1.93738
1775.54	2.06613
1776.62	2.18524
1777.7	2.28088
1778.78	2.39574
1779.87	2.4907
1780.95	2.60209
1782.03	2.69489
1783.11	2.77275
1784.2	2.84093
1785.28	2.90197
1786.36	2.98063
1787.44	3.07693
1788.53	3.14112
1789.61	3.23742
1790.69	3.32846
1791.77	3.39375
1792.86	3.46971
1793.94	3.55981
1795.02	3.67682
1796.11	3.78136
1797.19	3.90393
1798.27	4.02597
1799.35	4.13647
1800.44	4.26701
1801.52	4.40016
1802.6	4.54756
1803.68	4.73047
1804.77	4.92779
1805.85	5.13442
1806.93	5.16874
1808.01	4.86452
1809.1	4.60239
1810.18	4.40158
1811.26	4.2199
1812.34	4.07108
1813.43	3.92475
1814.51	3.80225
1815.59	3.67811
1816.68	3.57216
1817.76	3.46673
1818.84	3.36953
1819.92	3.26867
1821.01	3.16681
1822.09	3.07461
1823.17	2.98624
1824.25	2.8811
1825.34	2.77434
1826.42	2.68733
1827.5	2.59951
1828.58	2.50135
1829.67	2.41377
1830.75	2.31433
1831.83	2.22926
1832.92	2.12772
1834	2.04325
1835.08	1.95574
1836.16	1.87017
1837.25	1.79011
1838.33	1.69407
1839.41	1.60821
1840.49	1.53385
1841.58	1.46431
1842.66	1.37994
1843.74	1.30377
1844.82	1.23995
1845.91	1.18302
1846.99	1.14826
1848.07	1.19615
1849.15	1.29094
1850.24	1.40754
1851.32	1.54403
1852.4	1.69329
1853.49	1.79533
1854.57	1.91836
1855.65	2.04945
1856.73	2.15623
1857.82	2.25853
1858.9	2.36451
1859.98	2.47276
1861.06	2.57257
1862.15	2.66285
1863.23	2.746
1864.31	2.81472
1865.39	2.87476
1866.48	2.96457
1867.56	3.04096
1868.64	3.10412
1869.73	3.19734
1870.81	3.27997
1871.89	3.35728
1872.97	3.44299
1874.06	3.53089
1875.14	3.63495
1876.22	3.73726
1877.3	3.84704
1878.39	3.96781
1879.47	4.08704
1880.55	4.21055
1881.63	4.34003
1882.72	4.49948
1883.8	4.679
1884.88	4.89078
1885.96	5.10423
1887.05	5.17949
1888.13	4.87515
1889.21	4.60691
1890.3	4.4057
1891.38	4.21853
1892.46	4.05585
1893.54	3.90403
1894.63	3.79115
1895.71	3.67453
1896.79	3.56284
1897.87	3.45972
1898.96	3.36261
1900.04	3.25267
1901.12	3.15971
1902.2	3.06736
1903.29	2.98548
1904.37	2.88485
1905.45	2.78344
1906.53	2.68214
1907.62	2.59629
1908.7	2.48746
1909.78	2.39663
1910.87	2.31208
1911.95	2.22324
1913.03	2.13436
1914.11	2.049
1915.2	1.96563
1916.28	1.87912
1917.36	1.78672
1918.44	1.70095
1919.53	1.61531
1920.61	1.53665
1921.69	1.45618
1922.77	1.37815
1923.86	1.3142
1924.94	1.24525
1926.02	1.19732
1927.11	1.15411
1928.19	1.19318
1929.27	1.28491
1930.35	1.38643
1931.44	1.52189
1932.52	1.67255
1933.6	1.78591
1934.68	1.90156
1935.77	2.01847
1936.85	2.13584
1937.93	2.23805
1939.01	2.35448
1940.1	2.46012
1941.18	2.563
1942.26	2.64916
1943.34	2.7269
1944.43	2.80173
1945.51	2.87561
1946.59	2.95852
1947.68	3.02769
1948.76	3.10984
1949.84	3.18727
1950.92	3.26902
1952.01	3.35723
1953.09	3.42655
1954.17	3.50474
1955.25	3.60486
1956.34	3.72217
1957.42	3.85047
1958.5	3.95895
1959.58	4.08767
1960.67	4.20575
1961.75	4.33411
1962.83	4.47514
1963.91	4.65227
1965	4.85272
1966.08	5.0771
1967.16	5.23255
1968.25	4.91391
1969.33	4.63712
1970.41	4.43919
1971.49	4.2551
1972.58	4.09816
1973.66	3.94658
1974.74	3.81684
1975.82	3.70371
1976.91	3.5958
1977.99	3.47915
1979.07	3.3891
1980.15	3.28548
1981.24	3.19888
1982.32	3.10133
1983.4	3.00366
1984.49	2.90783
1985.57	2.80872
1986.65	2.70186
1987.73	2.60543
1988.82	2.51537
1989.9	2.41138
1990.98	2.31748
1992.06	2.23052
1993.15	2.14482
1994.23	2.05399
1995.31	1.96469
1996.39	1.87525
1997.48	1.78638
1998.56	1.69984
1999.64	1.61088
2000.72	1.54179
2001.81	1.45897
2002.89	1.38543
2003.97	1.31158
2005.06	1.24594
2006.14	1.18768
2007.22	1.14359
2008.3	1.16981
2009.39	1.2594
2010.47	1.37068
2011.55	1.4989
2012.63	1.66455
2013.72	1.76968
2014.8	1.87703
2015.88	1.99938
2016.96	2.12477
2018.05	2.22652
2019.13	2.33808
2020.21	2.43911
2021.3	2.53861
2022.38	2.64675
2023.46	2.72098
2024.54	2.79365
2025.63	2.86543
2026.71	2.95097
2027.79	3.02072
2028.87	3.10275
2029.96	3.20385
2031.04	3.28401
2032.12	3.35641
2033.2	3.42186
2034.29	3.49381
2035.37	3.59969
2036.45	3.70646
2037.53	3.82735
2038.62	3.92217
2039.7	4.04284
2040.78	4.17152
2041.87	4.29258
2042.95	4.45973
2044.03	4.62382
2045.11	4.8093
2046.2	5.03362
2047.28	5.25086
2048.36	4.94665
2049.44	4.6677
2050.53	4.44613
2051.61	4.25034
2052.69	4.09148
2053.77	3.94576
2054.86	3.82871
2055.94	3.70891
2057.02	3.59417
2058.1	3.49637
2059.19	3.39663
2060.27	3.2932
2061.35	3.19632
2062.44	3.11256
2063.52	3.01689
2064.6	2.93142
2065.68	2.81998
2066.77	2.73259
2067.85	2.63772
2068.93	2.54055
2070.01	2.43667
2071.1	2.32884
2072.18	2.23546
2073.26	2.14954
2074.34	2.04887
2075.43	1.96662
2076.51	1.86571
2077.59	1.77056
2078.68	1.67197
2079.76	1.59186
2080.84	1.50621
2081.92	1.43521
2083.01	1.39437
2084.09	1.31892
2085.17	1.24128
2086.25	1.17647
2087.34	1.12249
2088.42	1.14075
2089.5	1.21927
2090.58	1.33389
2091.67	1.4628
2092.75	1.61993
2093.83	1.7366
2094.92	1.84288
2096	1.97355
2097.08	2.09409
2098.16	2.20399
2099.25	2.30851
2100.33	2.41518
2101.41	2.51528
2102.49	2.62518
2103.58	2.69337
2104.66	2.77936
2105.74	2.84454
2106.82	2.92316
2107.91	2.99087
2108.99	3.08089
2110.07	3.1646
2111.15	3.24716
2112.24	3.32889
2113.32	3.40537
2114.4	3.49009
2115.49	3.58196
2116.57	3.69321
2117.65	3.80636
2118.73	3.9134
2119.82	4.02597
2120.9	4.15007
2121.98	4.2853
2123.06	4.41575
2124.15	4.58705
2125.23	4.76838
2126.31	4.98623
2127.39	5.22485
2128.48	4.99572
2129.56	4.70572
2130.64	4.48823
2131.72	4.28864
2132.81	4.1123
2133.89	3.96957
2134.97	3.84576
2136.06	3.72686
2137.14	3.6189
2138.22	3.50881
2139.3	3.39485
2140.39	3.30767
2141.47	3.20913
2142.55	3.12106
2143.63	3.02754
2144.72	2.92856
2145.8	2.83651
2146.88	2.74103
2147.96	2.65328
2149.05	2.55886
2150.13	2.46187
2151.21	2.36996
2152.3	2.26921
2153.38	2.1827
2154.46	2.08473
2155.54	2.00161
2156.63	1.90926
2157.71	1.82475
2158.79	1.73916
2159.87	1.65469
2160.96	1.55958
2162.04	1.50428
2163.12	1.42848
[truncated: 461,992+ more rows]
