# Supplementary material for: High-density, highly sensitive sensor array of spiky carbon nanospheres for strain field mapping
Source: Nat Commun. 2024 May 4;15:3752. doi: 10.1038/s41467-024-47283-8 (PMC11069524; doi:10.1038/s41467-024-47283-8)
Supplement: Supplementary file 12 — Source Data [file 41467_2024_47283_MOESM12_ESM.zip › datafile fig4.xlsx]

## Sheet: Fig 4a
Concentration/mL	thickness/μm
0.5	1.6	1.53	1.46	1.64	1.75
1	1.75	1.65	1.68	1.8	1.78
1.5	1.6	1.65	1.54	1.76	1.51
2	1.81	1.73	1.45	1.53	1.68
2.5	1.51	1.52	1.56	1.41	1.65
3	1.51	1.62	1.41	1.54	1.55

## Sheet: Fig 4b
Concentration/mL	Square Resistance/kΩ sq-1
0.5	81273	76841	87429	51642	56625	75651	--
1	67875	98787	69309	78822	57078	98301	87429
1.5	78271	91238	53824	89342	67781	91283	67932
2	69093	91235	58313	64220	71285	89128	--
2.5	54813	37599	91959	80181	72480	76557	--
3	64502	50831	89281	63049	78123	67564	--

## Sheet: Fig 4f
0.11071	0.10471	0.109	0.11343	0.10502	0.10761
0.10912	0.10417	0.10851	0.10325	0.10036	0.10183
0.10066	0.10495	0.10596	0.10944	0.10921	0.10905
0.10276	0.10298	0.10619	0.11033	0.1084	0.10585
0.10029	0.10624	0.11163	0.11138	0.10091	0.10143
0.10934	0.10087	0.11186	0.10645	0.10151	0.10896

## Sheet: Fig 4g
Sample Number	Measured strain
1	0.10243	0.10593	0.1041	0.10163	0.10575	0.1061	0.10517	0.10195	0.09874	0.10367	0.10216	0.10451	0.10145	0.09995	0.10332	0.10374	0.105	0.10126	0.10331	0.09717	0.10515	0.10509	0.10436	0.09745	0.09862	0.0967	0.10691	0.10296	0.10231	0.10008	0.10247	0.10284	0.10199	0.10163	0.10383	0.10216
2	0.10494	0.10319	0.10081	0.10307	0.10081	0.10032	0.10305	0.09954	0.09902	0.10132	0.10082	0.09638	0.10501	0.09745	0.09868	0.10427	0.10487	0.10597	0.10107	0.09997	0.10424	0.0982	0.10492	0.09896	0.10002	0.0943	0.10553	0.10583	0.0954	0.1037	0.10489	0.0969	0.09878	0.0988	0.09734	0.10606
3	0.10249	0.10139	0.10023	0.10061	0.09077	0.10573	0.09842	0.09929	0.09994	0.09786	0.10354	0.10423	0.10376	0.09612	0.10061	0.0993	0.10121	0.10177	0.10689	0.0996	0.09959	0.0957	0.10171	0.10302	0.10016	0.09666	0.10057	0.10157	0.09874	0.09782	0.10049	0.09723	0.10223	0.09748	0.09798	0.10405
4	0.10045	0.10255	0.09204	0.09705	0.10179	0.10496	0.10202	0.10297	0.1006	0.09892	0.10178	0.09436	0.09764	0.10354	0.09825	0.09898	0.10357	0.10378	0.10357	0.09358	0.09882	0.10816	0.10232	0.09996	0.10019	0.09655	0.10186	0.10565	0.0938	0.09574	0.10074	0.09908	0.10262	0.10471	0.09766	0.10566
5	0.10436	0.10262	0.09969	0.09887	0.09826	0.10588	0.10021	0.10108	0.10099	0.09984	0.1013	0.09791	0.10056	0.10502	0.10287	0.10371	0.09967	0.10446	0.10331	0.09746	0.10351	0.10489	0.09863	0.10027	0.09603	0.09691	0.10253	0.09707	0.10248	0.09718	0.09938	0.098	0.09901	0.09624	0.09582	0.1009
6	0.10827	0.10059	0.09358	0.10121	0.0975	0.10083	0.09885	0.10051	0.09938	0.09761	0.10552	0.09639	0.1035	0.10265	0.10326	0.1025	0.10596	0.10433	0.10887	0.10475	0.10564	0.10828	0.10522	0.10156	0.1035	0.0978	0.09755	0.09809	0.09788	0.0994	0.10109	0.09571	0.10417	0.10107	0.09589	0.10264
7	0.10561	0.10292	0.0972	0.09874	0.09983	0.10211	0.09789	0.09869	0.10119	0.09933	0.10285	0.0947	0.10049	0.10466	0.1036	0.0982	0.10285	0.10059	0.10022	0.10249	0.1067	0.10452	0.10292	0.10149	0.10147	0.09775	0.10471	0.1066	0.09527	0.09817	0.09914	0.0992	0.10639	0.10031	0.09722	0.09792
8	0.10201	0.1057	0.09642	0.09822	0.09406	0.09835	0.10005	0.10008	0.1021	0.09654	0.09803	0.10037	0.10425	0.10276	0.10053	0.10058	0.10353	0.10432	0.10546	0.09995	0.09613	0.1013	0.10753	0.1002	0.10113	0.09848	0.10008	0.10145	0.09926	0.09847	0.10217	0.09955	0.10574	0.10207	0.09969	0.10233
9	0.09968	0.09979	0.0992	0.09681	0.09621	0.10436	0.0992	0.09865	0.10178	0.09715	0.09901	0.09732	0.10297	0.10517	0.10038	0.09926	0.10493	0.10685	0.10495	0.09946	0.10533	0.10324	0.10682	0.10465	0.10423	0.1035	0.10305	0.09922	0.10222	0.09593	0.10496	0.10188	0.09938	0.1017	0.10081	0.09941
10	0.10265	0.10058	0.09866	0.09719	0.09434	0.09675	0.09818	0.09797	0.10095	0.1022	0.0952	0.09661	0.10484	0.10404	0.09789	0.09997	0.10627	0.10556	0.10852	0.10081	0.10076	0.10029	0.10181	0.10409	0.0992	0.10228	0.10252	0.10229	0.09607	0.10054	0.10243	0.09838	0.1041	0.10444	0.10038	0.10294
