# Supplementary material for: High-density, highly sensitive sensor array of spiky carbon nanospheres for strain field mapping
Source: Nat Commun. 2024 May 4;15:3752. doi: 10.1038/s41467-024-47283-8 (PMC11069524; doi:10.1038/s41467-024-47283-8)
Supplement: Supplementary file 12 — Source Data [file 41467_2024_47283_MOESM12_ESM.zip › datafile fig5.xlsx]

## Sheet: Fig 5a
0.1176	0.12048	0.11823	0.11641	0.1173	0.11659	0.11863	0.11948	0.12053	0.11855	0.11718	0.12024	0.12047	0.11798	0.1173	0.12015	0.11858	0.11905	0.11859	0.11947	0.11993	0.11669	0.11841	0.11895	0.11901	0.11751	0.11663	0.11609	0.12109	0.12123
0.11916	0.11908	0.11722	0.11871	0.11968	0.11688	0.11846	0.11667	0.11626	0.11664	0.11639	0.11839	0.11964	0.11512	0.1159	0.12004	0.11706	0.11524	0.11601	0.11892	0.11875	0.11612	0.11624	0.11748	0.11993	0.11504	0.11617	0.11955	0.1176	0.1164
0.11769	0.12112	0.11759	0.11915	0.12143	0.12079	0.11588	0.11957	0.12085	0.12131	0.11615	0.12058	0.11739	0.12019	0.11798	0.11743	0.11767	0.11756	0.1194	0.11665	0.12137	0.11902	0.11617	0.11689	0.11871	0.11658	0.11809	0.11914	0.11836	0.12047
0.11944	0.11597	0.11802	0.11742	0.12031	0.12021	0.11819	0.11918	0.11901	0.12012	0.11532	0.11946	0.1187	0.11963	0.11925	0.11787	0.11812	0.11647	0.11627	0.11749	0.11738	0.11896	0.11641	0.12014	0.11762	0.11997	0.11779	0.12091	0.11942	0.11866
0.11936	0.11913	0.11504	0.11593	0.12128	0.11944	0.11925	0.11915	0.11796	0.11826	0.11952	0.11922	0.11764	0.12111	0.11856	0.11898	0.11723	0.1211	0.11513	0.11876	0.11857	0.11869	0.11517	0.11623	0.11913	0.1205	0.1166	0.11711	0.11708	0.12041
0.11599	0.11526	0.11512	0.11836	0.11726	0.11751	0.11607	0.11732	0.11652	0.11889	0.11783	0.11679	0.1181	0.11916	0.11398	0.11798	0.11554	0.11793	0.11459	0.11925	0.12007	0.11751	0.11713	0.11738	0.11585	0.11801	0.11599	0.12021	0.11567	0.11622
0.11816	0.11674	0.12015	0.11962	0.11892	0.11983	0.11875	0.11972	0.11802	0.1202	0.1192	0.11926	0.12146	0.12108	0.11974	0.12146	0.12217	0.11999	0.11973	0.11986	0.11866	0.12011	0.11886	0.11706	0.12009	0.11653	0.11857	0.12159	0.12055	0.11822
0.11666	0.11705	0.11943	0.11886	0.11769	0.11648	0.11684	0.1201	0.1198	0.11632	0.11709	0.11767	0.11867	0.11761	0.11737	0.11908	0.11707	0.11878	0.11525	0.11885	0.11653	0.11593	0.11777	0.1179	0.11816	0.12003	0.1182	0.11976	0.12054	0.11807
0.11967	0.1198	0.11854	0.11815	0.12063	0.12047	0.11817	0.12015	0.11955	0.11723	0.11488	0.11931	0.11997	0.11934	0.11946	0.11679	0.11937	0.12088	0.11797	0.1179	0.11837	0.12032	0.11952	0.11574	0.11695	0.1185	0.11532	0.11577	0.11749	0.11734
0.1182	0.11607	0.1167	0.11927	0.11686	0.11829	0.11498	0.11768	0.11525	0.1174	0.11849	0.11709	0.11581	0.11532	0.11765	0.11868	0.1197	0.11618	0.11722	0.11952	0.11731	0.11598	0.11812	0.11667	0.11763	0.11613	0.11407	0.12037	0.11657	0.11744
0.11987	0.11933	0.11897	0.1214	0.11755	0.11863	0.11619	0.11775	0.12069	0.1168	0.11975	0.1203	0.12051	0.1201	0.11962	0.12033	0.11906	0.11929	0.11556	0.12158	0.1206	0.12012	0.11619	0.11872	0.121	0.11703	0.11586	0.11916	0.11905	0.11894
0.11816	0.11671	0.11468	0.12096	0.12133	0.11965	0.11607	0.12155	0.11842	0.12011	0.11666	0.12188	0.12089	0.11711	0.11668	0.11882	0.11958	0.11668	0.11584	0.12022	0.11813	0.11985	0.11808	0.12173	0.11881	0.11986	0.11559	0.11943	0.12028	0.11614
0.11738	0.11689	0.1169	0.1192	0.12137	0.12074	0.11625	0.11965	0.11717	0.11776	0.11869	0.117	0.11787	0.11944	0.11745	0.11551	0.1207	0.11968	0.11662	0.11593	0.11771	0.12149	0.11512	0.11665	0.12013	0.12094	0.11904	0.11965	0.11733	0.11752
0.11666	0.119	0.11412	0.12119	0.11773	0.11804	0.11613	0.11834	0.11641	0.11546	0.1152	0.12065	0.11732	0.11526	0.11461	0.11839	0.11667	0.11876	0.1183	0.11763	0.11733	0.11659	0.1163	0.1172	0.11842	0.11501	0.11653	0.11724	0.11623	0.11551
0.11882	0.1203	0.11916	0.11659	0.11969	0.12095	0.12021	0.1167	0.12086	0.11738	0.11901	0.11896	0.11885	0.11987	0.11744	0.12029	0.11906	0.11822	0.11984	0.12039	0.11807	0.11841	0.1172	0.11685	0.12226	0.12008	0.11838	0.117	0.11803	0.1183
0.11988	0.11954	0.11961	0.12047	0.11653	0.11993	0.11949	0.11927	0.11771	0.11722	0.11563	0.11934	0.11664	0.1163	0.11947	0.1175	0.11919	0.11627	0.11743	0.12179	0.1199	0.12001	0.11912	0.11778	0.11736	0.11603	0.11763	0.11933	0.11699	0.11785
0.12033	0.1206	0.11568	0.12022	0.11981	0.11945	0.11662	0.11755	0.12051	0.12014	0.11801	0.11713	0.11915	0.12077	0.11897	0.11709	0.11727	0.1189	0.1148	0.11857	0.11969	0.11858	0.1169	0.11946	0.12078	0.11958	0.11632	0.11969	0.11742	0.12121
0.11784	0.11639	0.11766	0.11845	0.11656	0.11559	0.11628	0.12069	0.11595	0.11465	0.11571	0.12114	0.11825	0.11487	0.11675	0.11704	0.11515	0.11839	0.11432	0.11913	0.11696	0.11698	0.1152	0.12143	0.11999	0.11577	0.11382	0.11675	0.11668	0.11582
0.11894	0.12071	0.12003	0.11984	0.12181	0.12126	0.11635	0.11971	0.11797	0.11697	0.11941	0.11999	0.11921	0.11837	0.11884	0.11798	0.11863	0.11944	0.11833	0.11902	0.11779	0.1197	0.11591	0.12115	0.11979	0.12078	0.11681	0.12106	0.12087	0.12124
0.11677	0.11824	0.11712	0.11746	0.11983	0.11958	0.11814	0.11921	0.1183	0.11663	0.11784	0.12149	0.11707	0.12029	0.11839	0.12187	0.12139	0.11873	0.11897	0.11931	0.12069	0.11687	0.11641	0.12059	0.11722	0.1179	0.117	0.12168	0.12037	0.11698
0.12104	0.11888	0.11698	0.1199	0.12022	0.12064	0.11772	0.11577	0.11859	0.11799	0.11879	0.11842	0.1205	0.12125	0.11524	0.11861	0.12089	0.12052	0.1161	0.11937	0.12106	0.1193	0.11702	0.11659	0.12087	0.11658	0.11511	0.11785	0.12079	0.1184
0.11565	0.1164	0.11602	0.12085	0.11533	0.11658	0.11434	0.11908	0.11796	0.11584	0.1172	0.11765	0.11963	0.1171	0.11364	0.12025	0.1182	0.11701	0.11744	0.12114	0.11593	0.11552	0.11857	0.11955	0.11795	0.11578	0.11382	0.11685	0.11838	0.1174
0.11852	0.11713	0.11681	0.12017	0.12082	0.11939	0.11536	0.11691	0.11923	0.11712	0.11627	0.12108	0.12008	0.12076	0.11691	0.1213	0.11982	0.11838	0.11799	0.11948	0.12206	0.11812	0.12012	0.12114	0.12175	0.1212	0.11533	0.11707	0.11783	0.11949
0.11986	0.118	0.11804	0.1183	0.1182	0.12065	0.11776	0.12059	0.11905	0.11985	0.11711	0.1175	0.12018	0.12073	0.11645	0.11729	0.12057	0.11621	0.11882	0.1213	0.11957	0.1192	0.11766	0.12045	0.12116	0.11688	0.11495	0.11844	0.11957	0.12026
0.11842	0.11714	0.11821	0.11648	0.11889	0.12096	0.11509	0.11978	0.1179	0.11728	0.11555	0.12014	0.11777	0.11898	0.11826	0.11611	0.11698	0.11672	0.11607	0.11721	0.11831	0.11818	0.1163	0.11727	0.12073	0.11884	0.11837	0.11901	0.11911	0.1213
0.11939	0.11621	0.11756	0.12095	0.11581	0.11477	0.11456	0.12088	0.11621	0.11844	0.11398	0.11693	0.11998	0.11772	0.11425	0.12064	0.11895	0.11666	0.11734	0.11684	0.11728	0.11834	0.11443	0.11773	0.1151	0.11796	0.11518	0.11699	0.11573	0.11491
0.11801	0.11933	0.11534	0.11922	0.1189	0.12006	0.11926	0.12048	0.12184	0.11689	0.11834	0.11931	0.11958	0.11978	0.1192	0.11853	0.11821	0.1175	0.11691	0.12107	0.11802	0.12082	0.1191	0.11673	0.11961	0.11842	0.11535	0.12099	0.12035	0.11672
0.1166	0.11657	0.11709	0.12025	0.11817	0.11852	0.11502	0.12054	0.11839	0.11827	0.11733	0.11895	0.11691	0.11694	0.11805	0.11758	0.11674	0.11732	0.11642	0.11768	0.11665	0.11618	0.11891	0.11897	0.11656	0.11757	0.11847	0.11913	0.11749	0.11591
0.12145	0.11721	0.11602	0.11955	0.11676	0.12035	0.11848	0.11968	0.11977	0.11718	0.11726	0.1185	0.11962	0.12054	0.1157	0.1198	0.11935	0.11938	0.11565	0.11632	0.1184	0.11821	0.11851	0.11629	0.12134	0.11802	0.11593	0.11858	0.11949	0.1196
0.11706	0.11736	0.11652	0.11831	0.11915	0.11476	0.11556	0.12029	0.11831	0.11507	0.11741	0.11696	0.11572	0.11747	0.11504	0.11712	0.1152	0.11842	0.11583	0.12143	0.11814	0.11714	0.11369	0.11967	0.11625	0.11632	0.11515	0.11902	0.1189	0.11574

## Sheet: Fig 5b
0.17429	0.17221	0.16739	0.16815	0.16696	0.16632	0.1631	0.16452	0.16165	0.16207	0.16392	0.1615	0.1651	0.16962	0.17006	0.17003	0.17042	0.17412	0.17261	0.17029	0.16979	0.16958	0.17133	0.16808	0.16979	0.16366	0.16652	0.16055	0.15839	0.16183
0.16721	0.165	0.16109	0.16059	0.16332	0.16105	0.16008	0.15905	0.16146	0.15828	0.16011	0.15971	0.16145	0.16209	0.16272	0.16391	0.16709	0.16652	0.16815	0.16481	0.16812	0.16785	0.16791	0.16382	0.16616	0.16206	0.15889	0.16032	0.15763	0.15474
0.16119	0.16171	0.1584	0.15462	0.1574	0.15255	0.1523	0.15751	0.15883	0.1572	0.15967	0.15834	0.16188	0.16053	0.16068	0.15914	0.16267	0.16093	0.16322	0.16457	0.16478	0.16249	0.16054	0.15987	0.16155	0.16098	0.15823	0.15629	0.15497	0.1544
0.15376	0.15183	0.15058	0.15189	0.14942	0.14992	0.15049	0.15306	0.15492	0.15346	0.15376	0.15913	0.15837	0.15547	0.15808	0.15623	0.15716	0.15916	0.15868	0.15893	0.16039	0.15926	0.15678	0.1594	0.15825	0.15713	0.15472	0.15295	0.15298	0.15428
0.14977	0.14798	0.14558	0.14678	0.1443	0.14228	0.14371	0.148	0.14844	0.15408	0.15243	0.15519	0.15614	0.15476	0.15075	0.1528	0.15321	0.15177	0.15235	0.15431	0.15282	0.15394	0.15691	0.15181	0.15423	0.1504	0.15093	0.15262	0.15028	0.15085
0.1501	0.14719	0.1459	0.14741	0.14265	0.14179	0.14571	0.14672	0.14991	0.14852	0.15154	0.15283	0.15379	0.15011	0.14968	0.15025	0.15063	0.15021	0.15187	0.15232	0.15063	0.15211	0.1529	0.15089	0.14903	0.15073	0.15161	0.14768	0.14746	0.1491
0.15158	0.14877	0.14817	0.1453	0.1441	0.1402	0.1412	0.14527	0.1485	0.14756	0.15086	0.15136	0.14981	0.14761	0.14817	0.14507	0.14588	0.14657	0.15015	0.14989	0.14844	0.15136	0.14952	0.14837	0.15001	0.14899	0.14688	0.14464	0.14562	0.14316
0.15101	0.14743	0.14344	0.14233	0.14035	0.1395	0.14259	0.13944	0.14477	0.14314	0.14725	0.1473	0.14357	0.1421	0.14136	0.14403	0.13998	0.14365	0.14228	0.14292	0.14204	0.14419	0.14611	0.14649	0.14445	0.1427	0.14017	0.13795	0.13755	0.13599
0.14648	0.14156	0.14156	0.14152	0.14034	0.13653	0.14013	0.13881	0.13889	0.14517	0.14217	0.14453	0.14305	0.14308	0.14221	0.1399	0.1416	0.14336	0.1438	0.14465	0.14289	0.14556	0.1421	0.14514	0.14319	0.14378	0.13875	0.13789	0.13978	0.13561
0.13983	0.14182	0.13965	0.13663	0.13989	0.13794	0.13647	0.13643	0.13853	0.14244	0.14263	0.14189	0.13945	0.14142	0.14272	0.13785	0.13774	0.13902	0.14155	0.13975	0.14172	0.1422	0.14148	0.14322	0.14238	0.1397	0.1407	0.13635	0.13866	0.13766
0.13551	0.13475	0.13836	0.13704	0.13499	0.13477	0.13792	0.13944	0.14083	0.13878	0.14081	0.14173	0.13959	0.13825	0.13692	0.1367	0.13923	0.13784	0.13664	0.14195	0.14205	0.14027	0.13861	0.14299	0.14216	0.13885	0.13933	0.13661	0.13669	0.13538
0.1333	0.13315	0.13611	0.13603	0.1326	0.13574	0.13605	0.1353	0.13745	0.13793	0.13626	0.13661	0.13883	0.13669	0.13644	0.13822	0.13713	0.13619	0.13614	0.13797	0.13771	0.1375	0.14142	0.1417	0.1391	0.13949	0.13706	0.13512	0.13583	0.13429
0.13186	0.13131	0.13198	0.1357	0.13521	0.13683	0.1368	0.13548	0.13697	0.13688	0.13398	0.13857	0.13717	0.13743	0.13498	0.13434	0.13539	0.13756	0.1353	0.13689	0.13918	0.13704	0.13894	0.1346	0.13751	0.13671	0.13587	0.13389	0.13487	0.13485
0.1316	0.13035	0.13181	0.13089	0.1329	0.13158	0.13286	0.13563	0.13182	0.13258	0.13224	0.13139	0.13536	0.13223	0.13197	0.13343	0.13141	0.13383	0.134	0.13489	0.13503	0.13399	0.13595	0.13273	0.13479	0.13342	0.13369	0.13266	0.13096	0.13117
0.12807	0.12884	0.13211	0.12941	0.13189	0.13409	0.13332	0.1305	0.12921	0.1295	0.12879	0.13097	0.12986	0.13044	0.13011	0.13244	0.12975	0.13219	0.12952	0.12965	0.13129	0.13349	0.13318	0.13076	0.13121	0.12827	0.13007	0.12998	0.13088	0.13095
0.12831	0.12638	0.12929	0.13264	0.13131	0.13362	0.12993	0.12845	0.12978	0.12733	0.12625	0.12832	0.12576	0.12962	0.12953	0.12832	0.1275	0.13008	0.12908	0.12755	0.13009	0.13212	0.13182	0.13012	0.12971	0.12668	0.12724	0.12575	0.12653	0.12693
0.12752	0.12634	0.12924	0.12657	0.12744	0.12802	0.12659	0.12907	0.12793	0.12544	0.12481	0.12527	0.12849	0.12384	0.12883	0.12468	0.12417	0.12821	0.12468	0.1267	0.12948	0.12628	0.12637	0.12671	0.12946	0.12803	0.12613	0.12806	0.12506	0.12371
0.12163	0.12609	0.12793	0.12509	0.12743	0.1258	0.12478	0.12904	0.12546	0.125	0.12688	0.12525	0.12469	0.12337	0.12338	0.12555	0.12573	0.12608	0.12317	0.12477	0.12342	0.12346	0.12644	0.1254	0.12552	0.12443	0.12768	0.12598	0.1258	0.1261
0.12103	0.12024	0.12319	0.1235	0.12664	0.12542	0.12438	0.12639	0.1235	0.12583	0.12561	0.12382	0.12534	0.12434	0.12127	0.12425	0.12424	0.12436	0.12134	0.12542	0.12121	0.12481	0.12151	0.1225	0.12343	0.12214	0.12372	0.12424	0.12526	0.12162
0.12186	0.12062	0.12119	0.12303	0.12142	0.1221	0.12412	0.12107	0.12019	0.12335	0.12335	0.12048	0.12074	0.12426	0.12346	0.12432	0.12281	0.124	0.12443	0.1223	0.1228	0.11954	0.12224	0.1241	0.12143	0.12415	0.12167	0.12553	0.12323	0.12234
0.12083	0.11819	0.12257	0.12273	0.1236	0.12374	0.12289	0.12069	0.12156	0.12181	0.12089	0.12334	0.1199	0.12249	0.12354	0.12336	0.12074	0.11972	0.11996	0.11887	0.12137	0.11986	0.11868	0.11865	0.12104	0.12349	0.12256	0.12269	0.12017	0.12116
0.11827	0.11959	0.12082	0.12293	0.11942	0.11972	0.11998	0.12195	0.12097	0.12127	0.11875	0.12185	0.12027	0.11881	0.11856	0.12304	0.12318	0.12228	0.12067	0.1219	0.11994	0.11751	0.12019	0.11939	0.11854	0.11892	0.12137	0.11883	0.12065	0.11976
0.12146	0.12178	0.11992	0.12198	0.11871	0.12318	0.12182	0.11982	0.12091	0.12171	0.12245	0.11771	0.1222	0.12008	0.11993	0.1187	0.11983	0.11993	0.11997	0.11785	0.11809	0.12015	0.12079	0.12054	0.12086	0.11887	0.11758	0.11917	0.12014	0.11762
0.12289	0.12118	0.12021	0.11925	0.1205	0.12214	0.1206	0.12044	0.12095	0.1184	0.11925	0.11979	0.11721	0.12082	0.12154	0.11698	0.11985	0.11704	0.12019	0.1168	0.11599	0.11554	0.11825	0.11765	0.11752	0.11552	0.11847	0.11612	0.11633	0.11689
0.11853	0.11747	0.1184	0.11825	0.12063	0.1176	0.1183	0.11919	0.1177	0.1184	0.11968	0.11767	0.11575	0.11811	0.11995	0.11935	0.11634	0.11558	0.11816	0.11945	0.11865	0.11549	0.11757	0.11749	0.11896	0.11958	0.11787	0.1184	0.11588	0.11552
0.11645	0.11618	0.11743	0.11587	0.11413	0.11648	0.11788	0.11356	0.11712	0.11553	0.11428	0.11609	0.11756	0.11668	0.11925	0.11865	0.11608	0.11677	0.11849	0.11675	0.11598	0.11602	0.11707	0.11751	0.11536	0.11672	0.1167	0.11448	0.11609	0.11807
0.1158	0.11332	0.11537	0.11452	0.11356	0.11535	0.11231	0.11178	0.11487	0.11305	0.11696	0.11475	0.11672	0.11402	0.11523	0.11141	0.11408	0.11206	0.11052	0.11038	0.11367	0.11451	0.11245	0.11549	0.11443	0.11514	0.11592	0.11686	0.12066	0.11829
0.11387	0.11296	0.11242	0.11182	0.10946	0.11033	0.11209	0.11233	0.11094	0.11456	0.11323	0.11457	0.1136	0.11221	0.11035	0.10916	0.10976	0.1064	0.11055	0.10908	0.10686	0.1123	0.11131	0.1102	0.10951	0.1138	0.11214	0.11889	0.12199	0.12085
0.10792	0.10721	0.10888	0.10556	0.10699	0.10797	0.10787	0.10888	0.10623	0.10501	0.10768	0.10626	0.10726	0.10993	0.10886	0.10986	0.1085	0.10764	0.11021	0.10956	0.10874	0.10854	0.10889	0.11173	0.11174	0.11295	0.11144	0.11519	0.11499	0.115
0.10576	0.10515	0.10245	0.10192	0.10307	0.10481	0.10163	0.10135	0.10109	0.10178	0.10229	0.10026	0.10545	0.10767	0.10904	0.1079	0.11264	0.11003	0.11026	0.10999	0.10786	0.10776	0.10922	0.10708	0.10936	0.10619	0.10862	0.10503	0.10571	0.10407

## Sheet: Fig 5c
0.06507	0.06994	0.06837	0.07195	0.07267	0.07143	0.07752	0.0762	0.07618	0.07459	0.06791	0.06806	0.06749	0.06554	0.07076	0.06894	0.06354	0.06011	0.06271	0.06261	0.06302	0.06014	0.05775	0.05993	0.05564	0.05489	0.05909	0.05254	0.0523	0.05673
0.06901	0.06738	0.06863	0.07042	0.07634	0.08008	0.07291	0.07726	0.07063	0.07676	0.07645	0.07051	0.06966	0.06991	0.06558	0.06907	0.06254	0.06284	0.05973	0.06526	0.05852	0.05969	0.05783	0.05503	0.05622	0.0538	0.05335	0.05445	0.05323	0.05126
0.06813	0.07529	0.0705	0.07267	0.08134	0.0778	0.07753	0.07735	0.07788	0.06936	0.07572	0.07537	0.06622	0.0693	0.06954	0.06739	0.06239	0.06429	0.06172	0.05962	0.05964	0.06113	0.05553	0.06031	0.05768	0.05964	0.05509	0.05781	0.05373	0.05298
0.07536	0.0754	0.08126	0.08157	0.08064	0.08176	0.07414	0.07932	0.07873	0.08003	0.06946	0.06838	0.06629	0.06773	0.06787	0.06632	0.06778	0.06543	0.05954	0.0598	0.06305	0.05714	0.05645	0.05838	0.05811	0.055	0.05626	0.05594	0.05477	0.05205
0.07692	0.07961	0.08037	0.08338	0.07851	0.08618	0.07796	0.07625	0.07967	0.07242	0.07757	0.07025	0.07468	0.06956	0.06343	0.06265	0.06867	0.06344	0.06574	0.05791	0.05798	0.05956	0.059	0.05569	0.05915	0.056	0.05464	0.05711	0.05695	0.05332
0.07855	0.07584	0.07816	0.08854	0.0838	0.08594	0.08587	0.07722	0.0798	0.07345	0.07828	0.07606	0.07408	0.06883	0.06803	0.06437	0.06796	0.06193	0.06401	0.059	0.06096	0.05838	0.05665	0.05896	0.05929	0.05529	0.05689	0.05744	0.05146	0.05183
0.08321	0.07983	0.08222	0.08235	0.08431	0.09204	0.08701	0.0779	0.07497	0.07415	0.07356	0.07656	0.06932	0.07144	0.06833	0.06601	0.06645	0.06256	0.05867	0.06199	0.06298	0.05932	0.05683	0.05995	0.05851	0.05824	0.05359	0.05497	0.05238	0.05375
0.08178	0.09436	0.08862	0.08641	0.09355	0.08579	0.08796	0.08649	0.08547	0.07371	0.07417	0.07301	0.07066	0.06749	0.06906	0.06877	0.06112	0.06035	0.05877	0.05896	0.06019	0.0592	0.05815	0.05835	0.05408	0.0562	0.05232	0.05334	0.05252	0.05054
0.08761	0.09344	0.09022	0.10186	0.09593	0.09639	0.08537	0.08584	0.07692	0.07995	0.07084	0.07443	0.07186	0.06686	0.0637	0.06627	0.06634	0.0634	0.0638	0.06137	0.05718	0.06124	0.0606	0.05584	0.05649	0.05587	0.05536	0.05482	0.05397	0.05325
0.09606	0.09342	0.10729	0.1057	0.10103	0.10086	0.08458	0.0853	0.08166	0.07662	0.07013	0.07162	0.06736	0.06498	0.06403	0.06724	0.06589	0.06111	0.05884	0.05771	0.05707	0.05983	0.06055	0.05435	0.05857	0.05834	0.05636	0.05225	0.05611	0.05493
0.10233	0.1114	0.11429	0.1012	0.10152	0.09541	0.0843	0.08398	0.08576	0.07567	0.07808	0.07484	0.06883	0.06693	0.06645	0.0672	0.06377	0.05949	0.06448	0.06165	0.06028	0.05589	0.06005	0.05889	0.05362	0.05653	0.05638	0.0548	0.05133	0.05181
0.10882	0.12407	0.12693	0.10981	0.1061	0.09581	0.09525	0.08951	0.0835	0.07696	0.07224	0.07075	0.06938	0.0656	0.06782	0.06457	0.0605	0.06417	0.06002	0.06201	0.05736	0.05713	0.0597	0.05506	0.05471	0.05499	0.05298	0.05198	0.05555	0.05536
0.09957	0.08957	0.07962	0.11737	0.10378	0.09951	0.09244	0.08109	0.07843	0.07298	0.07009	0.06859	0.06732	0.07055	0.06835	0.06596	0.06404	0.05963	0.05816	0.06046	0.05749	0.06054	0.05866	0.05476	0.0581	0.05323	0.05619	0.05505	0.05339	0.05114
0.14669	0.20827	0.1707	0.10895	0.0977	0.09036	0.08532	0.08381	0.07533	0.07229	0.06933	0.07357	0.07242	0.06649	0.06215	0.0646	0.0612	0.06011	0.05989	0.06249	0.05998	0.05779	0.0542	0.05416	0.05368	0.05207	0.05565	0.05113	0.05183	0.05024
0.22421	0.24431	0.16727	0.10602	0.10335	0.09118	0.0914	0.0818	0.08015	0.0781	0.0747	0.0681	0.07145	0.06544	0.06379	0.06686	0.06313	0.06249	0.05728	0.06096	0.0551	0.05566	0.05859	0.05457	0.05574	0.05396	0.05607	0.05351	0.05446	0.05395
0.2161	0.17868	0.15541	0.11174	0.09734	0.09753	0.08847	0.08221	0.07476	0.07817	0.07268	0.07299	0.07084	0.06367	0.06834	0.06423	0.06401	0.0628	0.05686	0.05977	0.06102	0.05885	0.05898	0.05424	0.05311	0.05216	0.05708	0.0527	0.05535	0.05507
0.22843	0.24089	0.15295	0.11928	0.09633	0.09951	0.08954	0.08771	0.07402	0.07789	0.07112	0.07416	0.06906	0.06967	0.06851	0.06489	0.05912	0.05775	0.0571	0.06239	0.05578	0.05915	0.0577	0.05359	0.05295	0.05677	0.05573	0.05657	0.05319	0.05507
0.15711	0.17191	0.15123	0.11414	0.10659	0.09824	0.09478	0.07951	0.07827	0.07624	0.07728	0.06747	0.06813	0.06374	0.06272	0.06158	0.06289	0.06382	0.0586	0.05881	0.05876	0.05861	0.05901	0.05788	0.05782	0.05613	0.05383	0.05105	0.05526	0.05164
0.14384	0.17868	0.15671	0.10839	0.10272	0.09756	0.09234	0.08407	0.0795	0.0761	0.07214	0.0696	0.07147	0.06314	0.06964	0.0609	0.06603	0.05982	0.06076	0.05941	0.0611	0.05599	0.0566	0.05756	0.05652	0.05242	0.05438	0.05461	0.05459	0.05071
0.10676	0.13295	0.16779	0.108	0.09911	0.09164	0.09528	0.08991	0.08587	0.07875	0.0704	0.07085	0.06733	0.06918	0.06786	0.06248	0.0599	0.06247	0.06032	0.05726	0.05894	0.05851	0.05952	0.05705	0.0548	0.05776	0.05166	0.05236	0.05313	0.05267
0.08891	0.05983	0.05583	0.10586	0.10421	0.09263	0.09039	0.0808	0.07672	0.07727	0.07203	0.06969	0.06823	0.06849	0.06585	0.06484	0.06072	0.06168	0.06179	0.06275	0.06015	0.05986	0.06031	0.05713	0.05501	0.05565	0.05229	0.05693	0.0538	0.05064
0.09439	0.12989	0.12528	0.09792	0.08927	0.088	0.08415	0.08475	0.07961	0.07694	0.07457	0.07587	0.0703	0.06489	0.06544	0.06359	0.06492	0.06516	0.06203	0.06251	0.05651	0.05788	0.05996	0.05745	0.05464	0.05357	0.05455	0.05141	0.05448	0.05159
0.0829	0.08608	0.09461	0.09143	0.08829	0.09347	0.09217	0.08132	0.0774	0.07547	0.07236	0.07754	0.06914	0.06486	0.06321	0.0637	0.06696	0.06233	0.06469	0.05909	0.06123	0.05893	0.06025	0.05498	0.05623	0.05362	0.05707	0.05204	0.05623	0.05333
0.07538	0.08476	0.08271	0.09057	0.08228	0.08657	0.07887	0.08741	0.07758	0.0763	0.07096	0.07229	0.06678	0.06818	0.06506	0.06972	0.06731	0.06621	0.06062	0.06139	0.05836	0.05908	0.0578	0.05925	0.05384	0.05507	0.05223	0.05419	0.05302	0.0523
0.08022	0.08514	0.08403	0.08834	0.08966	0.07972	0.07931	0.07952	0.08193	0.07379	0.07023	0.07166	0.07241	0.06859	0.0667	0.06744	0.06136	0.06281	0.06313	0.06135	0.05803	0.06085	0.06026	0.0547	0.05431	0.0584	0.05634	0.05709	0.05252	0.05361
0.0769	0.07826	0.08247	0.08528	0.08309	0.08616	0.07754	0.07783	0.08101	0.07832	0.07759	0.0716	0.07146	0.07005	0.06642	0.06958	0.06146	0.06018	0.06423	0.06305	0.06339	0.06157	0.0574	0.05825	0.05948	0.05518	0.05529	0.05564	0.05603	0.05393
0.07232	0.07177	0.07573	0.07666	0.07561	0.08346	0.07568	0.07796	0.07706	0.07756	0.0738	0.06739	0.06883	0.07336	0.06416	0.06219	0.06209	0.06585	0.06204	0.06456	0.06328	0.05997	0.05989	0.06099	0.05499	0.0566	0.05739	0.05419	0.05474	0.05133
0.06635	0.07389	0.07725	0.07491	0.07783	0.07765	0.07487	0.08076	0.07678	0.07808	0.07144	0.06833	0.07027	0.06805	0.07078	0.06966	0.06188	0.06719	0.06532	0.06404	0.06351	0.06192	0.06043	0.05782	0.06004	0.05643	0.05761	0.05739	0.05549	0.05405
0.06707	0.06864	0.0755	0.07616	0.0795	0.07139	0.07099	0.0711	0.07189	0.06898	0.07061	0.07492	0.0702	0.06517	0.06465	0.06347	0.06493	0.06596	0.06427	0.06026	0.06034	0.05846	0.06229	0.06016	0.05832	0.0583	0.05415	0.05471	0.05235	0.05201
0.06769	0.07098	0.06831	0.07363	0.06986	0.06854	0.07241	0.07308	0.07468	0.07647	0.06721	0.06581	0.06928	0.07083	0.06838	0.06638	0.06358	0.06079	0.05899	0.06022	0.05976	0.0601	0.05733	0.05562	0.05753	0.05492	0.05519	0.05701	0.05227	0.05273
