# Supplementary material for: High-density, highly sensitive sensor array of spiky carbon nanospheres for strain field mapping
Source: Nat Commun. 2024 May 4;15:3752. doi: 10.1038/s41467-024-47283-8 (PMC11069524; doi:10.1038/s41467-024-47283-8)
Supplement: Supplementary file 12 — Source Data [file 41467_2024_47283_MOESM12_ESM.zip › datafile fig6.xlsx]

## Sheet: Fig 6a 0 layer
0.93755	0.97363	0.95043	0.94616	0.91586	0.86803	0.76967	0.68323	0.57034	0.5837	0.5694	0.48014	0.41697	0.56303	0.51451	0.42259
1.01733	0.96841	0.89666	1.0165	1.00187	0.97939	0.99155	0.893	0.75599	0.79883	0.85936	0.71937	0.55411	0.85847	0.74432	0.60906
1.88243	1.6228	1.46304	1.41102	1.48513	1.54335	1.5766	1.17675	0.91566	0.98525	1.05744	0.94024	0.86962	1.07241	0.96724	0.86449
2.70552	2.3818	1.95002	1.95607	1.80844	2.14169	2.21634	1.58696	1.01253	1.11657	1.28088	1.21356	1.09632	1.28851	1.22103	1.07401
9.00668	6.69266	4.09066	3.21528	2.45682	2.56663	2.70575	1.96665	1.14379	1.18624	1.21535	1.07684	1.06703	1.17233	1.1231	0.99589
14.983	10.9221	5.83301	4.41671	3.20358	3.19152	2.90542	2.13071	1.35001	1.33909	1.1991	1.06644	0.99484	1.21804	1.08342	1.04829
9.09318	7.45374	5.5286	3.912	2.76924	2.89197	3.20138	2.461	1.62556	1.40158	1.2531	1.04334	0.91853	1.18836	1.12184	0.93162
3.88209	4.41884	4.85234	3.68202	2.43501	2.92433	3.44879	2.51408	1.79147	1.54004	1.33053	1.09187	0.91091	1.3015	1.15278	0.91597
4.75472	4.823	4.37628	3.4458	2.18443	3.48905	4.82275	3.47256	1.75432	1.43262	1.11661	0.94198	0.67977	1.14065	0.87078	0.6988
5.89993	4.81676	4.29872	3.37622	2.19142	4.2366	6.15671	4.10327	1.70119	1.38194	0.8927	0.72852	0.51784	0.9213	0.71141	0.51262
4.8669	4.91424	4.57523	3.16693	2.21793	3.58389	4.8786	3.21875	1.78853	1.34463	0.8765	0.8135	0.67258	0.92809	0.73826	0.64151
4.29772	4.6431	4.5644	3.54613	2.1777	2.67604	3.549	2.45859	1.69816	1.23882	0.86883	0.802	0.75613	0.8711	0.80431	0.78774
4.33409	4.11873	4.23322	2.96058	1.95652	2.71549	3.41608	2.61421	1.77762	1.33209	1.03316	0.84989	0.79534	1.02925	0.92259	0.76318
4.53891	4.16029	3.40216	2.74448	1.84277	2.81381	3.7693	2.76214	1.63983	1.45041	1.0889	0.98736	0.8401	1.11048	0.9726	0.79687
2.9332	2.72148	2.3597	1.82447	1.42564	2.09008	3.10309	2.14649	1.26024	1.07577	0.90115	0.8081	0.71228	0.84696	0.76445	0.70131
1.52273	1.4023	1.45483	1.19645	0.92748	1.56245	2.12721	1.4158	0.74859	0.71389	0.64694	0.57663	0.54314	0.61304	0.62924	0.5894

## Sheet: Fig 6a 5 layer
0.9556	1.07918	0.87846	0.88841	0.86227	0.95192	1.00436	0.98929	1.01382	1.02611	0.95254	0.76983	0.66991	0.91053	0.73849	0.60875
0.98631	1.44079	1.03903	0.9077	0.83972	0.88494	0.92656	0.87066	0.77794	0.97978	1.03256	0.85404	0.72532	1.05487	0.8256	0.67936
1.55305	3.85654	1.71443	1.63116	1.46825	1.50707	1.40881	1.09364	0.81546	0.88173	0.93776	0.82305	0.73038	0.91575	0.79609	0.72205
2.13211	6.23018	2.41231	2.39217	2.02267	2.03508	2.00122	1.36785	0.82039	0.8262	0.90402	0.84634	0.74596	0.77656	0.79647	0.74634
6.19541	6.50167	3.31623	2.95381	2.23916	2.06275	2.04641	1.47596	0.92016	0.96066	0.98018	0.98226	0.89115	0.96764	0.96637	0.90803
11.0297	6.95548	4.24546	3.25193	2.38757	2.13262	2.08879	1.67812	1.17476	1.11023	1.13209	1.07229	0.99581	1.13245	1.15125	1.00901
7.01292	5.01692	3.59218	2.71343	2.08986	2.22625	2.1682	1.56703	1.11739	1.00387	1.01543	0.93831	0.84255	0.98216	0.90767	0.90635
3.16479	3.33511	2.7059	2.19267	1.79807	2.06924	2.25863	1.56628	0.96153	0.91373	0.76747	0.71567	0.7569	0.74151	0.77765	0.6788
3.04471	2.69751	2.64265	2.26971	1.73931	2.31008	2.97814	1.93108	0.93144	0.82318	0.7029	0.62591	0.58565	0.68301	0.59397	0.54429
3.06016	2.29298	2.66822	2.07496	1.57642	2.53304	3.89118	2.41743	0.94844	0.78041	0.63258	0.50274	0.38349	0.65468	0.47833	0.35062
2.38419	2.02014	2.43026	1.92626	1.41348	2.00155	2.88567	1.89083	0.79766	0.7802	0.68334	0.65475	0.5639	0.65468	0.61166	0.56954
1.71505	1.83423	1.90949	1.49403	1.18124	1.59889	1.95892	1.34629	0.77818	0.74972	0.75118	0.73475	0.77228	0.72042	0.70742	0.74377
1.84795	1.66822	1.82383	1.39724	1.04596	1.39043	1.7609	1.2366	0.67216	0.66089	0.60345	0.63547	0.60935	0.57667	0.56887	0.59987
1.91128	1.45598	1.78265	1.35334	0.94806	1.31962	1.80706	1.16338	0.64652	0.61411	0.49864	0.47017	0.40855	0.52974	0.47716	0.3697
1.44902	1.3052	1.39811	1.24068	1.04233	1.27648	1.49418	1.06949	0.63586	0.5879	0.54063	0.48573	0.46247	0.49147	0.49008	0.42561
1.1954	1.11611	1.12311	1.04779	0.99881	1.11983	1.16774	0.92133	0.64543	0.62017	0.57624	0.51117	0.48687	0.55222	0.52031	0.50776

## Sheet: Fig 6a 10 layer
0.6323	0.60461	0.57693	0.61363	0.65034	0.6005	0.55066	0.55192	0.55318	0.548	0.54282	0.47357	0.40433	0.564655	0.506594	0.414923
0.65909	0.64205	0.625	0.67965	0.7343	0.68983	0.64535	0.64086	0.63636	0.64318	0.65	0.57743	0.50485	0.813427	0.728096	0.678786
1.06032	0.96141	0.8625	0.89019	0.91788	0.84121	0.76454	0.73254	0.70054	0.69659	0.69265	0.65435	0.61606	0.835667	0.766495	0.751675
1.46154	1.28077	1.1	1.10073	1.10145	0.99259	0.88372	0.82422	0.76471	0.75	0.73529	0.73128	0.72727	0.788824	0.864906	0.824111
4.63882	3.17865	1.71848	1.45632	1.19416	1.05994	0.92573	0.90096	0.87618	0.87702	0.87785	0.83709	0.79633	0.969956	0.934573	0.965689
7.81609	5.07653	2.33696	1.81191	1.28686	1.1273	0.96774	0.9777	0.98765	1.00403	1.02041	0.9429	0.86538	1.15931	1.05585	0.959636
5.03124	3.483	1.93477	1.58288	1.23099	1.04851	0.86604	0.8491	0.83217	0.81825	0.80433	0.788	0.77168	0.840448	0.889949	0.827729
2.24638	1.88948	1.53257	1.35385	1.17512	0.96973	0.76433	0.72051	0.67669	0.63247	0.58824	0.63311	0.67797	0.619388	0.772843	0.801771
1.99364	1.69377	1.3939	1.27895	1.164	0.89935	0.63469	0.59141	0.54814	0.51728	0.48643	0.48167	0.47692	0.613568	0.658971	0.669034
1.74089	1.49806	1.25523	1.20406	1.15288	0.82897	0.50505	0.46232	0.41958	0.4021	0.38462	0.33024	0.27586	0.411689	0.452942	0.412276
1.55707	1.36286	1.16866	1.1377	1.10675	0.8463	0.58586	0.52207	0.45828	0.51568	0.57308	0.55248	0.53187	0.639154	0.554589	0.707371
1.37324	1.22767	1.08209	1.07135	1.06061	0.86364	0.66667	0.58182	0.49697	0.62926	0.76154	0.77471	0.78788	0.792754	0.861022	0.791947
1.40987	1.29644	1.18302	1.1121	1.04118	0.84797	0.65477	0.6302	0.60563	0.64351	0.68139	0.68203	0.68267	0.872304	0.695697	0.822565
1.44649	1.36522	1.28395	1.15285	1.02174	0.8323	0.64286	0.67858	0.71429	0.65776	0.60123	0.58935	0.57746	0.668923	0.61845	0.730799
1.18586	1.13944	1.09302	1.01696	0.9409	0.77339	0.60588	0.61708	0.62829	0.6047	0.58111	0.56953	0.55796	0.593575	0.730575	0.598264
0.92523	0.91366	0.90208	0.88107	0.86006	0.71448	0.56889	0.55559	0.54229	0.55164	0.56098	0.54972	0.53846	0.580252	0.665382	0.572573

## Sheet: Fig 6a 15 layer
0.839644	0.77392	0.807632	0.758884	0.689255	0.67555	0.65117	0.642104	0.599577	0.572301	0.547056	0.480408	0.4362	0.516788	0.575005	0.470355
0.824738	0.797121	0.763584	0.756249	0.672534	0.676301	0.645321	0.632874	0.617843	0.667625	0.626191	0.58679	0.472489	0.672112	0.694444	0.558635
1.14924	1.0553	0.974041	0.914263	0.921235	0.799	0.7564	0.680171	0.618785	0.653293	0.712247	0.643747	0.605604	0.715631	0.781923	0.719613
1.45223	1.24156	1.20421	1.13401	1.11109	0.914463	0.89966	0.771544	0.640508	0.679459	0.716968	0.713503	0.774609	0.64669	0.59904	0.735448
3.20475	2.62448	2.15979	1.79951	1.40649	1.26841	1.14398	1.04943	0.907045	0.930794	0.909639	0.888852	0.937082	0.814319	0.863516	0.840582
5.15632	4.32241	3.14621	2.59478	1.77897	1.5735	1.42713	1.24108	1.1816	1.15184	1.07458	1.1158	1.07572	1.22288	1.17602	1.13971
3.99037	3.56183	2.93935	2.36204	1.90912	1.67506	1.47621	1.37012	1.20164	1.12736	1.12539	1.00879	1.01098	1.10462	1.08445	0.97255
2.80569	2.78371	2.70574	2.28303	1.81572	1.79296	1.60572	1.37564	1.22449	1.10325	1.08765	1.04892	1.00267	1.17566	1.01668	1.1302
2.33825	2.26138	2.21056	1.91831	1.55789	1.60842	1.53302	1.2863	1.02715	0.906492	0.79646	0.743375	0.650867	0.829529	0.847408	0.710593
2.04657	1.79042	1.58146	1.4965	1.3942	1.28933	1.27054	1.07484	0.797977	0.703626	0.569707	0.430542	0.311898	0.67533	0.567844	0.468794
1.92599	1.72813	1.63653	1.43172	1.29649	1.21979	1.17671	0.929035	0.690725	0.697723	0.637612	0.575332	0.585675	0.672107	0.548255	0.633979
1.81742	1.68287	1.4815	1.50537	1.33826	1.27254	1.14041	0.867562	0.597255	0.681165	0.750121	0.754991	0.825762	0.651404	0.766626	0.854703
1.7358	1.67216	1.59003	1.51291	1.23378	1.23962	1.10936	0.931947	0.665382	0.707888	0.652962	0.650403	0.638918	0.700721	0.632929	0.669066
1.86152	1.70753	1.64078	1.44072	1.27001	1.19877	1.04052	0.993646	0.816499	0.700859	0.673386	0.599997	0.559845	0.75366	0.667773	0.536218
1.39732	1.45465	1.37143	1.25385	1.16715	1.07535	0.874678	0.773311	0.741186	0.663504	0.605458	0.553639	0.497641	0.780335	0.679004	0.501873
1.16775	1.14737	1.06434	1.09737	1.07162	0.885611	0.709775	0.633216	0.643952	0.592577	0.571362	0.505729	0.459992	0.66387	0.579298	0.632131

## Sheet: Fig 6a 20 layer
0.435051	0.405857	0.410298	0.44405	0.435884	0.607989	0.639429	0.662812	0.673101	0.6772	0.698885	0.668577	0.51563	0.648083	0.633521	0.689494
0.197546	0.175986	0.158521	0.142421	0.120167	0.392744	0.676736	0.635248	0.623521	0.715606	0.671904	0.579308	0.576499	0.602811	0.603509	0.636919
0.526201	0.472609	0.493704	0.441928	0.332436	0.494873	0.587206	0.602825	0.66637	0.631505	0.75479	0.674574	0.591343	0.669703	0.618972	0.594843
0.766479	0.706338	0.676056	0.711037	0.62511	0.691173	0.671283	0.646768	0.692502	0.610508	0.673612	0.709686	0.638196	0.68116	0.670993	0.60701
1.07464	0.934583	0.741079	0.626808	0.540331	0.637243	0.634738	0.706676	0.583801	0.620835	0.685562	0.595112	0.683338	0.666585	0.682478	0.585309
1.35462	1.04121	0.690662	0.5387	0.445557	0.531262	0.570726	0.554687	0.677437	0.577001	0.668362	0.598022	0.735806	0.528294	0.613915	0.571488
1.12072	0.88651	0.768627	0.716896	0.545597	0.5912	0.668364	0.611403	0.592206	0.689323	0.676234	0.555311	0.511875	0.590823	0.635386	0.575266
1.06421	0.902994	0.868022	0.780302	0.654463	0.669964	0.783151	0.701105	0.674363	0.645591	0.635801	0.585738	0.397867	0.666524	0.603983	0.630968
0.864096	0.836555	0.739128	0.768911	0.672529	0.666022	0.696268	0.6273	0.545663	0.488608	0.517397	0.447213	0.447035	0.568313	0.556805	0.522895
0.844236	0.865517	0.742239	0.704271	0.542913	0.584343	0.460277	0.477379	0.490649	0.441439	0.396324	0.431662	0.437152	0.47598	0.496083	0.380158
0.962588	0.891406	0.723491	0.742022	0.640149	0.626575	0.553491	0.53639	0.462675	0.429281	0.435701	0.505154	0.578818	0.490036	0.420047	0.40445
0.907337	0.886282	0.815516	0.682656	0.676811	0.664464	0.552114	0.469326	0.465858	0.507043	0.525426	0.677056	0.741977	0.476815	0.420494	0.427985
0.957645	0.927865	0.744266	0.773719	0.649459	0.610852	0.596693	0.547895	0.476559	0.611076	0.671909	0.642008	0.572214	0.55016	0.513246	0.605507
0.968287	0.915456	0.772414	0.699128	0.733462	0.669129	0.726293	0.618497	0.64876	0.668386	0.790889	0.602889	0.456343	0.560462	0.623407	0.717813
0.829897	0.782878	0.7884	0.748078	0.627688	0.628729	0.606316	0.607288	0.527197	0.615897	0.60504	0.546407	0.462559	0.623361	0.547266	0.5309
0.757655	0.767101	0.663099	0.623333	0.540934	0.501771	0.467301	0.499988	0.492502	0.515235	0.453632	0.468729	0.462236	0.510218	0.474117	0.466809
