# Supplementary material for: High-density, highly sensitive sensor array of spiky carbon nanospheres for strain field mapping
Source: Nat Commun. 2024 May 4;15:3752. doi: 10.1038/s41467-024-47283-8 (PMC11069524; doi:10.1038/s41467-024-47283-8)
Supplement: Supplementary file 12 — Source Data [file 41467_2024_47283_MOESM12_ESM.zip › datafile supplementary information.xlsx]

## Sheet: Supplementary Figure 4c
Strain	Stress/MPa
0.02487	0.02899
0.06632	0.08696
0.10777	0.14493
0.14922	0.2029
0.19067	0.26087
0.23212	0.31884
0.27358	0.37681
0.31503	0.43478
0.35648	0.49275
0.39793	0.55072
0.43938	0.63768
0.48083	0.66667
0.52228	0.75362
0.56373	0.86957
0.60518	0.95652
0.64663	1.01449
0.68394	1.13043
0.72124	1.24638
0.7544	1.36232
0.79171	1.47826
0.82487	1.62319
0.86218	1.7971
0.89948	1.97101
0.9285	2.14493
0.95337	2.26087
0.97409	2.43478
0.99896	2.55072
1.01969	2.69565
1.03627	2.86957
1.05699	3.01449
1.08187	3.21739
1.11088	3.42029
1.13161	3.62319
1.15233	3.85507
1.1772	4.05797
1.19793	4.26087
1.2228	4.43478
1.24767	4.69565
1.26839	4.86957
1.28912	5.07246
1.31399	5.24638
1.33886	5.44928
1.35959	5.62319
1.38031	5.85507
1.40933	6.05797
1.4342	6.23188
1.44249	5.71014
1.44663	3.3913
1.44949	3.10145

## Sheet: Supplementary Figure 5a
Time/s	Resistance/Ω
0	419698
0.12004	--
0.24007	--
0.36012	--
0.48015	--
0.60019	--
0.72024	--
0.84026	--
0.96031	--
1.08033	--
1.20038	--
1.32042	--
1.44045	--
1.5605	--
1.68054	--
1.8006	--
1.9206	--
2.04069	--
2.16072	--
2.28076	--
2.4008	--
2.52084	--
2.64088	--
2.76093	--
2.88098	--
3.00103	--
3.12106	--
3.2411	--
3.36114	--
3.4813	--
3.60123	--
3.72129	--
3.8413	--
3.96135	--
4.0814	--
4.20146	--
4.3215	--
4.44158	--
4.56158	--
4.6816	--
4.80172	--
5	423155
5.12005	--
5.24009	--
5.36011	--
5.48017	--
5.60023	--
5.72023	--
5.84028	--
5.96033	--
6.08037	--
6.2004	--
6.32044	--
6.44049	--
6.56052	--
6.68057	--
6.80062	--
6.92063	--
7.04068	--
7.16071	--
7.28074	--
7.40078	--
7.52078	--
7.64088	--
7.7609	--
7.88094	--
8.00097	--
8.12102	--
8.24103	--
8.36106	--
8.4811	--
8.60116	--
8.72117	--
8.84121	--
8.96122	--
9.08128	--
9.2013	--
9.32134	--
9.44137	--
9.56141	--
9.68143	--
9.80147	--
10	318934
10.12	--
10.24	--
10.3601	--
10.4801	--
10.6001	--
10.7202	--
10.8402	--
10.9602	--
11.0802	--
11.2003	--
11.3203	--
11.4403	--
11.5603	--
11.6804	--
11.8004	--
11.9205	--
12.0405	--
12.1605	--
12.2805	--
12.4006	--
12.5206	--
12.6406	--
12.7607	--
12.8807	--
13.0007	--
13.1208	--
13.2408	--
13.3608	--
13.4808	--
13.6009	--
13.7209	--
13.8409	--
13.961	--
14.081	--
14.2011	--
14.3211	--
14.4411	--
14.5611	--
14.6812	--
14.8012	--
15	371829
15.12	--
15.2401	--
15.3601	--
15.4801	--
15.6002	--
15.7202	--
15.8402	--
15.9603	--
16.0803	--
16.2003	--
16.3204	--
16.4404	--
16.5604	--
16.6805	--
16.8005	--
16.9205	--
17.0405	--
17.1606	--
17.2806	--
17.4006	--
17.5207	--
17.6407	--
17.7608	--
17.8808	--
18.0008	--
18.1209	--
18.2409	--
18.361	--
18.481	--
18.601	--
18.7211	--
18.8411	--
18.9611	--
19.0812	--
19.2012	--
19.3213	--
19.4413	--
19.5613	--
19.6813	--
19.8014	--
20	891797
20.12	--
20.2401	--
20.3601	--
20.4802	--
20.6002	--
20.7203	--
20.8403	--
20.9603	--
21.0804	--
21.2005	--
21.3205	--
21.4405	--
21.5606	--
21.6806	--
21.8007	--
21.9207	--
22.0407	--
22.1608	--
22.2808	--
22.4009	--
22.5209	--
22.641	--
22.761	--
22.881	--
23.0011	--
23.1211	--
23.2412	--
23.3612	--
23.4812	--
23.6013	--
23.7213	--
23.8414	--
23.9615	--
24.0815	--
24.2015	--
24.3215	--
24.4416	--
24.5616	--
24.6817	--
24.8017	--
25	1.81028e+06
25.12	--
25.2401	--
25.3601	--
25.4802	--
25.6002	--
25.7203	--
25.8403	--
25.9603	--
26.0804	--
26.2004	--
26.3205	--
26.4405	--
26.5606	--
26.6806	--
26.8007	--
26.9208	--
27.0408	--
27.1608	--
27.2809	--
27.4009	--
27.521	--
27.6411	--
27.7611	--
27.8812	--
28.0012	--
28.1213	--
28.2413	--
28.3614	--
28.4814	--
28.6015	--
28.7215	--
28.8416	--
28.9616	--
29.0817	--
29.2018	--
29.3218	--
29.4419	--
29.5619	--
29.682	--
29.802	--
30	2.90316e+06
30.1201	--
30.2401	--
30.3602	--
30.4803	--
30.6003	--
30.7204	--
30.8405	--
30.9605	--
31.0805	--
31.2006	--
31.3207	--
31.4407	--
31.5608	--
31.6808	--
31.8009	--
31.921	--
32.041	--
32.1611	--
32.2811	--
32.4011	--
32.5212	--
32.6413	--
32.7614	--
32.8814	--
33.0015	--
33.1215	--
33.2416	--
33.3617	--
33.4817	--
33.6018	--
33.7218	--
33.8419	--
33.9619	--
34.082	--
34.202	--
34.3221	--
34.4421	--
34.5621	--
34.6823	--
34.8023	--
35	4.76936e+06
35.12	--
35.2401	--
35.3601	--
35.4802	--
35.6002	--
35.7203	--
35.8403	--
35.9604	--
36.0804	--
36.2005	--
36.3205	--
36.4406	--
36.5606	--
36.6807	--
36.8007	--
36.9207	--
37.0408	--
37.1608	--
37.2809	--
37.4009	--
37.5209	--
37.641	--
37.761	--
37.881	--
38.0011	--
38.1211	--
38.2411	--
38.3612	--
38.4812	--
38.6013	--
38.7214	--
38.8413	--
38.9614	--
39.0814	--
39.2014	--
39.3214	--
39.4415	--
39.5615	--
39.6815	--
39.8015	--
40	8.40555e+06
40.12	--
40.24	--
40.3601	--
40.4802	--
40.6001	--
40.7201	--
40.8402	--
40.9602	--
41.0802	--
41.2002	--
41.3203	--
41.4402	--
41.5603	--
41.6803	--
41.8003	--
41.9203	--
42.0403	--
42.1604	--
42.2804	--
42.4004	--
42.5204	--
42.6404	--
42.7604	--
42.8804	--
43.0004	--
43.1205	--
43.2405	--
43.3605	--
43.4805	--
43.6005	--
43.7205	--
43.8405	--
43.9605	--
44.0805	--
44.2005	--
44.3206	--
44.4406	--
44.5606	--
44.6806	--
44.8006	--
45	13906900
45.12	--
45.24	--
45.36	--
45.48	--
45.6	--
45.72	--
45.84	--
45.96	--
46.08	--
46.2	--
46.32	--
46.44	--
46.56	--
46.68	--
46.8	--
46.92	--
47.04	--
47.16	--
47.28	--
47.4	--
47.52	--
47.6399	--
47.76	--
47.8799	--
47.9999	--
48.1199	--
48.2399	--
48.3599	--
48.4799	--
48.5998	--
48.7198	--
48.8398	--
48.9598	--
49.0798	--
49.1998	--
49.3198	--
49.4398	--
49.5597	--
49.6797	--
49.7997	--
50	23081500
50.12	--
50.24	--
50.3599	--
50.4799	--
50.5999	--
50.7199	--
50.9599	--
51.0798	--
51.1998	--
51.3197	--
51.4397	--
51.5597	--
51.6797	--
51.7997	--
51.9197	--
52.0396	--
52.1596	--
52.2796	--
52.3995	--
52.5195	--
52.6395	--
52.7594	--
52.8794	--
52.9994	--
53.1194	--
53.2394	--
53.3593	--
53.4793	--
53.5993	--
53.7192	--
53.8392	--
53.9592	--
54.0791	--
54.1991	--
54.3191	--
54.439	--
54.559	--
54.679	--
54.799	--
55	41838300
55.12	--
55.2399	--
55.3599	--
55.4798	--
55.5998	--
55.7198	--
55.8398	--
55.9597	--
56.0797	--
56.1997	--
56.3196	--
56.4396	--
56.5596	--
56.6795	--
56.7995	--
56.9195	--
57.0394	--
57.1594	--
57.2794	--
57.3994	--
57.5193	--
57.6393	--
57.7593	--
57.8792	--
57.9992	--
58.1192	--
58.2392	--
58.3591	--
58.4791	--
58.5991	--
58.7191	--
58.839	--
58.959	--
59.079	--
59.199	--
59.3189	--
59.4389	--
59.5589	--
59.6789	--
59.7989	--
60	71377300
60.12	--
60.24	--
60.3599	--
60.4799	--
60.5999	--
60.7198	--
60.8398	--
60.9598	--
61.0798	--
61.1998	--
61.3197	--
61.4398	--
61.5597	--
61.6797	--
61.7996	--
61.9196	--
62.0396	--
62.1596	--
62.2796	--
62.3995	--
62.5195	--
62.6395	--
62.7594	--
62.8794	--
62.9994	--
63.1193	--
63.2394	--
63.3593	--
63.4793	--
63.5992	--
63.7192	--
63.8392	--
63.9592	--
64.0791	--
64.1991	--
64.3191	--
64.439	--
64.559	--
64.679	--
64.799	--
65	84127700
65.12	--
65.2399	--
65.3599	--
65.4799	--
65.5998	--
65.7198	--
65.8398	--
65.9597	--
66.0797	--
66.1997	--
66.3197	--
66.4396	--
66.5596	--
66.6796	--
66.7995	--
66.9195	--
67.0396	--
67.1595	--
67.2794	--
67.3994	--
67.5194	--
67.6394	--
67.7593	--
67.8793	--
67.9993	--
68.1192	--
68.2392	--
68.3592	--
68.4792	--
68.5991	--
68.7191	--
68.8391	--
68.9591	--
69.079	--
69.199	--
69.319	--
69.439	--
69.5589	--
69.6789	--
69.7989	--
70	137226000
70.12	--
70.2399	--
70.3599	--
70.4799	--
70.5999	--
70.7199	--
70.8399	--
70.9599	--
71.0798	--
71.1998	--
71.3198	--
71.4398	--
71.5598	--
71.6797	--
71.7997	--
71.9197	--
72.0397	--
72.1597	--
72.2797	--
72.3996	--
72.5196	--
72.6396	--
72.7596	--
72.8796	--
72.9996	--
73.1196	--
73.2396	--
73.3596	--
73.4796	--
73.5996	--
73.7196	--
73.8395	--
73.9595	--
74.0795	--
74.1995	--
74.3195	--
74.4395	--
74.5595	--
74.6795	--
74.7995	--
75	386078000
75.12	--
75.24	--
75.36	--
75.48	--
75.6	--
75.72	--
75.84	--
75.96	--
76.08	--
76.2	--
76.32	--
76.44	--
76.56	--
76.68	--
76.8	--
76.92	--
77.22	--
77.34	--
77.46	--
77.58	--
77.7	--
77.82	--
77.94	--
78.06	--
78.18	--
78.3	--
78.4199	--
78.54	--
78.66	--
78.78	--
78.9	--
79.0199	--
79.1399	--
79.26	--
79.3799	--
79.4999	--
79.6199	--
79.7399	--
80	475159000
80.12	--
80.24	--
80.36	--
80.48	--
80.6	--
80.72	--
80.8401	--
80.96	--
81.08	--
81.2	--
81.32	--
81.44	--
81.56	--
81.68	--
81.8	--
81.9201	--
82.04	--
82.16	--
82.28	--
82.4	--
82.5201	--
82.64	--
82.76	--
82.88	--
83	--
83.12	--
83.24	--
83.36	--
83.48	--
83.6	--
83.72	--
83.84	--
83.96	--
84.08	--
84.2	--
84.32	--
84.44	--
84.56	--
84.68	--
84.8	--
85	810736000
85.12	--
85.24	--
85.36	--
85.48	--
85.6	--
85.72	--
85.84	--
85.96	--
86.08	--
86.2001	--
86.32	--
86.44	--
86.5601	--
86.68	--
86.8	--
86.9201	--
87.04	--
87.1601	--
87.2801	--
87.4001	--
87.5202	--
87.6402	--
87.7602	--
87.8802	--
88.0002	--
88.1202	--
88.2402	--
88.3602	--
88.4802	--
88.6003	--
88.7203	--
88.8403	--
88.9603	--
89.0804	--
89.2004	--
89.3204	--
89.4404	--
89.5604	--
89.6804	--
89.8005	--
90	1263280000
90.12	--
90.24	--
90.3601	--
90.4801	--
90.6001	--
90.7201	--
90.8401	--
90.9601	--
91.0802	--
91.2002	--
91.3202	--
91.4402	--
91.5603	--
91.6803	--
91.8003	--
91.9203	--
92.0404	--
92.1604	--
92.2804	--
92.4004	--
92.5204	--
92.6405	--
92.7605	--
92.8805	--
93.0005	--
93.1206	--
93.2406	--
93.3606	--
93.4807	--
93.6007	--
93.7207	--
93.8408	--
93.9608	--
94.0808	--
94.2008	--
94.3209	--
94.4409	--
94.5609	--
94.6811	--
94.801	--
95	2774420000
95.12	--
95.2401	--
95.3601	--
95.4801	--
95.6002	--
95.7202	--
95.8403	--
95.9603	--
96.0803	--
96.2004	--
96.3204	--
96.4405	--
96.5605	--
96.6806	--
97.1407	--
97.3808	--
97.5008	--
97.6209	--
97.7409	--
97.861	--
97.981	--
98.1011	--
98.2211	--
98.3411	--
98.4612	--
98.5812	--
98.7013	--
98.8213	--
98.9414	--
99.0614	--
99.1815	--
99.3016	--
99.6417	--
100	16917000000
100.12	--
100.24	--
100.36	--
100.48	--
100.6	--
100.72	--
100.84	--
100.961	--
101.081	--
101.201	--
101.321	--
101.441	--
101.561	--
101.681	--
101.801	--
101.921	--
102.041	--
102.161	--
102.281	--
102.401	--
102.521	--
102.642	--
102.762	--
102.882	--
103.002	--
103.122	--
103.242	--
103.362	--
103.482	--
103.602	--
103.722	--
103.842	--
103.962	--
104.083	--
104.203	--
104.323	--
104.443	--
104.563	--
104.683	--
104.803	--
105	28386700000
105.12	--
105.24	--
105.36	--
105.48	--
105.6	--
105.721	--
105.841	--
105.961	--
106.081	--
106.201	--
106.321	--
106.441	--
106.901	--
107.362	--
107.822	--
108.282	--
108.743	--
109.203	--
110	34157500000
110.46	--
110.921	--
111.381	--
111.841	--
112.301	--
112.762	--
113.222	--
113.682	--
115	39447400000
115.46	--
115.921	--
116.381	--
116.841	--
117.301	--
117.762	--
118.222	--
118.682	--
120	39273600000
120.46	--
120.921	--
121.381	--
121.841	--
122.301	--
122.762	--
123.222	--
123.682	--
125	38172600000
125.46	--
125.92	--
126.381	--
126.841	--
127.301	--
127.761	--
128.221	--
128.681	--
130	38725200000
130.46	--
130.92	--
131.38	--
131.84	--
132.3	--
132.761	--
133.221	--
133.681	--
135	38526200000
135.46	--
135.92	--
136.38	--
136.841	--
137.301	--
137.761	--
138.221	--
138.681	--
140	38317300000
140.46	--
140.92	--
141.38	--
141.84	--
142.3	--
142.76	--
143.22	--
143.68	--
145	35767500000
145.46	--
145.92	--
146.38	--
146.84	--
147.3	--
147.76	--
148.22	--
148.68	--
150	37414800000
150.46
150.92
151.38
151.84
152.299
152.759
153.219
153.679
155	3.73724e+10
155.46
155.92
156.38
156.839
157.299
157.759
158.219
158.679
160	3.73349e+10
160.46
160.92
161.379
161.839
162.299
162.759
163.219
163.678
165	3.72939e+10
165.46
165.92
166.379
166.839
167.299
167.759
168.218
168.678
170	3.72715e+10
170.46
170.92
171.379
171.839
172.299
172.759
173.218
173.678
175	3.72023e+10
175.46
175.919
176.379
176.839
177.299
177.758
178.218
178.678
179.137
180	3.71782e+10
180.46
180.919
181.379
181.839
182.299
182.758
183.218
183.678
185	3.71363e+10
185.46
185.919
186.379
186.839
187.298
187.758
188.218
188.678
190	3.71266e+10
190.46
190.92
191.379
191.839
192.299
192.759
193.219
193.678
195	3.70385e+10
195.46
195.92
196.38
196.839
197.299
197.759
198.219
198.679
200	3.70159e+10
200.46
200.92
201.38
201.84
202.3
202.76
203.22
203.68
205	3.69732e+10
205.46
205.92
206.38
206.84
207.3
207.761
208.221
208.681
210	3.69459e+10
210.46
210.92
211.381
211.841
212.301
212.761
213.222
213.682
215	3.69401e+10
215.46
215.921
216.381
216.841
217.302
217.762
218.222
218.683
220	3.68486e+10
220.46
220.921
221.381
221.841
222.302
222.762
223.222
223.683
225	3.68196e+10
225.46
225.921
226.381
226.841
227.301
227.762
228.222
228.682
230	3.67576e+10
230.46
230.921
231.381
231.841
232.301
232.762
233.222
233.682
235	3.67429e+10
235.46
235.921
236.381
236.841
237.302
237.762
238.222
238.682
240	3.6739e+10
240.46
240.921
241.381
241.841
242.302
242.762
243.222
243.682
245	3.66108e+10
245.46
245.921
246.381
246.841
247.301
247.762
248.222
248.682
250	3.66306e+10
250.46
250.92
251.381
251.841
252.301
252.761
253.221
253.681
254.142
255	3.65125e+10
255.46
255.92
256.38
256.84
257.301
257.761
258.221
258.681
260	3.65021e+10
260.46
260.92
261.38
261.84
262.301
262.761
263.221
263.681
265	3.65141e+10
265.46
265.92
266.38
266.84
267.3
267.761
268.221
268.681
270	3.651e+10
270.46
270.92
271.38
271.84
272.301
272.761
273.221
273.681
275	3.65126e+10
275.46
275.92
276.381
276.841
277.301
277.761
278.221
278.681
280	3.63859e+10
280.46
280.92
281.38
281.841
282.301
282.761
283.221
283.681
285	3.63835e+10
285.46
285.92
286.38
286.84
287.301
287.761
288.221
288.681
290	3.63353e+10
290.46
290.92
291.38
291.84
292.301
292.761
293.221
293.681
295	3.61913e+10
295.46
295.92
296.38
296.841
297.301
297.761
298.221
298.681
300	3.63138e+10
300.46
300.92
301.38
301.841
302.301
302.761
303.221
303.681
305	3.62206e+10
305.46
305.921
306.381
306.841
307.301
307.762
308.222
308.682
310	3.62366e+10
310.46
310.921
311.381
311.841
312.302
312.762
313.222
313.683
315	3.61e+10
315.46
315.921
316.381
316.841
317.302
317.762
318.222
318.682
320	3.6053e+10
320.46
320.921
321.381
321.841
322.301
322.762
323.222
323.682
325	3.59803e+10
325.46
325.921
326.381
326.841
327.302
327.762
328.222
328.683
330	3.58978e+10
330.46
330.921
331.381
331.841
332.302
332.762
333.222
333.682
335	3.59053e+10
335.46
335.921
336.381
336.841
337.301
337.762
338.222
338.682
340	3.60152e+10
340.46	--
340.921	--
341.381	--
341.841	--
342.301	--
342.762	--
343.222	--
343.682	--
345	32917600000
345.46	--
345.92	--
346.381	--
346.841	--
347.301	--
347.761	--
348.221	--
348.681	--
350	26953600000
350.46	--
350.92	--
351.38	--
351.84	--
352.3	--
352.76	--
353.22	--
353.68	--
355	20855200000
355.46	--
355.92	--
356.38	--
356.84	--
357.3	--
357.76	--
358.219	--
358.679	--
360	8824820000
360.12	--
360.24	--
360.36	--
360.48	--
360.6	--
360.72	--
360.84	--
360.96	--
361.08	--
361.2	--
361.32	--
361.44	--
361.559	--
361.679	--
361.799	--
361.919	--
362.039	--
362.159	--
362.279	--
362.399	--
362.519	--
362.639	--
362.759	--
362.879	--
362.999	--
363.119	--
363.239	--
363.359	--
363.479	--
363.599	--
363.719	--
363.839	--
363.959	--
364.078	--
364.198	--
364.318	--
364.438	--
364.558	--
364.678	--
364.798	--
365	7090110000
365.12	--
365.24	--
365.36	--
365.48	--
365.6	--
365.72	--
365.84	--
365.96	--
366.08	--
366.199	--
366.319	--
366.439	--
366.559	--
366.679	--
366.799	--
366.919	--
367.039	--
367.159	--
367.279	--
367.399	--
367.519	--
367.639	--
367.759	--
367.879	--
367.999	--
368.119	--
368.239	--
368.359	--
368.479	--
368.599	--
368.719	--
368.838	--
368.958	--
369.078	--
369.198	--
369.318	--
369.438	--
369.558	--
369.678	--
369.798	--
370	1956750000
370.12	--
370.24	--
370.36	--
370.48	--
370.6	--
370.72	--
370.84	--
370.96	--
371.08	--
371.2	--
371.319	--
371.439	--
371.559	--
371.679	--
371.799	--
371.919	--
372.039	--
372.159	--
372.279	--
372.399	--
372.519	--
372.639	--
372.759	--
372.879	--
372.999	--
373.119	--
373.459	--
373.919	--
374.378	--
375	937326000
375.34	--
375.46	--
375.58	--
375.7	--
375.82	--
375.94	--
376.06	--
376.18	--
376.3	--
376.42	--
376.54	--
376.66	--
376.78	--
376.9	--
377.02	--
377.14	--
377.26	--
377.379	--
377.499	--
377.619	--
377.739	--
377.859	--
377.979	--
378.099	--
378.219	--
378.339	--
378.459	--
378.579	--
378.699	--
378.819	--
378.939	--
379.059	--
379.179	--
379.299	--
379.419	--
379.539	--
380	413074000
380.12	--
380.24	--
380.36	--
380.48	--
380.6	--
380.72	--
380.84	--
380.96	--
381.08	--
381.2	--
381.32	--
381.44	--
381.56	--
381.68	--
381.8	--
381.92	--
382.04	--
382.16	--
382.28	--
382.4	--
382.52	--
382.64	--
382.76	--
382.88	--
383	--
383.12	--
383.24	--
383.36	--
383.48	--
383.6	--
383.72	--
383.84	--
383.96	--
384.08	--
384.2	--
384.32	--
384.44	--
384.56	--
384.68	--
384.8	--
385	197022000
385.12	--
385.24	--
385.36	--
385.48	--
385.6	--
385.72	--
385.84	--
385.96	--
386.08	--
386.2	--
386.32	--
386.44	--
386.56	--
386.68	--
386.8	--
386.92	--
387.041	--
387.161	--
387.281	--
387.401	--
387.521	--
387.641	--
387.761	--
387.881	--
388.001	--
388.121	--
388.241	--
388.361	--
388.481	--
388.601	--
388.721	--
388.841	--
388.961	--
389.081	--
389.201	--
389.321	--
389.441	--
389.561	--
389.682	--
390	102514000
390.12	--
390.24	--
390.36	--
390.48	--
390.6	--
390.72	--
390.84	--
391.501	--
391.621	--
391.741	--
391.861	--
391.981	--
392.101	--
392.221	--
392.341	--
392.461	--
392.581	--
392.702	--
392.822	--
392.942	--
393.062	--
393.182	--
393.302	--
393.422	--
393.542	--
393.662	--
393.782	--
393.902	--
394.022	--
394.143	--
394.263	--
394.383	--
394.503	--
394.623	--
394.743	--
395	56494900
395.12	--
395.24	--
395.36	--
395.48	--
395.6	--
395.721	--
395.841	--
395.961	--
396.081	--
396.201	--
396.321	--
396.441	--
396.561	--
396.681	--
396.801	--
396.921	--
397.041	--
397.162	--
397.282	--
397.402	--
397.522	--
397.642	--
397.762	--
397.882	--
398.002	--
398.122	--
398.242	--
398.362	--
398.482	--
398.603	--
398.723	--
398.843	--
398.963	--
399.083	--
399.203	--
399.323	--
399.443	--
399.563	--
399.683	--
399.803	--
400	36328100
400.12	--
400.24	--
400.36	--
400.48	--
400.6	--
400.721	--
400.841	--
400.961	--
401.081	--
401.201	--
401.321	--
401.441	--
401.561	--
401.681	--
401.801	--
401.921	--
402.041	--
402.162	--
402.282	--
402.402	--
402.522	--
402.642	--
402.762	--
402.882	--
403.002	--
403.122	--
403.242	--
403.362	--
403.482	--
403.603	--
403.723	--
403.843	--
403.963	--
404.083	--
404.203	--
404.323	--
404.443	--
404.563	--
404.683	--
404.803	--
405	22702200
405.12	--
405.24	--
405.36	--
405.48	--
405.6	--
405.721	--
405.841	--
405.961	--
406.081	--
406.201	--
406.321	--
406.441	--
406.561	--
406.681	--
406.801	--
406.921	--
407.041	--
407.161	--
407.282	--
407.402	--
407.522	--
407.642	--
407.762	--
407.882	--
408.002	--
408.122	--
408.242	--
408.362	--
408.482	--
408.602	--
408.722	--
408.843	--
408.963	--
409.083	--
409.203	--
409.323	--
409.443	--
409.563	--
409.683	--
409.803	--
410	16343500
410.12	--
410.24	--
410.36	--
410.48	--
410.6	--
410.72	--
410.841	--
410.961	--
411.081	--
411.201	--
411.321	--
411.441	--
411.561	--
411.681	--
411.801	--
411.921	--
412.041	--
412.161	--
412.281	--
412.401	--
412.522	--
412.642	--
412.762	--
412.882	--
413.002	--
413.122	--
413.242	--
413.362	--
413.482	--
413.602	--
413.722	--
413.842	--
413.962	--
414.082	--
414.203	--
414.323	--
414.443	--
414.563	--
414.683	--
414.803	--
415	15187000
415.12	--
415.24	--
415.36	--
415.48	--
415.6	--
415.72	--
415.84	--
415.961	--
416.081	--
416.201	--
416.321	--
416.441	--
416.561	--
416.681	--
416.801	--
416.921	--
417.041	--
417.161	--
417.281	--
417.401	--
417.521	--
417.641	--
417.762	--
417.882	--
418.002	--
418.122	--
418.242	--
418.362	--
418.482	--
418.602	--
418.722	--
418.842	--
418.962	--
419.082	--
419.202	--
419.322	--
419.442	--
419.562	--
419.683	--
419.803	--
420	12686200
420.12	--
420.24	--
420.36	--
420.48	--
420.6	--
420.72	--
420.841	--
420.961	--
421.08	--
421.201	--
421.321	--
421.441	--
421.561	--
421.681	--
421.801	--
421.921	--
422.041	--
422.161	--
422.281	--
422.401	--
422.521	--
422.641	--
422.761	--
422.881	--
423.001	--
423.121	--
423.241	--
423.361	--
423.481	--
423.601	--
423.721	--
423.841	--
423.961	--
424.082	--
424.202	--
424.322	--
424.442	--
424.562	--
424.682	--
425	10083200
425.12	--
425.24	--
425.36	--
425.48	--
425.6	--
425.72	--
425.84	--
425.96	--
426.08	--
426.2	--
426.32	--
426.44	--
426.56	--
426.68	--
426.8	--
426.92	--
427.04	--
427.16	--
427.28	--
427.4	--
427.52	--
427.64	--
427.76	--
427.88	--
428	--
428.12	--
428.24	--
428.36	--
428.48	--
428.6	--
428.72	--
428.84	--
428.96	--
429.08	--
429.2	--
429.32	--
429.44	--
429.56	--
429.68	--
429.8	--
430	7.51034e+06
430.12	--
430.24	--
430.36	--
430.48	--
430.6	--
430.72	--
430.84	--
430.96	--
431.08	--
431.2	--
431.32	--
431.44	--
431.56	--
431.68	--
431.8	--
431.92	--
432.04	--
432.16	--
432.28	--
432.4	--
432.52	--
432.64	--
432.76	--
432.88	--
433	--
433.12	--
433.24	--
433.36	--
433.48	--
433.6	--
433.72	--
433.839	--
433.959	--
434.08	--
434.199	--
434.319	--
434.439	--
434.559	--
434.679	--
434.799	--
435	4.50387e+06
435.12	--
435.24	--
435.36	--
435.48	--
435.6	--
435.72	--
435.84	--
435.96	--
436.08	--
436.2	--
436.32	--
436.439	--
436.559	--
436.679	--
436.799	--
436.919	--
437.039	--
437.159	--
437.279	--
437.399	--
437.519	--
437.639	--
437.759	--
437.879	--
437.999	--
438.119	--
438.239	--
438.359	--
438.479	--
438.599	--
438.719	--
438.838	--
438.958	--
439.078	--
439.198	--
439.318	--
439.438	--
439.558	--
439.678	--
439.798	--
440	4.49911e+06
440.12	--
440.24	--
440.36	--
440.48	--
440.6	--
440.72	--
440.839	--
440.959	--
441.079	--
441.199	--
441.319	--
441.439	--
441.559	--
441.679	--
441.799	--
441.919	--
442.039	--
442.158	--
442.278	--
442.398	--
442.518	--
442.638	--
442.758	--
442.878	--
442.998	--
443.118	--
443.238	--
443.358	--
443.477	--
443.597	--
443.717	--
443.837	--
443.957	--
444.077	--
444.197	--
444.317	--
444.437	--
444.557	--
444.677	--
444.796	--
445	3.17087e+06
445.12	--
[truncated: 5,378 more rows]

## Sheet: Supplementary Figure 5b
Time/s	Resistance/Ω
0	115624000000
0.12007
0.24013
0.36021
0.48028
0.60033
0.7204
0.84046
0.96051
1.0806
1.20067
1.32074
1.44079
1.56085
1.6809
1.80099
1.92103
2.04111
2.16119
2.28124
2.4013
2.52137
2.64144
2.76148
2.88154
3.0016
3.12168
3.24172
3.36177
3.4819
3.6019
3.72195
3.84208
3.96208
4.08214
4.20221
4.3223
4.44236
4.56241
4.68246
4.80253
5	115979000000
5.12006
5.24018
5.36019
5.48027
5.6003
5.72037
5.84042
5.96049
6.08055
6.2006
6.32065
6.4407
6.56076
6.68084
6.80088
6.92097
7.04103
7.16107
7.28115
7.40119
7.52126
7.64131
7.76137
7.88144
8.00149
8.12154
8.24163
8.36166
8.4817
8.60178
8.72183
8.84188
8.96195
9.082
9.20205
9.32215
9.44214
9.5622
9.68226
9.80233
10	115939000000
10.12
10.2401
10.3601
10.4802
10.6002
10.7203
10.8403
10.9604
11.0804
11.2005
11.3205
11.4405
11.5606
11.6807
11.8007
11.9207
12.0408
12.1612
12.2809
12.4009
12.5209
12.641
12.761
12.8811
13.0011
13.1212
13.2412
13.3612
13.4813
13.6013
13.7213
13.8414
13.9614
14.0814
14.2015
14.3215
14.4416
14.5616
14.6816
14.8017
15	115922000000
15.12
15.24
15.3601
15.4801
15.6001
15.7202
15.8402
15.9602
16.0803
16.2003
16.3203
16.4403
16.5604
16.6804
16.8004
16.9204
17.0405
17.1605
17.2805
17.4006
17.5206
17.6406
17.7606
17.8807
18.0007
18.1207
18.2407
18.3608
18.4808
18.6008
18.7209
18.8408
18.9609
19.0809
19.2009
19.3209
19.4409
19.561
19.6809
19.801
20	115078000000
20.12
20.24
20.36
20.48
20.6001
20.7201
20.8401
20.9601
21.0801
21.2001
21.3201
21.4401
21.5601
21.6801
21.8001
21.9201
22.0401
22.1601
22.2801
22.4001
22.5201
22.6401
22.7601
22.8801
23.0001
23.1201
23.2401
23.3601
23.4801
23.6002
23.7201
23.8401
23.9601
24.0801
24.2001
24.3201
24.4401
24.5601
24.68
24.8
25	115427000000
25.12
25.24
25.36
25.48
25.5999
25.72
25.8399
25.9599
26.0799
26.1999
26.3199
26.4399
26.5599
26.6798
26.7998
26.9198
27.0398
27.1598
27.2797
27.3997
27.5197
27.6397
27.7597
27.8796
27.9996
28.1196
28.2396
28.3596
28.4795
28.5995
28.7195
28.8395
28.9595
29.0794
29.1994
29.3194
29.4394
29.5594
29.6793
29.7993
30	115287000000
30.12
30.2399
30.3599
30.4799
30.5999
30.7199
30.8398
30.9598
31.0797
31.1997
31.3197
31.4397
31.5596
31.6796
31.7996
31.9196
32.0395
32.1595
32.2795
32.3994
32.5194
32.6394
32.7594
32.8794
32.9993
33.1192
33.2392
33.3592
33.4791
33.5991
33.7191
33.8391
33.959
34.079
34.199
34.3189
34.4389
34.5589
34.6788
34.7988
35	115158000000
35.1199
35.2399
35.3598
35.4798
35.5998
35.7197
35.8397
35.9597
36.0796
36.1996
36.3195
36.4395
36.5595
36.6794
36.7994
36.9194
37.0393
37.1593
37.2793
37.3992
37.5192
37.6392
37.7591
37.8791
37.9991
38.119
38.239
38.359
38.4789
38.5989
38.7189
38.8388
38.9588
39.0788
39.1987
39.3187
39.4387
39.5586
39.6786
39.7986
40	115187000000
40.12
40.2399
40.3599
40.4799
40.5999
40.7198
40.8398
40.9598
41.0797
41.1997
41.3197
41.4397
41.5596
41.6796
41.7996
41.9196
42.0395
42.1595
42.2795
42.3995
42.5194
42.6394
42.7594
42.8794
42.9994
43.1193
43.2393
43.3593
43.4793
43.5993
43.7193
43.8392
43.9592
44.0792
44.1992
44.3192
44.4392
44.5592
44.6792
44.7991
45	115600000000
45.12
45.24
45.36
45.48
45.6
45.72
45.84
45.96
46.08
46.1999
46.32
46.44
46.5599
46.68
46.8
46.92
47.0399
47.16
47.2799
47.4
47.52
47.6399
47.76
47.88
48
48.12
48.24
48.36
48.4801
48.6
48.72
48.84
48.9601
49.0801
49.2001
49.3201
49.4401
49.5601
49.6802
50	115330000000
50.12
50.24
50.36
50.4801
50.6001
50.7201
50.8402
50.9602
51.0802
51.2002
51.3203
51.4403
51.5603
51.6804
51.8004
51.9205
52.0405
52.1606
52.2806
52.4006
52.5207
52.6407
52.7608
52.8809
53.0009
53.121
53.241
53.361
53.4811
53.6011
53.7212
53.8413
53.9613
54.0814
54.2014
54.3215
54.4416
54.5616
54.6817
54.8017
55	115999000000
55.12
55.2401
55.3601
55.4802
55.6003
55.7204
55.8405
55.9605
56.0806
56.2008
56.3208
56.4409
56.561
56.6811
56.8012
56.9213
57.0414
57.1615
57.2816
57.4017
57.5218
57.6419
57.762
57.8821
58.0023
58.1224
58.2425
58.3626
58.4827
58.6028
58.7229
58.843
58.9631
59.0833
59.2034
59.3235
59.4436
59.5637
59.6838
60	115274000000
60.1201
60.2402
60.3603
60.4804
60.6005
60.7206
60.8411
60.9609
61.081
61.2011
61.3212
61.4413
61.5614
61.6815
61.8016
61.9217
62.0418
62.1619
62.282
62.402
62.5221
62.6422
62.7623
62.8824
63.0025
63.1226
63.2427
63.3628
63.4829
63.603
63.7231
63.8432
63.9633
64.0833
64.2034
64.3235
64.4436
64.5637
64.6838
65	115091000000
65.1201
65.2402
65.3602
65.4803
65.6004
65.7205
65.8406
65.9607
66.0807
66.2008
66.3209
66.441
66.5611
66.6812
66.8013
66.9214
67.0414
67.1615
67.2816
67.4017
67.5217
67.6418
67.7619
67.882
68.0021
68.1222
68.2422
68.3623
68.4824
68.6025
68.7226
68.8427
68.9628
69.0829
69.2029
69.323
69.4431
69.5632
69.6833
70	115260000000
70.1201
70.2402
70.3603
70.4803
70.6004
70.7205
70.8406
70.9607
71.0808
71.2009
71.321
71.441
71.5611
71.6812
71.8014
71.9214
72.0415
72.1616
72.2817
72.4018
72.5219
72.642
72.7621
72.8821
73.0022
73.1223
73.2424
73.3625
73.4826
73.6027
73.7228
73.8429
73.963
74.083
74.2032
74.3232
74.4434
74.5634
74.6835
75	115194000000
75.1201
75.2402
75.3603
75.4804
75.6005
75.7206
75.8407
75.9608
76.0808
76.2009
76.321
76.4411
76.5612
76.6813
76.8014
76.9215
77.0416
77.1616
77.2817
77.4018
77.5219
77.642
77.7621
77.8823
78.0023
78.1223
78.2424
78.3625
78.4826
78.6027
78.7228
78.8429
78.9629
79.083
79.2031
79.3232
79.4433
79.5633
79.6834
79.8035
80	114814000000
80.1201
80.2401
80.3602
80.4803
80.6004
80.7205
80.8405
80.9606
81.0807
81.2007
81.3209
81.4409
81.561
81.6811
81.8011
81.9212
82.0413
82.1614
82.2815
82.4015
82.5216
82.6417
82.7617
82.8818
83.0019
83.122
83.2421
83.3622
83.4822
83.6023
83.7223
83.8424
83.9625
84.0826
84.2027
84.3228
84.4428
84.5629
84.683
85	115115000000
85.1201
85.2402
85.3602
85.4804
85.6004
85.7205
85.8405
85.9606
86.0807
86.2008
86.3208
86.4409
86.561
86.6811
86.8012
86.9212
87.0413
87.1614
87.2815
87.4016
87.5216
87.6417
87.7618
87.8819
88.0019
88.122
88.2422
88.3622
88.4823
88.6024
88.7225
88.8426
88.9626
89.0827
89.2028
89.3229
89.443
89.5631
89.6832
89.8033
90	114380000000
90.1201
90.2402
90.3602
90.4803
90.6004
90.7205
90.8406
90.9607
91.0807
91.2008
91.3209
91.441
91.5611
91.6812
91.8013
91.9214
92.0414
92.1615
92.2816
92.4017
92.5218
92.6419
92.762
92.8821
93.0022
93.1223
93.2424
93.3624
93.4825
93.6026
93.7227
93.8427
93.9629
94.0829
94.203
94.3231
94.4432
94.5633
94.6834
94.8034
95	114933000000
95.1201
95.2402
95.3603
95.4804
95.6005
95.7205
95.8406
95.9607
96.0807
96.2008
96.3209
96.441
96.5611
96.6812
96.8012
96.9213
97.0414
97.1615
97.2816
97.4016
97.5217
97.6418
97.7619
97.882
98.002
98.1221
98.2422
98.3623
98.4824
98.6025
98.7225
98.8426
98.9627
99.0828
99.2029
99.3229
99.443
99.5631
99.6832
99.8032
100	113908000000
100.12
100.24
100.36
100.48
100.6
100.72
100.841
100.961
101.081
101.201
101.321
101.441
101.561
101.681
101.801
101.921
102.041
102.161
102.281
102.401
102.522
102.642
102.762
102.882
103.002
103.122
103.242
103.362
103.482
103.602
103.722
103.842
103.962
104.083
104.203
104.323
104.443
104.563
104.683
104.803
105	114718000000
105.12
105.24
105.36
105.48
105.6
105.72
105.84
105.961
106.081
106.201
106.321
106.441
106.561
106.681
106.801
106.921
107.041
107.161
107.281
107.401
107.521
107.641
107.761
107.882
108.002
108.122
108.242
108.362
108.482
108.602
108.722
108.842
108.962
109.082
109.202
109.322
109.442
109.562
109.683
110	114466000000
110.12
110.24
110.36
110.48
110.6
110.72
110.84
110.96
111.081
111.201
111.321
111.441
111.561
111.681
111.801
111.921
112.041
112.161
112.281
112.401
112.521
112.641
112.761
112.882
113.002
113.122
113.242
113.362
113.482
113.602
113.722
113.842
113.962
114.082
114.202
114.322
114.442
114.562
114.682
114.802
115	113967000000
115.12
115.24
115.36
115.48
115.6
115.72
115.84
115.96
116.081
116.201
116.321
116.441
116.561
116.681
116.801
116.921
117.041
117.161
117.281
117.401
117.521
117.641
117.761
117.881
118.001
118.121
118.241
118.362
118.482
118.602
118.722
118.842
118.962
119.082
119.202
119.322
119.442
119.562
119.682
120	114830000000
120.12
120.24
120.36
120.48
120.6
120.72
120.84
120.96
121.08
121.2
121.32
121.44
121.56
121.68
121.801
121.921
122.041
122.161
122.281
122.401
122.521
122.641
122.761
122.881
123.001
123.121
123.241
123.361
123.481
123.601
123.721
123.841
123.961
124.081
124.201
124.321
124.441
124.561
124.681
124.801
125	113954000000
125.12
125.24
125.36
125.48
125.6
125.72
125.84
125.96
126.08
126.2
126.32
126.44
126.56
126.68
126.8
126.92
127.04
127.16
127.28
127.4
127.52
127.64
127.76
127.88
128
128.12
128.24
128.36
128.48
128.6
128.72
128.84
128.96
129.08
129.2
129.32
129.44
129.56
129.68
129.8
130	114564000000
130.12
130.24
130.36
130.48
130.6
130.72
130.84
130.96
131.08
131.2
131.32
131.44
131.56
131.68
131.8
131.92
132.04
132.16
132.28
132.4
132.52
132.64
132.76
132.88
133
133.12
133.24
133.36
133.48
133.6
133.72
133.84
133.96
134.08
134.2
134.32
134.44
134.56
134.68
134.8
135	114302000000
135.12
135.24
135.36
135.48
135.6
135.72
135.84
135.96
136.08
136.2
136.32
136.44
136.56
136.68
136.8
136.92
137.04
137.16
137.28
137.4
137.52
137.64
137.76
137.88
138
138.12
138.24
138.36
138.48
138.6
138.72
138.84
138.96
139.08
139.2
139.32
139.44
139.56
139.68
139.8
140	114149000000
140.12
140.24
140.36
140.48
140.6
140.72
140.84
140.96
141.08
141.2
141.32
141.44
141.56
141.68
141.8
141.92
142.04
142.16
142.28
142.4
142.52
142.64
142.76
142.88
143
143.12
143.24
143.36
143.48
143.6
143.72
143.84
143.96
144.08
144.2
144.32
144.44
144.56
144.68
145	114178000000
145.12
145.24
145.36
145.48
145.6
145.72
145.84
145.96
146.08
146.2
146.32
146.44
146.56
146.68
146.8
146.92
147.04
147.16
147.28
147.4
147.52
147.64
147.76
147.88
148
148.119
148.239
148.359
148.479
148.599
148.719
148.839
148.959
149.079
149.199
149.319
149.439
149.559
149.679
149.799
150	114227000000
150.12
150.24
150.36
150.48
150.6
150.72
150.84
150.96
151.08
151.2
151.32
151.44
151.56
151.68
151.8
151.92
152.04
152.16
152.28
152.4
152.52
152.64
152.76
152.88
153
153.12
153.24
153.36
153.48
153.6
153.72
153.84
153.96
154.08
154.2
154.32
154.44
154.56
154.68
154.8
155	114361000000
155.12
155.24
155.36
155.48
155.6
155.72
155.84
155.96
156.08
156.2
156.32
156.44
156.56
156.68
156.8
156.92
157.04
157.16
157.28
157.4
157.52
157.64
157.76
157.88
158
158.12
158.24
158.36
158.48
158.6
158.72
158.84
158.96
159.08
159.201
159.321
159.441
159.561
159.681
159.801
160	114521000000
160.12
160.24
160.36
160.48
160.6
160.72
160.84
160.96
161.08
161.2
161.32
161.441
161.561
161.681
161.801
161.921
162.041
162.161
162.281
162.401
162.521
162.641
162.761
162.881
163.001
163.121
163.241
163.361
163.482
163.602
163.722
163.842
163.962
164.082
164.202
164.322
164.442
164.562
164.682
165	114123000000
165.12
165.24
165.36
165.48
165.6
165.72
165.84
165.961
166.081
166.201
166.321
166.441
166.561
166.681
166.801
166.921
167.041
167.161
167.281
167.401
167.522
167.642
167.762
167.882
168.002
168.122
168.242
168.362
168.482
168.602
168.722
168.842
168.962
169.083
169.203
169.323
169.443
169.563
169.683
169.803
170	114590000000
170.12
170.24
170.36
170.48
170.6
170.72
170.841
170.961
171.081
171.201
171.321
171.441
171.561
171.681
171.801
171.921
172.041
172.161
172.282
172.402
172.522
172.642
172.762
172.882
173.002
173.122
173.242
173.362
173.482
173.602
173.723
173.843
173.963
174.083
174.203
174.323
174.443
174.563
174.683
174.803
175	113817000000
175.12
175.24
175.36
175.48
175.6
175.72
175.841
175.961
176.081
176.201
176.321
176.441
176.561
176.681
176.801
176.921
177.041
177.161
177.281
177.402
177.522
177.642
177.762
177.882
178.002
178.122
178.242
178.362
178.482
178.602
178.722
178.842
178.963
179.083
179.203
179.323
179.443
179.563
179.683
179.803
180	114863000000
180.12
180.24
180.36
180.48
180.6
180.72
180.84
180.961
181.081
181.201
181.321
181.441
181.561
181.681
181.801
181.921
182.041
182.161
182.281
182.401
182.521
182.642
182.762
182.882
183.002
183.122
183.242
183.362
183.482
183.602
183.722
183.842
183.962
184.082
184.202
184.323
184.443
184.563
184.683
184.803
185	114106000000
185.12
185.24
185.36
185.48
185.6
185.72
185.84
185.961
186.081
186.201
186.321
186.441
186.561
186.681
186.801
186.921
187.041
187.161
187.281
187.401
187.521
187.641
187.761
187.882
188.002
188.122
188.242
188.362
188.482
188.602
188.722
188.842
188.962
189.082
189.202
189.322
189.442
189.562
189.682
189.803
190	114132000000
190.12
190.24
190.36
190.48
190.6
190.72
190.84
190.96
191.081
191.201
191.321
191.441
191.561
191.681
191.801
191.921
192.041
192.161
192.281
192.401
192.521
192.641
192.761
192.881
193.002
193.122
193.242
193.362
193.482
193.602
193.722
193.842
193.962
194.082
194.202
194.322
194.442
194.562
194.682
194.802
195	114266000000
195.12
195.24
195.36
195.48
195.6
195.72
195.84
195.96
196.081
196.201
196.321
196.441
196.561
196.681
196.801
196.921
197.041
197.161
197.281
197.401
197.521
197.641
197.761
197.881
198.001
198.121
198.242
198.362
198.482
198.602
198.722
198.842
198.962
199.082
199.202
199.322
199.442
199.562
199.682
199.802
200	114132000000
200.12
200.24
200.36
200.48
200.6
200.72
200.84
200.96
201.08
201.201
201.321
201.441
201.561
201.681
201.801
201.921
202.041
202.161
202.281
202.401
202.521
202.641
202.761
202.881
203.001
203.121
203.241
203.362
203.482
203.602
203.722
203.842
203.962
204.082
204.202
204.322
204.442
204.562
204.682
204.802
205	114090000000
205.12
205.24
205.36
205.48
205.6
205.72
205.84
205.96
206.08
206.201
206.321
206.441
206.561
206.681
206.801
206.921
207.041
207.161
207.281
207.401
207.521
207.641
207.761
207.881
208.001
208.121
208.241
208.361
208.481
208.601
208.721
208.841
208.961
209.082
209.202
209.322
209.442
209.562
209.682
209.802
210	113704000000
210.12
210.24
210.36
210.48
210.6
210.72
210.84
210.96
211.08
211.2
211.32
211.44
211.56
211.68
211.8
211.92
212.04
212.161
212.281
212.401
212.521
212.641
212.761
212.881
213.001
213.121
213.241
213.361
213.481
213.601
213.721
213.841
213.961
214.081
214.201
214.321
214.441
214.561
214.681
215	113730000000
215.12
215.24
215.36
215.48
215.6
215.72
215.84
215.96
216.08
216.2
216.32
216.44
216.56
216.68
216.8
216.92
217.04
217.16
217.28
217.4
217.52
217.64
217.76
217.88
218
218.12
218.24
218.36
218.48
218.6
218.72
218.84
218.96
219.08
219.2
219.32
219.44
219.56
219.68
219.8
220	113611000000
220.12
220.24
220.36
220.48
220.6
220.72
220.84
220.96
221.08
221.2
221.32
221.44
221.56
221.679
221.799
221.919
222.039
222.159
222.279
222.399
222.519
222.639
222.759
222.879
222.999
223.119
223.239
223.359
223.479
223.599
223.719
223.838
223.958
224.078
224.198
224.318
224.438
224.558
224.678
224.798
225	113562000000
225.12
225.24
225.36
225.48
225.6
225.72
225.839
225.959
226.079
226.199
226.319
226.439
226.559
226.679
226.799
226.919
227.038
227.158
227.278
227.398
227.518
227.638
227.758
227.878
227.998
228.118
228.238
228.357
228.477
228.597
228.717
228.837
228.957
229.077
229.197
229.317
229.437
229.557
229.677
229.796
230	113507000000
230.12
230.24
230.36
230.48
230.6
230.72
230.839
230.959
231.079
231.199
231.319
231.439
231.559
231.679
231.799
231.919
232.039
232.159
232.278
232.398
232.518
232.638
232.758
232.878
232.998
233.118
233.238
233.358
233.478
233.598
233.718
233.838
233.957
234.077
234.197
234.317
234.437
234.557
234.677
234.797
235	113746000000
235.12
235.24
235.36
235.48
235.6
235.72
235.84
235.959
236.079
236.199
236.319
236.439
236.559
236.679
236.799
236.919
237.039
237.159
237.279
237.399
237.519
237.639
237.759
237.879
237.999
238.119
238.238
238.358
238.478
238.598
238.718
238.838
238.958
239.078
239.198
239.318
239.438
239.558
239.678
239.798
240	113840000000
240.12
240.24
240.36
240.48
240.6
240.72
240.84
240.96
241.08
241.2
241.32
241.44
241.559
241.679
241.799
241.919
242.039
242.159
242.279
242.399
242.519
242.639
242.759
242.879
242.999
243.119
243.239
243.359
243.479
243.599
243.719
243.839
243.959
244.079
244.199
244.319
244.439
244.559
244.679
244.799
245	113237000000
[truncated: 22,474 more rows]

## Sheet: Supplementary Figure 6
Time	ΔR/R
0	0.05386
0.02006	0
0.04011	0.04192
0.06017	0.05707
0.08022	0.03767
0.10028	0.05102
0.12033	0.03368
0.14038	0.02653
0.16044	0.02571
0.18049	0.05443
0.20055	0.08169
0.2206	0.06468
0.24066	0.08024
0.26071	0.04219
0.28077	0.12489
0.30082	0.0968
0.32088	0.11531
0.34093	0.09108
0.36099	0.1076
0.38104	0.13872
0.4011	0.12743
0.42115	0.12417
0.4412	0.07192
0.46126	0.0384
0.48131	0.03686
0.50137	0.0812
0.52142	0.0483
0.54148	0.03581
0.56153	0.04149
0.58159	0.09597
0.60164	0.0304
0.6217	0.07784
0.64175	0.06866
0.66181	0.09034
0.68186	0.04314
0.70192	0.03485
0.72197	0.0357
0.74202	0.02594
0.76208	0.02598
0.78213	0.02097
0.80219	0.0545
0.82224	0.07376
0.8423	0.04472
0.86235	0.09411
0.88241	0.10827
0.90246	0.10882
0.92252	0.07302
0.94257	0.09501
0.96263	0.05578
0.98268	0.06777
1.00274	0.05022
1.02279	0.04285
1.04285	0.05839
1.0629	0.0611
1.08295	0.09874
1.10301	0.05401
1.12306	0.10819
1.14312	0.13524
1.16317	0.0721
1.18323	0.13907
1.20328	0.07641
1.22334	0.08474
1.24339	0.03889
1.26345	0.03289
1.2835	0.05799
1.30356	0.01132
1.32361	0.02912
1.34367	0.01301
1.36372	0.05332
1.38378	0.08923
1.40383	0.07521
1.42388	0.07176
1.44394	0.09179
1.46399	0.07217
1.48405	0.04869
1.5041	0.06739
1.52416	0.05271
1.54421	0.11115
1.56427	0.06199
1.58432	0.06034
1.60438	0.03558
1.62443	0.0405
1.64448	0.08088
1.66454	0.00669
1.68459	0.01263
1.70465	0.02331
1.7247	-0.01022
1.74476	-0.00545
1.76481	-0.00995
1.78487	-0.01325
1.80492	-0.00937
1.82498	0.000417735
1.84503	0.05249
1.86509	0.05341
1.88514	0.08764
1.90519	0.03464
1.92525	0.02981
1.94531	0.03672
1.96536	0.08915
1.98542	0.1699
2.00547	0.08707
2.02553	0.07315
2.04558	0.06782
2.06564	0.03898
2.08569	0.07967
2.10575	0.09655
2.1258	0.09031
2.14585	0.09716
2.16591	0.05241
2.18596	0.08648
2.20602	0.08347
2.22607	0.07814
2.24613	0.06678
2.26618	0.08695
2.28624	0.08296
2.30629	0.04216
2.32635	0.07612
2.3464	0.08846
2.36646	0.07775
2.38651	0.08208
2.40656	0.08937
2.42662	0.07641
2.44667	0.07005
2.46673	0.07299
2.48678	0.09231
2.50684	0.08565
2.52689	0.09255
2.54695	0.00218
2.567	0.05725
2.58706	0.06584
2.60711	0.0697
2.62717	0.10421
2.64722	0.08818
2.66728	0.09733
2.68733	0.08964
2.70739	0.11248
2.72744	0.09776
2.74749	0.09957
2.76755	0.05847
2.7876	0.0507
2.80766	0.05465
2.82771	0.09353
2.84777	0.06581
2.86782	0.0466
2.88788	0.07022
2.90793	0.07343
2.92799	0.07617
2.94804	0.06552
2.9681	0.09052
2.98815	0.07884
3.0082	0.04814
3.02826	0.10276
3.04831	0.08835
3.06837	0.08524
3.08842	0.11602
3.10848	0.0976
3.12853	0.07232
3.14859	0.09728
3.16864	0.07824
3.1887	0.12447
3.20875	0.13652
3.22881	0.16706
3.24886	0.16031
3.26892	0.11746
3.28897	0.09355
3.30903	0.12588
3.32908	0.09152
3.34914	0.11103
3.36919	0.10819
3.38924	0.13012
3.4093	0.10968
3.42935	0.14841
3.44941	0.11146
3.46946	0.12849
3.48952	0.10083
3.50957	0.12226
3.52963	0.07683
3.54968	0.12298
3.56974	0.09153
3.58979	0.17059
3.60985	0.10283
3.6299	0.1635
3.64996	0.1452
3.67001	0.13415
3.69007	0.14776
3.71012	0.11968
3.73018	0.11782
3.75023	0.12125
3.77029	0.12737
3.79034	0.16742
3.8104	0.11212
3.83045	0.14071
3.8505	0.1569
3.87056	0.16494
3.89061	0.14444
3.91067	0.10895
3.93072	0.11774
3.95078	0.16078
3.97083	0.14463
3.99088	0.1485
4.01094	0.11161
4.03099	0.18091
4.05105	0.10844
4.0711	0.15104
4.09116	0.18354
4.11121	0.18515
4.13127	0.15703
4.15132	0.12781
4.17138	0.16473
4.19143	0.17861
4.21149	0.1612
4.23154	0.10944
4.2516	0.13279
4.27165	0.12433
4.29171	0.08867
4.31176	0.11049
4.33182	0.09739
4.35187	0.10635
4.37193	0.0373
4.39198	0.08654
4.41203	0.0853
4.43209	0.06215
4.45214	0.09861
4.4722	0.08621
4.49225	0.12078
4.51231	0.07995
4.53236	0.091
4.55242	0.09393
4.57247	0.18835
4.59252	0.27606
4.61258	0.21163
4.63263	0.1699
4.65269	0.18799
4.67274	0.28569
4.6928	0.6556
4.71285	0.62027
4.73291	0.58405
4.75296	1.89362
4.77302	7.19768
4.79307	9.28333
4.81313	9.75171
4.83318	9.65036
4.85323	9.40257
4.87329	9.16633
4.89334	9.35758
4.9134	9.20761
4.93345	9.25433
4.95351	9.40736
4.97356	9.30535
4.99362	9.46074
5.01367	9.25412
5.03373	9.80845
5.05378	9.77794
5.07384	9.94684
5.09389	9.96892
5.11395	9.91497
5.134	9.83604
5.15406	9.76598
5.17411	9.72408
5.19416	9.7176
5.21422	9.74441
5.23427	9.79553
5.25433	9.85773
5.27438	9.80289
5.29444	9.95971
5.31449	9.86603
5.33455	9.96295
5.3546	9.96247
5.37466	9.86434
5.39471	9.9447
5.41477	9.84895
5.43482	9.89321
5.45488	9.89137
5.47493	9.82132
5.49499	9.91577
5.51504	9.77866
5.5351	9.81072
5.55515	9.80013
5.57521	9.70249
5.59526	9.80659
5.61532	9.72883
5.63537	9.83584
5.65542	9.86483
5.67548	9.79942
5.69553	9.90554
5.71559	9.80338
5.73564	9.92153
5.7557	9.92283
5.77575	9.86497
5.79581	9.97308
5.81586	9.86702
5.83591	9.95015
5.85597	9.95163
5.87602	9.86835
5.89608	9.96309
5.91613	9.83156
5.93619	9.8495
5.95624	9.81818
5.9763	9.74499
5.99635	9.823
6.01641	9.73211
6.03646	9.82505
6.05652	9.82494
6.07657	9.7791
6.09663	9.864
6.11668	9.75393
6.13674	9.81036
6.15679	9.78419
6.17685	9.72993
6.1969	9.80243
6.21696	9.7035
6.23701	9.80199
6.25707	9.82259
6.27712	9.7664
6.29718	9.88069
6.31723	9.77296
6.33729	9.82121
6.35734	9.78206
6.3774	9.72078
6.39745	9.76535
6.41751	9.67878
6.43756	9.71501
6.45762	9.68474
6.47767	9.61989
6.49773	9.70768
6.51778	9.61151
6.53784	9.66604
6.55789	9.64284
6.57794	9.59204
6.598	9.66282
6.61805	9.56696
6.63811	9.60778
6.65816	9.5816
6.67822	9.50643
6.69827	9.58449
6.71833	9.43487
6.73838	9.4722
6.75844	9.43722
6.77849	9.38995
6.79855	9.44674
6.8186	9.38353
6.83866	9.43037
6.85871	9.43711
6.87877	9.40316
6.89882	9.53737
6.91888	9.49616
6.93893	9.59297
6.95899	9.56987
6.97904	9.5327
6.99909	9.59921
7.01915	9.51609
7.0392	9.54538
7.05926	9.51718
7.07931	9.46685
7.09937	9.54207
7.11942	9.45123
7.13948	9.50179
7.15954	9.47683
7.17959	9.45278
7.19965	9.49608
7.2197	9.44059
7.23976	9.47632
7.25981	9.44868
7.27987	9.42536
7.29992	9.48796
7.31997	9.46228
7.34003	9.52628
7.36008	9.50832
7.38014	9.49573
7.40019	9.51269
7.42025	9.43005
7.4403	9.45
7.46036	9.40214
7.48041	9.32482
7.50047	9.3452
7.52052	9.30216
7.54058	9.3119
7.56063	9.28137
7.58069	9.26934
7.60074	9.29184
7.6208	9.29141
7.64085	9.32145
7.66091	9.34221
7.68096	9.38821
7.70102	9.4307
7.72107	9.44108
7.74113	9.50008
7.76118	9.50577
7.78124	9.52782
7.80129	9.56637
7.82135	9.5066
7.8414	9.54126
7.86145	9.53979
7.88151	9.49533
7.90156	9.52684
7.92162	9.52325
7.94167	9.55586
7.96173	9.537
7.98178	9.53558
8.00184	9.54142
8.02189	9.54606
8.04195	9.57448
8.062	9.59334
8.08206	9.61724
8.10211	9.64186
8.12217	9.62585
8.14222	9.67982
8.16228	9.6386
8.18233	9.62232
8.20239	9.63913
8.22244	9.53505
8.2425	9.53489
8.26255	9.51056
8.28261	9.47527
8.30266	9.49096
8.32272	9.50585
8.34277	9.54053
8.36283	9.52347
8.38288	9.52231
8.40294	9.53805
8.42299	9.53417
8.44305	9.55125
8.4631	9.54234
8.48315	9.52656
8.50321	9.54976
8.52326	9.5536
8.54332	9.63028
8.56337	9.61021
8.58343	9.61763
8.60348	9.65546
8.62354	9.61123
8.64359	9.61953
8.66365	9.59426
8.6837	9.5692
8.70376	9.60073
8.72381	9.59986
8.74387	9.62836
8.76392	9.59278
8.78397	9.56429
8.80403	9.58359
8.82408	9.57772
8.84414	9.57598
8.86419	9.5687
8.88425	9.53734
8.9043	9.54939
8.92436	9.58467
8.94441	9.65591
8.96447	9.61771
8.98452	9.64527
9.00458	9.72079
9.02463	9.75755
9.04468	9.76699
9.06474	9.74253
9.08479	9.71705
9.10485	9.74162
9.1249	9.70563
9.14496	9.69616
9.16501	9.57817
9.18506	9.4881
9.20512	9.44103
9.22517	9.42821
9.24523	9.42434
9.26528	9.41404
9.28534	9.42104
9.30539	9.44529
9.32545	9.49528
9.3455	9.52217
9.36556	9.45265
9.38561	9.47814
9.40566	9.52727
9.42572	9.54164
9.44577	9.54792
9.46583	9.52852
9.48588	9.58031
9.50594	9.63436
9.52599	9.68312
9.54605	9.72878
9.5661	9.66099
9.58616	9.62298
9.60621	9.56915
9.62627	9.53414
9.64632	9.48145
9.66638	9.41444
9.68643	9.43084
9.70649	9.44181
9.72654	9.49939
9.74659	9.52605
9.76665	9.49925
9.7867	9.5761
9.80676	9.60699
9.82681	9.62174
9.84687	9.62659
9.86692	9.57854
9.88698	9.59029
9.90703	9.54921
9.92709	9.55655
9.94714	9.55453
9.9672	9.52508
9.98725	9.56351
10.0073	9.5455
10.0274	9.56312
10.0474	9.56695
10.0675	9.53729
10.0875	9.60519
10.1076	9.57561
10.1276	9.62493
10.1477	9.64073
10.1677	9.58241
10.1878	9.65409
10.2079	9.62853
10.2279	9.67385
10.248	9.67852
10.268	9.63373
10.2881	9.66404
10.3081	9.58996
10.3282	9.59406
10.3482	9.56713
10.3683	9.55062
10.3884	9.6224
10.4084	9.57405
10.4285	9.59228
10.4485	9.56625
10.4686	9.52438
10.4886	9.61248
10.5087	9.53368
10.5287	9.56841
10.5488	9.54486
10.5688	9.46138
10.5889	9.51515
10.609	9.44843
10.629	9.51761
10.6491	9.53922
10.6691	9.53275
10.6892	9.6313
10.7092	9.56337
10.7293	9.60925
10.7493	9.60118
10.7694	9.57944
10.7895	9.69078
10.8095	9.65704
10.8296	9.68944
10.8496	9.62353
10.8697	9.53966
10.8897	9.59553
10.9098	9.49165
10.9298	9.52925
10.9499	9.49765
10.9699	9.46512
10.99	9.57662
11.01	9.52274
11.0301	9.64291
11.0502	9.69193
11.0702	9.69955
11.0903	9.85171
11.1103	9.79142
11.1304	9.85296
11.1504	9.80749
11.1705	9.72222
11.1905	9.80955
11.2106	9.72581
11.2307	9.78513
11.2507	9.73452
11.2708	9.70888
11.2908	9.82441
11.3109	9.7484
11.3309	9.78639
11.351	9.75284
11.371	9.71651
11.3911	9.81521
11.4111	9.72742
11.4312	9.84711
11.4512	9.85393
11.4713	9.84046
11.4914	9.99254
11.5114	9.92244
11.5315	9.99552
11.5515	9.95756
11.5716	9.90297
11.5916	9.99242
11.6117	9.86476
11.6317	9.92896
11.6518	9.84142
11.6718	9.78681
11.6919	9.9292
11.712	9.8557
11.732	9.9708
11.7521	10.0185
11.7721	10.0366
11.7922	10.1947
11.8122	10.1325
11.8323	10.2604
11.8523	10.2053
11.8724	10.1799
11.8925	10.3209
11.9125	10.189
11.9326	10.2388
11.9526	10.1857
11.9727	10.1529
11.9927	10.2909
12.0128	10.2337
12.0328	10.3914
12.0529	10.3385
12.073	10.3283
12.093	10.4604
12.1131	10.3167
12.1331	10.4269
12.1532	10.3873
12.1732	10.3582
12.1933	10.506
12.2133	10.4342
12.2334	10.5796
12.2534	10.489
12.2735	10.4688
12.2935	10.1346
12.3136	10.5066
12.3337	10.6032
12.3537	10.5204
12.3738	10.4594
12.3938	10.5794
12.4139	10.1959
12.4339	10.0123
12.454	10.0109
12.474	10.0001
12.4941	10.0284
12.5142	10.6449
12.5342	10.6725
12.5543	10.4325
12.5743	10.2443
12.5944	10.1678
12.6144	9.93172
12.6345	10.0311
12.6545	9.79947
12.6746	9.63093
12.6946	9.78374
12.7147	9.75161
12.7348	9.9896
12.7548	10.0478
12.7749	10.0964
12.7949	10.3068
12.815	10.2948
12.835	10.5208
12.8551	10.4761
12.8751	10.5247
12.8952	10.1639
12.9153	10.5485
12.9353	10.1784
12.9553	10.5471
12.9754	10.4195
12.9955	10.3767
13.0155	10.2383
13.0356	10.4216
13.0556	10.2871
13.0757	10.1772
13.0957	10.2869
13.1158	10.1999
13.1358	10.2671
13.1559	10.2008
13.176	10.1708
13.196	10.2499
13.2161	10.1478
13.2361	10.2624
13.2562	10.1068
13.2762	10.1751
13.2963	10.1838
13.3163	9.95785
13.3364	10.0404
13.3565	9.97768
13.3765	9.99335
13.3966	10.0388
13.4166	9.88332
13.4367	9.99134
13.4567	9.97419
13.4768	9.97624
13.4968	10.1118
13.5169	9.98802
13.5369	10.0878
13.557	10.0354
13.577	10.0291
13.5971	10.0295
13.6172	9.89922
13.6372	10.0233
13.6573	9.93584
13.6773	10.0182
13.6974	10.1693
13.7174	10.0742
13.7375	10.2269
13.7576	10.1851
13.7776	10.1908
13.7977	10.2614
13.8177	10.0897
13.8378	10.1237
13.8578	9.97389
13.8779	9.90315
13.8979	9.94
13.918	9.75401
13.938	9.93246
13.9581	9.88692
13.9781	9.99503
13.9982	10.1594
14.0183	10.0735
14.0383	10.1828
14.0584	10.0437
14.0784	9.89174
14.0985	9.97068
14.1185	9.78068
14.1386	9.87553
14.1586	9.90039
14.1787	9.94016
14.1988	9.98909
14.2188	10.0411
14.2389	10.0885
14.2589	10.1219
14.279	10.1301
14.299	10.1005
14.3191	10.0184
14.3391	9.86764
14.3592	9.47418
14.3792	9.73523
14.3993	9.85678
14.4193	9.717
14.4394	10.2427
14.4595	9.55407
14.4795	9.68326
14.4996	9.87494
14.5196	9.87601
14.5397	9.81599
14.5597	10.2583
14.5798	10.2993
14.5998	10.2565
14.6199	9.70947
14.64	6.70471
14.66	4.1805
14.6801	2.36782
14.7001	1.43058
14.7202	1.03651
14.7402	0.84487
14.7603	0.77553
14.7803	0.891
14.8004	0.68063
14.8204	0.70974
14.8405	0.75284
14.8605	0.76536
14.8806	0.59759
14.9007	0.77486
14.9207	0.62907
14.9408	0.71037
14.9608	0.60218
14.9809	0.53359
15.0009	0.49632
15.021	0.45259
15.041	0.62359
15.0611	0.44342
15.0811	0.41415
15.1012	0.47089
15.1213	0.3574
15.1413	0.4253
15.1614	0.35667
15.1814	0.40701
15.2015	0.36253
15.2215	0.34959
15.2416	0.35584
15.2616	0.29004
15.2817	0.31674
15.3018	0.3348
15.3218	0.33718
15.3419	0.2991
15.3619	0.28818
15.382	0.32043
15.402	0.29586
15.4221	0.27287
15.4421	0.27298
15.4622	0.24094
15.4823	0.26902
15.5023	0.27002
15.5224	0.24645
15.5424	0.22726
15.5625	0.2294
15.5825	0.22081
15.6026	0.25084
15.6226	0.25406
15.6427	0.24684
15.6627	0.2069
15.6828	0.23642
15.7028	0.22027
15.7229	0.18328
15.743	0.18056
15.763	0.18023
15.7831	0.19264
15.8031	0.18998
15.8232	0.18137
15.8432	0.19953
15.8633	0.1549
15.8833	0.2024
15.9034	0.19119
15.9235	0.16839
15.9435	0.18109
15.9636	0.18969
15.9836	0.18859
16.0037	0.19836
16.0237	0.20898
16.0438	0.18768
16.0638	0.15166
16.0839	0.17983
16.1039	0.14879
16.124	0.17501
16.1441	0.15347
16.1641	0.14013
16.1842	0.09496
16.2042	0.1464
16.2243	0.16648
16.2443	0.11524
16.2644	0.1124
16.2844	0.08218
16.3045	0.10961
16.3245	0.13214
16.3446	0.14276
16.3647	0.09434
16.3847	0.10284
16.4048	0.10896
16.4248	0.08338
16.4449	0.10732
16.4649	0.07442
16.485	0.04558
16.505	0.03545
16.5251	0.07397
16.5451	0.0868
16.5652	0.20812
16.5853	0.10962
16.6053	0.13867
16.6254	0.10182
16.6454	0.11504
16.6655	0.14333
16.6855	0.03563
16.7056	0.02665
16.7256	0.04235
16.7457	0.03271
16.7658	0.07557
16.7858	0.02463
16.8059	0.04655
16.8259	0.04074
16.846	0.06164
16.866	0.07005
16.8861	0.0764
16.9061	0.03281
16.9262	0.01967
16.9462	0.00383
16.9663	0.00903
16.9864	-0.00724
17.0064	-0.00764
17.0265	-0.00364
17.0465	-0.01454
17.0666	-0.02508
17.0866	-0.01264
17.1067	-0.00465
17.1267	-0.00201
17.1468	-0.01653
17.1668	-0.00521
17.1869	0.0217
17.2069	-0.04473
17.227	-0.03663
17.2471	-0.05474
17.2671	-0.04379
17.2872	-0.01318
17.3072	-0.04003
17.3273	-0.02363
17.3473	-0.0242
17.3674	-0.02268
17.3875	-0.03767
17.4075	-0.0218
17.4276	-0.02235
17.4476	-0.04617
17.4677	-0.05233
17.4877	-0.06017
17.5078	-0.08139
17.5278	-0.05713
17.5479	-0.07063
17.5679	-0.05466
17.588	-0.05656
17.608	-0.08027
17.6281	-0.07312
17.6482	-0.07457
17.6682	-0.06747
17.6883	-0.07025
17.7083	-0.0789
17.7284	-0.07975
17.7484	-0.08816
17.7685	-0.07212
17.7885	-0.07275
17.8086	-0.08092
17.8286	-0.06639
17.8487	-0.06696
17.8688	-0.0635
17.8888	-0.07511
17.9089	-0.07966
17.9289	-0.0665
17.949	-0.07151
17.969	-0.07309
17.9891	-0.07632
18.0092	-0.0651
18.0292	-0.06544
18.0493	-0.05648
18.0693	-0.03861
18.0894	-0.03692
18.1094	-0.06135
18.1295	-0.05913
18.1495	-0.07904
18.1696	-0.0717
18.1896	-0.08049
18.2097	-0.07668
18.2297	-0.09478
18.2498	-0.09366
18.2699	-0.08097
18.2899	-0.08049
18.31	-0.08488
18.33	-0.09172
18.3501	-0.09658
18.3701	-0.0874
18.3902	-0.09758
18.4102	-0.09986
18.4303	-0.1086
18.4504	-0.11986
18.4704	-0.10045
18.4905	-0.11152
18.5105	-0.11079
18.5306	-0.10817
18.5506	-0.09888
18.5707	-0.08062
18.5907	-0.08262
18.6108	-0.09019
18.6308	-0.06114
18.6509	-0.09101
18.671	-0.08392
18.691	-0.0804
18.7111	-0.08925
18.7311	-0.09014
18.7512	-0.09846
18.7712	-0.10548
18.7913	-0.10773
18.8113	-0.09549
18.8314	-0.07606
18.8514	-0.08795
18.8715	-0.08997
18.8916	-0.06312
18.9116	0.01695
18.9317	-0.00148
18.9517	-0.05169
18.9718	-0.03134
18.9918	-0.05286
19.0119	-0.06028
19.0319	-0.06941
19.052	-0.08805
19.0721	-0.08024
19.0921	-0.08003
19.1122	-0.1219
19.1322	-0.09381
19.1523	-0.11243
19.1723	-0.09724
19.1924	-0.13876
19.2124	-0.14399
19.2325	-0.11425
19.2525	-0.13933
19.2726	-0.12199
19.2927	-0.11009
19.3127	-0.11398
19.3328	-0.14201
19.3528	-0.06288
19.3729	-0.03757
19.3929	-0.05348
19.413	-0.11997
19.433	-0.10671
19.4531	-0.07974
19.4732	-0.08047
19.4932	-0.08405
19.5133	-0.13282
19.5333	-0.03726
19.5534	0.00493
19.5734	-0.00311
19.5935	-0.01826
19.6135	-0.0271
19.6336	0.01322
19.6536	-0.02246
19.6737	-0.00996
19.6938	-0.02722
19.7138	-0.03228
19.7339	-0.03009
19.7539	-0.04631
19.774	-0.03918
19.794	-0.0707
19.8141	-0.04713
19.8341	-0.04805
19.8542	-0.07069
19.8742	-0.03336
19.8943	-0.05494
19.9144	-0.04613
19.9344	-0.03075
19.9545	-0.12003
19.9745	-0.1229
19.9946	-0.1376
20.0146	-0.15213
20.0347	-0.14895
20.0547	-0.15641

## Sheet: Supplementary Figure 7
Time (Man)	ΔR/R （Man）	Time (Apple)	ΔR/R （Apple）	Time (Apple)	ΔR/R （Apple）
0	-0.02608	0	0.01904	0.09542	-0.03437
0.16264	-0.02597	0.16267	0.02042	0.25803	-0.0347
0.32527	-0.02551	0.3253	0.01933	0.42066	-0.03584
0.48789	-0.02569	0.4879	0.01528	0.58329	-0.03563
0.65052	-0.02703	0.65054	0.01324	0.74591	-0.03604
0.81315	-0.02741	0.81319	0.01363	0.90852	-0.03643
0.97575	-0.02631	0.97583	0.01376	1.07116	-0.0367
1.13836	-0.02401	1.13844	0.01249	1.23379	-0.03722
1.30097	-0.02269	1.30104	0.00963	1.39643	-0.03715
1.46358	-0.02187	1.46368	0.00927	1.55903	-0.03794
1.62621	-0.02151	1.62632	0.00941	1.72166	-0.03818
1.78883	-0.02141	1.78894	0.01203	1.88427	-0.0389
1.95144	-0.02298	1.95157	0.01316	2.04688	-0.03943
2.11406	-0.0243	2.11418	0.01317	2.20951	-0.03951
2.27668	-0.02466	2.2768	0.00903	2.37211	-0.04015
2.43929	-0.02554	2.43942	0.00551	2.53471	-0.04096
2.60191	-0.02613	2.60204	0.00141	2.69735	-0.04173
2.76452	-0.02604	2.76465	-0.000344372	2.85996	-0.04128
2.92714	-0.0261	2.92727	-0.000291692	3.02257	-0.04127
3.08974	-0.02648	3.0899	-0.00102	3.18518	-0.04178
3.25235	-0.02702	3.25253	-0.000766405	3.34781	-0.04209
3.41496	-0.02771	3.41518	0.00163	3.51042	-0.04356
3.57758	-0.02767	3.57779	0.000622266	3.67306	-0.04419
3.74019	-0.02715	3.74043	0.000264597	3.83569	-0.04475
3.90282	-0.02657	3.90306	-0.00010458	3.99833	-0.0452
4.06542	-0.02762	4.0657	0.00137	4.16095	-0.04543
4.22805	-0.02803	4.22834	0.00434	4.32356	-0.04549
4.39066	-0.02656	4.39097	0.00503	4.48618	-0.04556
4.55329	-0.02691	4.55361	0.00522	4.64879	-0.04582
4.7159	-0.03194	4.71624	0.00348	4.81141	-0.04597
4.87852	-0.0357	4.87888	0.00396	4.97405	-0.04651
5.04115	-0.0419	5.04151	0.00624	5.13667	-0.04703
5.20377	-0.04995	5.20414	0.00721	5.29929	-0.04667
5.36639	-0.05044	5.36677	0.00561	5.4619	-0.04629
5.52901	-0.0437	5.5294	0.00202	5.62452	-0.04657
5.69162	-0.03682	5.69203	-0.00133	5.78713	-0.04764
5.85424	-0.03413	5.85464	0.0051	5.94976	-0.04851
6.01686	-0.03507	6.01728	0.00482	6.11237	-0.04903
6.17948	-0.03597	6.17993	-0.00582	6.27499	-0.04922
6.34209	-0.03563	6.34253	-0.00809	6.43759	-0.04926
6.50471	-0.03604	6.50516	-0.02904	6.60022	-0.04931
6.66733	-0.0355	6.66779	-0.03586	6.76283	-0.04938
6.82994	-0.03582	6.83043	-0.02514	6.92544	-0.04879
6.99255	-0.03574	6.99306	-0.01551	7.08808	-0.04936
7.15516	-0.03603	7.15569	-0.01389	7.25071	-0.05082
7.31777	-0.03517	7.31832	-0.01349	7.41332	-0.05069
7.48039	-0.03597	7.48093	-0.01262	7.57593	-0.04924
7.643	-0.03732	7.64357	-0.01288	7.73854	-0.04708
7.80562	-0.03699	7.80617	-0.01357	7.90115	-0.03613
7.96823	-0.03603	7.96881	-0.01497	8.06376	-0.06317
8.13084	-0.03473	8.13144	-0.01658	8.22638	-0.05795
8.29345	-0.03336	8.29407	-0.01653	8.38898	-0.06311
8.45606	-0.03289	8.4567	-0.01414	8.5516	-0.06709
8.61868	-0.03289	8.61934	-0.01312	8.71421	-0.06695
8.78129	-0.03219	8.78198	-0.01414	8.87684	-0.07608
8.9439	-0.03002	8.94461	-0.01425	9.03948	-0.0801
9.10652	-0.02944	9.10725	-0.01344	9.20212	-0.07548
9.26914	-0.02993	9.26989	-0.01263	9.36472	-0.07447
9.43176	-0.03107	9.43252	-0.01247	9.52735	-0.0733
9.59439	-0.03135	9.59515	-0.0158	9.68998	-0.07291
9.75701	-0.03133	9.75779	-0.01633	9.8526	-0.07225
9.91962	-0.03186	9.92042	-0.01545	10.0152	-0.07146
10.0822	-0.03236	10.0831	-0.01436	10.1779	-0.07026
10.2449	-0.03335	10.2457	-0.01431	10.3405	-0.0696
10.4075	-0.03362	10.4083	-0.01602	10.5031	-0.0691
10.5701	-0.03321	10.5709	-0.01688	10.6657	-0.06847
10.7327	-0.03384	10.7335	-0.01588	10.8283	-0.06777
10.8953	-0.03363	10.8962	-0.01388	10.9909	-0.0669
11.0579	-0.03385	11.0588	-0.0148	11.1535	-0.06751
11.2206	-0.0347	11.2214	-0.01577	11.3162	-0.06871
11.3832	-0.03599	11.384	-0.01717	11.4788	-0.06972
11.5458	-0.03466	11.5466	-0.01837	11.6414	-0.07001
11.7084	-0.03416	11.7092	-0.01771	11.804	-0.06961
11.871	-0.03343	11.8719	-0.01853	11.9666	-0.06916
12.0336	-0.0335	12.0345	-0.01889	12.1292	-0.06904
12.1963	-0.03377	12.1971	-0.01871	12.2919	-0.0697
12.3589	-0.0332	12.3597	-0.01895	12.4544	-0.06917
12.5215	-0.0353	12.5224	-0.01938	12.6171	-0.0688
12.6841	-0.04058	12.685	-0.01805	12.7797	-0.068
12.8467	-0.04053	12.8476	-0.017	12.9423	-0.06614
13.0093	-0.05378	13.0102	-0.02043	13.1049	-0.06523
13.172	-0.05754	13.1729	-0.02351	13.2675	-0.06545
13.3346	-0.05093	13.3355	-0.01824	13.4301	-0.06357
13.4972	-0.04393	13.4981	-0.01752	13.5928	-0.05201
13.6598	-0.03919	13.6607	-0.02356	13.7554	-0.07186
13.8224	-0.03501	13.8234	-0.02183	13.918	-0.0793
13.985	-0.03443	13.986	-0.0312	14.0806	-0.07373
14.1476	-0.0348	14.1486	-0.04488	14.2432	-0.08126
14.3102	-0.03446	14.3112	-0.04586	14.4058	-0.0725
14.4729	-0.03504	14.4738	-0.03919	14.5685	-0.07688
14.6355	-0.03488	14.6364	-0.02995	14.7311	-0.08388
14.7981	-0.03438	14.799	-0.03001	14.8937	-0.08619
14.9607	-0.03434	14.9617	-0.02798	15.0563	-0.08358
15.1233	-0.03351	15.1243	-0.0247	15.2189	-0.0816
15.2859	-0.03397	15.2869	-0.02621	15.3815	-0.08054
15.4485	-0.03451	15.4495	-0.02769	15.5441	-0.08087
15.6112	-0.03575	15.6121	-0.02804	15.7068	-0.08091
15.7738	-0.03562	15.7747	-0.02768	15.8694	-0.08012
15.9364	-0.03663	15.9373	-0.02724	16.032	-0.07839
16.099	-0.03647	16.0999	-0.02651	16.1946	-0.0776
16.2617	-0.0376	16.2625	-0.02768	16.3572	-0.07809
16.4243	-0.03757	16.4252	-0.02907	16.5198	-0.07854
16.5869	-0.03609	16.5878	-0.02799	16.6825	-0.07896
16.7495	-0.03651	16.7504	-0.02858	16.8451	-0.07848
16.9121	-0.03604	16.913	-0.0277	17.0077	-0.07875
17.0748	-0.03623	17.0756	-0.02786	17.1703	-0.08007
17.2374	-0.03715	17.2383	-0.02934	17.3329	-0.08023
17.4	-0.03715	17.4009	-0.03016	17.4955	-0.08084
17.5626	-0.03621	17.5635	-0.0305	17.6581	-0.08045
17.7252	-0.03627	17.7261	-0.02977	17.8208	-0.0795
17.8879	-0.0365	17.8887	-0.02909	17.9834	-0.07914
18.0505	-0.03729	18.0513	-0.03073	18.146	-0.07914
18.2131	-0.03807	18.214	-0.03054	18.3086	-0.07958
18.3757	-0.03709	18.3766	-0.0312	18.4712	-0.07783
18.5383	-0.03699	18.5392	-0.03022	18.6338	-0.07576
18.701	-0.03727	18.7018	-0.02931	18.7965	-0.07696
18.8636	-0.03772	18.8644	-0.03002	18.9591	-0.07815
19.0262	-0.03838	19.027	-0.0308	19.1217	-0.07953
19.1888	-0.03866	19.1897	-0.03159	19.2843	-0.08005
19.3514	-0.03887	19.3523	-0.03205	19.4469	-0.0801
19.514	-0.03905	19.5149	-0.03101	19.6096	-0.08041
19.6766	-0.03948	19.6775	-0.0313	19.7722	-0.08084
19.8393	-0.04047	19.8401	-0.03175	19.9348	-0.0817
20.0019	-0.04046	20.0027	-0.03333	20.0974	-0.08206
20.1645	-0.03954	20.1654	-0.03472	20.26	-0.08323
20.3271	-0.03991	20.328	-0.03453	20.4227	-0.08305
20.4897	-0.04013	20.4906	-0.03451	20.5853	-0.08355
20.6523	-0.04006	20.6532	-0.03529	20.7479	-0.08368
20.815	-0.04021	20.8159	-0.03483	20.9105	-0.08369
20.9776	-0.03975	20.9785	-0.03351	21.0731	-0.08307
21.1402	-0.04088	21.1411	-0.03195	21.2357	-0.08308
21.3028	-0.0417	21.3038	-0.03031	21.3984	-0.08348
21.4654	-0.04134	21.4664	-0.03449	21.561	-0.08323
21.6281	-0.03945	21.629	-0.03842	21.7236	-0.0844
21.7907	-0.03833	21.7916	-0.03124	21.8862	-0.08484
21.9533	-0.03582	21.9543	-0.02814	22.0488	-0.0849
22.1159	-0.03011	22.1169	-0.03455	22.2114	-0.08115
22.2785	-0.04529	22.2795	-0.03582	22.3741	-0.07725
22.4412	-0.05456	22.4422	-0.0385	22.5367	-0.09131
22.6038	-0.0524	22.6048	-0.04848	22.6993	-0.08607
22.7664	-0.0502	22.7674	-0.04777	22.8619	-0.08514
22.929	-0.04621	22.93	-0.04596	23.0246	-0.08727
23.0916	-0.04503	23.0927	-0.04376	23.1872	-0.09105
23.2542	-0.04611	23.2553	-0.0423	23.3498	-0.09489
23.4169	-0.04493	23.4179	-0.04169	23.5125	-0.10007
23.5795	-0.04527	23.5805	-0.03977	23.675	-0.09778
23.7421	-0.04433	23.7432	-0.04043	23.8377	-0.09336
23.9047	-0.04478	23.9058	-0.04127	24.0003	-0.09116
24.0673	-0.04461	24.0684	-0.0419	24.1629	-0.09077
24.2299	-0.04267	24.231	-0.04267	24.3255	-0.09001
24.3925	-0.04261	24.3937	-0.04289	24.4882	-0.0886
24.5552	-0.04305	24.5563	-0.04283	24.6507	-0.08835
24.7178	-0.04391	24.7189	-0.04183	24.8134	-0.08769
24.8804	-0.04423	24.8816	-0.04127	24.976	-0.08863
25.043	-0.04352	25.0442	-0.04089	25.1386	-0.08885
25.2056	-0.04259	25.2068	-0.04081	25.3012	-0.08827
25.3682	-0.04146	25.3695	-0.04021	25.4638	-0.08864
25.5309	-0.04143	25.5321	-0.04013	25.6265	-0.08885
25.6935	-0.04127	25.6947	-0.04109	25.7891	-0.0889
25.8561	-0.04111	25.8573	-0.04167	25.9517	-0.08908
26.0187	-0.04163	26.02	-0.04227	26.1143	-0.08877
26.1813	-0.04203	26.1826	-0.04168	26.2769	-0.0877
26.3439	-0.04213	26.3452	-0.04119	26.4396	-0.08673
26.5065	-0.04294	26.5079	-0.04327	26.6022	-0.08646
26.6691	-0.04284	26.6705	-0.04415	26.7648	-0.08513
26.8318	-0.04251	26.8331	-0.04427	26.9274	-0.08364
26.9944	-0.04113	26.9957	-0.04292	27.09	-0.08419
27.157	-0.04169	27.1584	-0.04363	27.2527	-0.08475
27.3196	-0.04276	27.321	-0.04553	27.4153	-0.08563
27.4822	-0.04338	27.4836	-0.04647	27.578	-0.08675
27.6448	-0.0432	27.6462	-0.04604	27.7406	-0.08813
27.8074	-0.04285	27.8089	-0.04546	27.9032	-0.08815
27.9701	-0.04225	27.9715	-0.0458	28.0658	-0.08866
28.1327	-0.04215	28.1341	-0.0466	28.2284	-0.08907
28.2953	-0.04233	28.2968	-0.04762	28.391	-0.08915
28.4579	-0.0422	28.4594	-0.04746	28.5537	-0.09008
28.6205	-0.04208	28.622	-0.04629	28.7162	-0.08996
28.7831	-0.04163	28.7847	-0.04703	28.8789	-0.08979
28.9457	-0.04145	28.9473	-0.04839	29.0415	-0.09047
29.1083	-0.04178	29.11	-0.04861	29.2041	-0.09052
29.2709	-0.04324	29.2726	-0.04789	29.3667	-0.09123
29.4336	-0.04362	29.4352	-0.04625	29.5293	-0.09132
29.5962	-0.04415	29.5979	-0.04429	29.6919	-0.09075
29.7588	-0.04371	29.7605	-0.04533	29.8545	-0.09049
29.9214	-0.04422	29.9231	-0.04474	30.0172	-0.09082
30.084	-0.04451	30.0858	-0.0432	30.1798	-0.09164
30.2466	-0.04537	30.2484	-0.04201	30.3424	-0.09144
30.4093	-0.04551	30.411	-0.04164	30.505	-0.09056
30.5719	-0.04441	30.5737	-0.0434	30.6677	-0.09019
30.7345	-0.04347	30.7363	-0.0438	30.8303	-0.08989
30.8971	-0.0442	30.8989	-0.04239	30.9929	-0.08996
31.0597	-0.04413	31.0616	-0.03947	31.1555	-0.08964
31.2223	-0.04192	31.2242	-0.04178	31.3181	-0.089
31.3849	-0.04252	31.3868	-0.04606	31.4808	-0.0887
31.5476	-0.04721	31.5494	-0.04015	31.6434	-0.08934
31.7102	-0.05444	31.712	-0.03703	31.806	-0.08985
31.8728	-0.05558	31.8746	-0.04476	31.9686	-0.08894
32.0354	-0.05101	32.0372	-0.03848	32.1312	-0.07811
32.198	-0.04913	32.1999	-0.04759	32.2938	-0.08875
32.3606	-0.04422	32.3625	-0.06188	32.4565	-0.09546
32.5232	-0.04336	32.5251	-0.06774	32.6191	-0.08709
32.6859	-0.04331	32.6878	-0.05615	32.7817	-0.0903
32.8485	-0.0437	32.8504	-0.04803	32.9444	-0.08682
33.0111	-0.04322	33.013	-0.04833	33.107	-0.08261
33.1737	-0.04248	33.1756	-0.04811	33.2696	-0.08591
33.3363	-0.04253	33.3383	-0.0477	33.4322	-0.09477
33.4989	-0.04263	33.5009	-0.04655	33.5948	-0.09466
33.6615	-0.04361	33.6635	-0.04566	33.7574	-0.08978
33.8242	-0.04469	33.8261	-0.04721	33.9201	-0.08709
33.9868	-0.04448	33.9888	-0.04919	34.0827	-0.08686
34.1494	-0.04459	34.1514	-0.04956	34.2453	-0.08755
34.312	-0.04517	34.314	-0.04934	34.4079	-0.08731
34.4746	-0.04581	34.4767	-0.04891	34.5705	-0.08701
34.6372	-0.04637	34.6393	-0.0491	34.7332	-0.0863
34.7998	-0.04617	34.8019	-0.0501	34.8958	-0.08682
34.9625	-0.0448	34.9646	-0.0504	35.0584	-0.08722
35.1251	-0.04504	35.1272	-0.04995	35.221	-0.08774
35.2877	-0.04526	35.2899	-0.04892	35.3836	-0.08817
35.4503	-0.04678	35.4525	-0.04852	35.5463	-0.08724
35.6129	-0.04604	35.6151	-0.04989	35.7089	-0.08711
35.7756	-0.04398	35.7777	-0.05053	35.8715	-0.08638
35.9382	-0.044	35.9404	-0.05037	36.0341	-0.08616
36.1008	-0.04421	36.103	-0.05065	36.1967	-0.08597
36.2634	-0.04416	36.2656	-0.05139	36.3593	-0.08463
36.426	-0.04378	36.4283	-0.05226	36.5219	-0.08265
36.5886	-0.04348	36.5909	-0.05196	36.6845	-0.08225
36.7512	-0.0425	36.7535	-0.05111	36.8471	-0.08439
36.9139	-0.04258	36.9162	-0.0506	37.0098	-0.08575
37.0765	-0.04351	37.0788	-0.0515	37.1724	-0.08669
37.2391	-0.04443	37.2414	-0.05274	37.335	-0.08673
37.4017	-0.0447	37.404	-0.05267	37.4976	-0.08679
37.5643	-0.04405	37.5666	-0.05188	37.6602	-0.08715
37.727	-0.04424	37.7293	-0.05147	37.8228	-0.08707
37.8896	-0.04393	37.8919	-0.05159	37.9854	-0.08771
38.0522	-0.0447	38.0545	-0.05275	38.148	-0.08815
38.2148	-0.04536	38.2172	-0.0526	38.3106	-0.08858
38.3774	-0.04655	38.3798	-0.05229	38.4732	-0.08879
38.54	-0.04575	38.5424	-0.05096	38.6358	-0.08885
38.7027	-0.04643	38.7051	-0.05096	38.7985	-0.08885
38.8653	-0.04528	38.8677	-0.05168	38.9611	-0.08873
39.0279	-0.04721	39.0303	-0.05087	39.1237	-0.08877
39.1905	-0.04621	39.193	-0.04878	39.2863	-0.08884
39.3531	-0.04605	39.3556	-0.0471	39.449	-0.0897
39.5158	-0.04593	39.5183	-0.04909	39.6116	-0.08906
39.6784	-0.0451	39.6809	-0.05029	39.7742	-0.08988
39.841	-0.04396	39.8435	-0.0503	39.9368	-0.08987
40.0036	-0.0436	40.0062	-0.05015	40.0994	-0.09161
40.1662	-0.04377	40.1688	-0.05027	40.262	-0.0928
40.3288	-0.04189	40.3314	-0.05108	40.4246	-0.09162
40.4915	-0.04185	40.4941	-0.05217	40.5872	-0.09184
40.6541	-0.04172	40.6567	-0.05257	40.7499	-0.09086
40.8167	-0.04317	40.8193	-0.05125	40.9125	-0.0899
40.9793	-0.0437	40.982	-0.04975	41.0751	-0.08857
41.1419	-0.04438	41.1446	-0.05046	41.2377	-0.08821
41.3045	-0.04416	41.3072	-0.05469	41.4003	-0.0883
41.4671	-0.044	41.4699	-0.05822	41.5629	-0.08705
41.6298	-0.04113	41.6325	-0.04366	41.7255	-0.0872
41.7924	-0.04317	41.7951	-0.04204	41.8881	-0.08857
41.955	-0.0397	41.9577	-0.04929	42.0507	-0.08973
42.1176	-0.04644	42.1203	-0.04963	42.2133	-0.0783
42.2802	-0.05042	42.2829	-0.04552	42.376	-0.08438
42.4428	-0.04716	42.4455	-0.05424	42.5386	-0.09453
42.6055	-0.04578	42.6082	-0.06058	42.7012	-0.08768
42.7681	-0.04448	42.7708	-0.06216	42.8638	-0.08903
42.9307	-0.04143	42.9335	-0.06057	43.0264	-0.10042
43.0933	-0.03847	43.0961	-0.05769	43.1891	-0.07781
43.2559	-0.04031	43.2587	-0.05506	43.3517	-0.08069
43.4186	-0.04106	43.4213	-0.05157	43.5143	-0.09006
43.5812	-0.04156	43.5839	-0.05388	43.6769	-0.09525
43.7438	-0.04161	43.7465	-0.05476	43.8395	-0.09535
43.9064	-0.04168	43.9092	-0.05524	44.0021	-0.09402
44.069	-0.04253	44.0718	-0.05538	44.1647	-0.09243
44.2316	-0.04257	44.2344	-0.05551	44.3274	-0.0921
44.3942	-0.04323	44.397	-0.05378	44.49	-0.09186
44.5569	-0.04334	44.5596	-0.05401	44.6526	-0.0914
44.7195	-0.04289	44.7223	-0.05665	44.8152	-0.0908
44.8821	-0.04134	44.8849	-0.05697	44.9778	-0.09075
45.0447	-0.04186	45.0475	-0.05581	45.1405	-0.09061
45.2073	-0.04206	45.2101	-0.05234	45.3031	-0.09075
45.37	-0.04268	45.3727	-0.05112	45.4657	-0.09071
45.5326	-0.04218	45.5353	-0.05196	45.6283	-0.08956
45.6952	-0.04033	45.6979	-0.05206	45.7909	-0.08922
45.8578	-0.0401	45.8605	-0.05163	45.9535	-0.08868
46.0204	-0.03974	46.0232	-0.05016	46.1161	-0.08841
46.1831	-0.03968	46.1858	-0.05142	46.2788	-0.08789
46.3457	-0.03918	46.3484	-0.05296	46.4414	-0.08683
46.5083	-0.03895	46.511	-0.05364	46.604	-0.08515
46.6709	-0.03609	46.6736	-0.0527	46.7666	-0.08383
46.8335	-0.03605	46.8362	-0.05193	46.9292	-0.08495
46.9962	-0.03584	46.9989	-0.052	47.0918	-0.08567
47.1588	-0.03654	47.1615	-0.05328	47.2544	-0.08581
47.3214	-0.03731	47.3241	-0.0541	47.417	-0.08634
47.484	-0.03728	47.4868	-0.05426	47.5797	-0.08631
47.6466	-0.03767	47.6494	-0.05361	47.7422	-0.08677
47.8093	-0.03775	47.812	-0.05411	47.9049	-0.08722
47.9719	-0.03844	47.9746	-0.05528	48.0675	-0.08786
48.1345	-0.03957	48.1372	-0.05619	48.2301	-0.088
48.2971	-0.04063	48.2998	-0.05635	48.3927	-0.08804
48.4597	-0.03963	48.4625	-0.05601	48.5553	-0.08808
48.6223	-0.03787	48.6251	-0.05553	48.7179	-0.08864
48.785	-0.03834	48.7877	-0.05529	48.8805	-0.08907
48.9476	-0.03953	48.9503	-0.05617	49.0431	-0.08972
49.1102	-0.04034	49.1129	-0.05482	49.2057	-0.08985
49.2728	-0.03939	49.2755	-0.05058	49.3683	-0.08998
49.4354	-0.03844	49.4382	-0.05059	49.5309	-0.09057
49.598	-0.03783	49.6007	-0.05166	49.6936	-0.09163
49.7606	-0.0382	49.7634	-0.05216	49.8561	-0.09109
49.9233	-0.03774	49.926	-0.05216	50.0187	-0.09047

## Sheet: Supplementary Figure 9e
Strain	lnR	Strain	Fitting lnR
0.000380435	15.7201	0.000380435	15.9914
0.00076087	15.7266	0.00098134	16.0031
0.00114	15.7333	0.00158	16.0147
0.00152	15.7404	0.00218	16.0263
0.0019	15.7507	0.00278	16.0379
0.00228	15.7589	0.00338	16.0495
0.00266	15.7649	0.00399	16.061
0.00304	15.7715	0.00459	16.0725
0.00342	15.7783	0.00519	16.0839
0.0038	15.7864	0.00579	16.0954
0.00418	15.7946	0.00639	16.1068
0.00457	15.8024	0.00699	16.1182
0.00495	15.8097	0.00759	16.1295
0.00533	15.8179	0.00819	16.1409
0.00571	15.8263	0.00879	16.1522
0.00609	15.834	0.00939	16.1635
0.00647	15.8422	0.00999	16.1747
0.00685	15.85	0.0106	16.186
0.00723	15.8584	0.0112	16.1972
0.00761	15.8669	0.0118	16.2083
0.00799	15.8751	0.0124	16.2195
0.00837	15.8839	0.013	16.2306
0.00875	15.8938	0.0136	16.2417
0.00912	15.9015	0.0142	16.2528
0.0095	15.9087	0.0148	16.2639
0.00988	15.9126	0.0154	16.2749
0.01026	15.9142	0.016	16.2859
0.01064	15.9151	0.0166	16.2969
0.01102	15.9168	0.01721	16.3079
0.0114	15.9214	0.01781	16.3188
0.01178	15.9256	0.01841	16.3298
0.01216	15.9309	0.01901	16.3407
0.01254	15.9371	0.01961	16.3515
0.01292	15.9416	0.02021	16.3624
0.0133	15.9476	0.02081	16.3732
0.01368	15.9543	0.02141	16.384
0.01407	15.9607	0.02201	16.3948
0.01445	15.9685	0.02261	16.4056
0.01483	15.9751	0.02321	16.4163
0.01521	15.9832	0.02382	16.427
0.01559	15.991	0.02442	16.4377
0.01597	15.9986	0.02502	16.4484
0.01635	16.0081	0.02562	16.459
0.01673	16.0163	0.02622	16.4697
0.01711	16.027	0.02682	16.4803
0.01749	16.0363	0.02742	16.4909
0.01787	16.0466	0.02802	16.5014
0.01825	16.0571	0.02862	16.512
0.01863	16.0677	0.02922	16.5225
0.01901	16.0781	0.02982	16.533
0.01939	16.0893	0.03043	16.5435
0.01977	16.0995	0.03103	16.554
0.02015	16.1113	0.03163	16.5644
0.02053	16.1221	0.03223	16.5749
0.02091	16.1332	0.03283	16.5853
0.02129	16.1437	0.03343	16.5956
0.02167	16.1556	0.03403	16.606
0.02205	16.1679	0.03463	16.6164
0.02243	16.1777	0.03523	16.6267
0.02282	16.1868	0.03583	16.637
0.0232	16.1971	0.03643	16.6473
0.02358	16.2062	0.03704	16.6576
0.02396	16.2183	0.03764	16.6678
0.02434	16.2277	0.03824	16.6781
0.02471	16.2377	0.03884	16.6883
0.02509	16.2486	0.03944	16.6985
0.02547	16.2589	0.04004	16.7087
0.02585	16.2696	0.04064	16.7188
0.02623	16.2757	0.04124	16.729
0.02661	16.284	0.04184	16.7391
0.02699	16.2911	0.04244	16.7492
0.02737	16.3013	0.04304	16.7593
0.02775	16.3105	0.04365	16.7694
0.02813	16.3182	0.04425	16.7794
0.02851	16.3292	0.04485	16.7894
0.02889	16.337	0.04545	16.7995
0.02927	16.3464	0.04605	16.8095
0.02965	16.3584	0.04665	16.8195
0.03003	16.3682	0.04725	16.8294
0.03041	16.3771	0.04785	16.8394
0.03079	16.3889	0.04845	16.8493
0.03117	16.3999	0.04905	16.8592
0.03155	16.4119	0.04965	16.8691
0.03193	16.4217	0.05026	16.879
0.03232	16.4313	0.05086	16.8889
0.0327	16.4412	0.05146	16.8987
0.03308	16.4505	0.05206	16.9086
0.03346	16.4622	0.05266	16.9184
0.03384	16.473	0.05326	16.9282
0.03422	16.481	0.05386	16.938
0.0346	16.4893	0.05446	16.9477
0.03498	16.498	0.05506	16.9575
0.03536	16.5074	0.05566	16.9672
0.03574	16.5157	0.05626	16.977
0.03612	16.5288	0.05687	16.9867
0.0365	16.537	0.05747	16.9964
0.03688	16.5466	0.05807	17.006
0.03726	16.5583	0.05867	17.0157
0.03763	16.5668	0.05927	17.0253
0.03801	16.5774	0.05987	17.035
0.03839	16.5873	0.06047	17.0446
0.03877	16.5954	0.06107	17.0542
0.03915	16.6038	0.06167	17.0638
0.03953	16.6104	0.06227	17.0734
0.03991	16.6183	0.06287	17.0829
0.04029	16.6291	0.06348	17.0925
0.04067	16.6404	0.06408	17.102
0.04105	16.6497	0.06468	17.1115
0.04143	16.6621	0.06528	17.121
0.04182	16.6756	0.06588	17.1305
0.0422	16.687	0.06648	17.1399
0.04258	16.6974	0.06708	17.1494
0.04296	16.7087	0.06768	17.1588
0.04334	16.7196	0.06828	17.1683
0.04372	16.7306	0.06888	17.1777
0.0441	16.7439	0.06948	17.1871
0.04448	16.7533	0.07009	17.1965
0.04486	16.7627	0.07069	17.2058
0.04524	16.7733	0.07129	17.2152
0.04562	16.7819	0.07189	17.2245
0.046	16.7909	0.07249	17.2339
0.04638	16.8026	0.07309	17.2432
0.04714	16.8244	0.07369	17.2525
0.04752	16.833	0.07429	17.2618
0.0479	16.8396	0.07489	17.2711
0.04828	16.8493	0.07549	17.2803
0.04866	16.8612	0.07609	17.2896
0.04904	16.8731	0.0767	17.2988
0.04942	16.8812	0.0773	17.308
0.0498	16.8921	0.0779	17.3173
0.05018	16.9028	0.0785	17.3265
0.05057	16.9121	0.0791	17.3356
0.05095	16.9215	0.0797	17.3448
0.05133	16.935	0.0803	17.354
0.05171	16.9437	0.0809	17.3631
0.05208	16.9539	0.0815	17.3723
0.05246	16.9637	0.0821	17.3814
0.05284	16.9697	0.0827	17.3905
0.05322	16.9771	0.08331	17.3996
0.0536	16.9864	0.08391	17.4087
0.05398	16.9968	0.08451	17.4178
0.05436	17.0072	0.08511	17.4268
0.05474	17.0194	0.08571	17.4359
0.05512	17.0252	0.08631	17.4449
0.0555	17.0381	0.08691	17.4539
0.05588	17.0493	0.08751	17.4629
0.05626	17.0622	0.08811	17.4719
0.05664	17.0707	0.08871	17.4809
0.05702	17.0773	0.08931	17.4899
0.0574	17.0883	0.08992	17.4989
0.05778	17.0965	0.09052	17.5078
0.05816	17.1078	0.09112	17.5168
0.05854	17.1187	0.09172	17.5257
0.05892	17.131	0.09232	17.5346
0.0593	17.1458	0.09292	17.5435
0.05968	17.1558	0.09352	17.5524
0.06007	17.1659	0.09412	17.5613
0.06045	17.1756	0.09472	17.5702
0.06083	17.1884	0.09532	17.579
0.06121	17.1986	0.09592	17.5879
0.06159	17.2085	0.09653	17.5967
0.06197	17.2189	0.09713	17.6056
0.06235	17.2333	0.09773	17.6144
0.06273	17.2455	0.09833	17.6232
0.06311	17.2527	0.09893	17.632
0.06349	17.2558	0.09953	17.6408
0.06387	17.2653	0.10013	17.6496
0.06425	17.2723	0.10073	17.6583
0.06463	17.2822	0.10133	17.6671
0.06501	17.2943	0.10193	17.6758
0.06539	17.3017	0.10253	17.6846
0.06577	17.3133	0.10314	17.6933
0.06615	17.3249	0.10374	17.702
0.06653	17.3339	0.10434	17.7107
0.06691	17.3406	0.10494	17.7194
0.06729	17.3524	0.10554	17.7281
0.06767	17.3623	0.10614	17.7367
0.06805	17.3686	0.10674	17.7454
0.06842	17.3814	0.10734	17.754
0.0688	17.3965	0.10794	17.7627
0.06918	17.4038	0.10854	17.7713
0.06957	17.4132	0.10914	17.7799
0.06995	17.4243	0.10975	17.7885
0.07033	17.4311	0.11035	17.7971
0.07071	17.4419	0.11095	17.8057
0.07109	17.4497	0.11155	17.8143
0.07147	17.4616	0.11215	17.8229
0.07185	17.4677	0.11275	17.8314
0.07223	17.4782	0.11335	17.84
0.07261	17.4878	0.11395	17.8485
0.07299	17.4982	0.11455	17.8571
0.07337	17.5026	0.11515	17.8656
0.07375	17.5138	0.11575	17.8741
0.07413	17.5214	0.11636	17.8826
0.07451	17.5302	0.11696	17.8911
0.07489	17.5378	0.11756	17.8996
0.07527	17.5435	0.11816	17.908
0.07565	17.5487	0.11876	17.9165
0.07603	17.5575	0.11936	17.9249
0.07641	17.5686	0.11996	17.9334
0.07679	17.5721	0.12056	17.9418
0.07717	17.5782	0.12116	17.9503
0.07755	17.5839	0.12176	17.9587
0.07793	17.591	0.12236	17.9671
0.07832	17.5968	0.12297	17.9755
0.0787	17.6014	0.12357	17.9839
0.07908	17.6062	0.12417	17.9922
0.07946	17.6156	0.12477	18.0006
0.07984	17.6178	0.12537	18.009
0.08022	17.6231	0.12597	18.0173
0.0806	17.6298	0.12657	18.0257
0.08098	17.6371	0.12717	18.034
0.08136	17.6436	0.12777	18.0423
0.08174	17.6492	0.12837	18.0507
0.08212	17.6527	0.12897	18.059
0.0825	17.6598	0.12958	18.0673
0.08288	17.668	0.13018	18.0756
0.08326	17.6765	0.13078	18.0839
0.08364	17.6831	0.13138	18.0921
0.08402	17.6863	0.13198	18.1004
0.0844	17.6959	0.13258	18.1087
0.08478	17.6978	0.13318	18.1169
0.08515	17.7019	0.13378	18.1251
0.08553	17.7079	0.13438	18.1334
0.08591	17.7142	0.13498	18.1416
0.08629	17.721	0.13558	18.1498
0.08667	17.7257	0.13619	18.158
0.08705	17.7326	0.13679	18.1662
0.08743	17.7429	0.13739	18.1744
0.08782	17.7486	0.13799	18.1826
0.0882	17.7537	0.13859	18.1908
0.08858	17.7578	0.13919	18.1989
0.08896	17.7655	0.13979	18.2071
0.08934	17.7709	0.14039	18.2152
0.08972	17.7767	0.14099	18.2234
0.0901	17.7841	0.14159	18.2315
0.09048	17.7905	0.14219	18.2396
0.09086	17.7961	0.14279	18.2478
0.09124	17.8008	0.1434	18.2559
0.09162	17.8052	0.144	18.264
0.092	17.8081	0.1446	18.2721
0.09238	17.8123	0.1452	18.2801
0.09276	17.817	0.1458	18.2882
0.09314	17.8232	0.1464	18.2963
0.09352	17.8269	0.147	18.3044
0.0939	17.831	0.1476	18.3124
0.09428	17.8353	0.1482	18.3205
0.09466	17.8386	0.1488	18.3285
0.09504	17.8423	0.1494	18.3365
0.09542	17.8471	0.15001	18.3446
0.0958	17.8503	0.15061	18.3526
0.09618	17.854	0.15121	18.3606
0.09657	17.8578	0.15181	18.3686
0.09695	17.8618	0.15241	18.3766
0.09733	17.8631	0.15301	18.3846
0.09771	17.8705	0.15361	18.3926
0.09809	17.8746	0.15421	18.4005
0.09847	17.8809	0.15481	18.4085
0.09885	17.8875	0.15541	18.4165
0.09923	17.8883	0.15601	18.4244
0.09961	17.8961	0.15662	18.4323
0.09999	17.8985	0.15722	18.4403
0.10037	17.9043	0.15782	18.4482
0.10075	17.9097	0.15842	18.4561
0.10113	17.9187	0.15902	18.4641
0.10151	17.925	0.15962	18.472
0.10188	17.9272	0.16022	18.4799
0.10226	17.9337	0.16082	18.4877
0.10264	17.9399	0.16142	18.4956
0.10302	17.947	0.16202	18.5035
0.1034	17.9502	0.16262	18.5114
0.10378	17.9587	0.16323	18.5192
0.10416	17.9655	0.16383	18.5271
0.10454	17.9711	0.16443	18.535
0.10492	17.9767	0.16503	18.5428
0.1053	17.9823	0.16563	18.5506
0.10568	17.9877	0.16623	18.5585
0.10607	17.9924	0.16683	18.5663
0.10645	17.999	0.16743	18.5741
0.10683	18.0037	0.16803	18.5819
0.10721	18.0097	0.16863	18.5897
0.10759	18.0138	0.16923	18.5975
0.10797	18.0154	0.16984	18.6053
0.10835	18.0184	0.17044	18.6131
0.10873	18.0252	0.17104	18.6209
0.10911	18.0293	0.17164	18.6286
0.10949	18.0322	0.17224	18.6364
0.10987	18.0375	0.17284	18.6442
0.11025	18.0449	0.17344	18.6519
0.11063	18.0499	0.17404	18.6596
0.11101	18.0551	0.17464	18.6674
0.11139	18.0569	0.17524	18.6751
0.11177	18.0611	0.17584	18.6828
0.11215	18.0667	0.17645	18.6906
0.11253	18.0711	0.17705	18.6983
0.11291	18.078	0.17765	18.706
0.11329	18.0831	0.17825	18.7137
0.11367	18.0862	0.17885	18.7214
0.11405	18.0914	0.17945	18.7291
0.11443	18.0953	0.18005	18.7367
0.11482	18.1012	0.18065	18.7444
0.1152	18.1062	0.18125	18.7521
0.11558	18.1077	0.18185	18.7597
0.11596	18.1141	0.18245	18.7674
0.11634	18.1151	0.18306	18.775
0.11672	18.1224	0.18366	18.7827
0.1171	18.1299	0.18426	18.7903
0.11748	18.1378	0.18486	18.798
0.11786	18.1444	0.18546	18.8056
0.11824	18.1487	0.18606	18.8132
0.11862	18.1526	0.18666	18.8208
0.119	18.1546	0.18726	18.8284
0.11937	18.1582	0.18786	18.836
0.11975	18.1611	0.18846	18.8436
0.12013	18.1679	0.18906	18.8512
0.12051	18.1705	0.18967	18.8588
0.12089	18.1798	0.19027	18.8663
0.12127	18.1838	0.19087	18.8739
0.12165	18.1916	0.19147	18.8815
0.12203	18.1962	0.19207	18.889
0.12241	18.2004	0.19267	18.8966
0.12279	18.2061	0.19327	18.9041
0.12317	18.2099	0.19387	18.9117
0.12355	18.2167	0.19447	18.9192
0.12393	18.2231	0.19507	18.9267
0.12432	18.2235	0.19567	18.9343
0.1247	18.2287	0.19628	18.9418
0.12508	18.2362	0.19688	18.9493
0.12546	18.2405	0.19748	18.9568
0.12584	18.2439	0.19808	18.9643
0.12622	18.2481	0.19868	18.9718
0.1266	18.25	0.19928	18.9793
0.12698	18.2514	0.19988	18.9868
0.12736	18.2554	0.20048	18.9942
0.12774	18.2555	0.20108	19.0017
0.12812	18.2609	0.20168	19.0092
0.1285	18.2629	0.20228	19.0166
0.12888	18.2649	0.20289	19.0241
0.12926	18.2727	0.20349	19.0315
0.12964	18.2729	0.20409	19.039
0.13002	18.2801	0.20469	19.0464
0.1304	18.2832	0.20529	19.0539
0.13078	18.2881	0.20589	19.0613
0.13116	18.2905	0.20649	19.0687
0.13154	18.2873	0.20709	19.0761
0.13192	18.2886	0.20769	19.0835
0.1323	18.2906	0.20829	19.0909
0.13268	18.2934	0.20889	19.0983
0.13307	18.2962	0.2095	19.1057
0.13345	18.2992	0.2101	19.1131
0.13383	18.3017	0.2107	19.1205
0.13421	18.3067	0.2113	19.1279
0.13459	18.3114	0.2119	19.1353
0.13497	18.3123	0.2125	19.1426
0.13535	18.3165	0.2131	19.15
0.13573	18.3215	0.2137	19.1574
0.13611	18.3252	0.2143	19.1647
0.13649	18.3282	0.2149	19.1721
0.13687	18.3321	0.2155	19.1794
0.13724	18.3349	0.21611	19.1867
0.13762	18.3399	0.21671	19.1941
0.138	18.3466	0.21731	19.2014
0.13838	18.3555	0.21791	19.2087
0.13876	18.3602	0.21851	19.216
0.13914	18.3626	0.21911	19.2234
0.13952	18.3643	0.21971	19.2307
0.1399	18.3665	0.22031	19.238
0.14028	18.3707	0.22091	19.2453
0.14066	18.3752	0.22151	19.2526
0.14104	18.385	0.22211	19.2599
0.14142	18.384	0.22272	19.2671
0.1418	18.3867	0.22332	19.2744
0.14218	18.3911	0.22392	19.2817
0.14257	18.3951	0.22452	19.2889
0.14295	18.3999	0.22512	19.2962
0.14333	18.4018	0.22572	19.3035
0.14371	18.4035	0.22632	19.3107
0.14409	18.41	0.22692	19.318
0.14447	18.4112	0.22752	19.3252
0.14485	18.4148	0.22812	19.3325
0.14523	18.4168	0.22872	19.3397
0.14561	18.4187	0.22933	19.3469
0.14599	18.4271	0.22993	19.3541
0.14637	18.4342	0.23053	19.3614
0.14675	18.4406	0.23113	19.3686
0.14713	18.4423	0.23173	19.3758
0.14751	18.4445	0.23233	19.383
0.14789	18.4437	0.23293	19.3902
0.14827	18.4424	0.23353	19.3974
0.14865	18.4453	0.23413	19.4046
0.14903	18.4493	0.23473	19.4118
0.14941	18.4517	0.23533	19.4189
0.14979	18.4556	0.23594	19.4261
0.15017	18.4635	0.23654	19.4333
0.15055	18.4673	0.23714	19.4405
0.15093	18.4736	0.23774	19.4476
0.15132	18.4737	0.23834	19.4548
0.1517	18.479	0.23894	19.4619
0.15208	18.4806	0.23954	19.4691
0.15245	18.4864	0.24014	19.4762
0.15283	18.4889	0.24074	19.4834
0.15321	18.494	0.24134	19.4905
0.15359	18.4981	0.24194	19.4976
0.15397	18.5075	0.24255	19.5048
0.15435	18.5051	0.24315	19.5119
0.15473	18.5086	0.24375	19.519
0.15511	18.5113	0.24435	19.5261
0.15549	18.5175	0.24495	19.5332
0.15587	18.526	0.24555	19.5403
0.15625	18.5285	0.24615	19.5474
0.15663	18.5331	0.24675	19.5545
0.15701	18.5392	0.24735	19.5616
0.15739	18.5388	0.24795	19.5687
0.15777	18.5409	0.24855	19.5758
0.15815	18.5485	0.24916	19.5829
0.15853	18.5501	0.24976	19.5899
0.15891	18.5483	0.25036	19.597
0.15929	18.5531	0.25096	19.6041
0.15967	18.5531	0.25156	19.6111
0.16005	18.5576	0.25216	19.6182
0.16043	18.5643	0.25276	19.6252
0.16082	18.5672	0.25336	19.6323
0.1612	18.5703	0.25396	19.6393
0.16158	18.5724	0.25456	19.6464
0.16196	18.5762	0.25516	19.6534
0.16234	18.5793	0.25577	19.6604
0.16272	18.5822	0.25637	19.6675
0.1631	18.5862	0.25697	19.6745
0.16348	18.5929	0.25757	19.6815
0.16386	18.5964	0.25817	19.6885
0.16424	18.5968	0.25877	19.6955
0.16462	18.6028	0.25937	19.7025
0.165	18.6062	0.25997	19.7095
0.16538	18.6106	0.26057	19.7165
0.16576	18.6142	0.26117	19.7235
0.16614	18.6241	0.26177	19.7305
0.16652	18.6273	0.26238	19.7375
0.1669	18.6338	0.26298	19.7445
0.16728	18.6348	0.26358	19.7515
0.16766	18.6353	0.26418	19.7584
0.16804	18.6361	0.26478	19.7654
0.16842	18.6469	0.26538	19.7724
0.16879	18.6479	0.26598	19.7793
0.16917	18.6484	0.26658	19.7863
0.16955	18.6573	0.26718	19.7933
0.16993	18.6647	0.26778	19.8002
0.17032	18.6709	0.26838	19.8071
0.1707	18.6749	0.26899	19.8141
0.17108	18.6798	0.26959	19.821
0.17146	18.6867	0.27019	19.828
0.17184	18.6898	0.27079	19.8349
0.17222	18.6948	0.27139	19.8418
0.1726	18.6976	0.27199	19.8487
0.17298	18.7019	0.27259	19.8557
0.17336	18.7034	0.27319	19.8626
0.17374	18.7098	0.27379	19.8695
0.17412	18.7113	0.27439	19.8764
0.1745	18.7194	0.27499	19.8833
0.17488	18.7186	0.2756	19.8902
0.17526	18.7196	0.2762	19.8971
0.17564	18.7243	0.2768	19.904
0.17602	18.7282	0.2774	19.9109
0.1764	18.7284	0.278	19.9177
0.17678	18.7309	0.2786	19.9246
0.17716	18.7367	0.2792	19.9315
0.17754	18.7407	0.2798	19.9384
0.17792	18.7413	0.2804	19.9452
0.1783	18.7446	0.281	19.9521
0.17868	18.7517	0.2816	19.959
0.17907	18.7564	0.2822	19.9658
0.17945	18.7623	0.28281	19.9727
0.17983	18.7724	0.28341	19.9795
0.18021	18.7804	0.28401	19.9864
0.18059	18.785	0.28461	19.9932
0.18097	18.7864	0.28521	20.0001
0.18135	18.7925	0.28581	20.0069
0.18173	18.7948	0.28641	20.0137
0.18211	18.8029	0.28701	20.0205
0.18249	18.8085	0.28761	20.0274
0.18287	18.8088	0.28821	20.0342
0.18325	18.811	0.28881	20.041
0.18363	18.8137	0.28942	20.0478
0.18401	18.8178	0.29002	20.0546
0.18439	18.8189	0.29062	20.0614
0.18476	18.8262	0.29122	20.0682
0.18514	18.8321	0.29182	20.075
0.18552	18.8305	0.29242	20.0818
0.1859	18.8345	0.29302	20.0886
0.18628	18.8318	0.29362	20.0954
0.18666	18.8363	0.29422	20.1022
0.18704	18.8398	0.29482	20.109
0.18742	18.8491	0.29542	20.1158
0.1878	18.8511	0.29603	20.1225
0.18818	18.8543	0.29663	20.1293
0.18857	18.8547	0.29723	20.1361
0.18895	18.8577	0.29783	20.1428
0.18933	18.8627	0.29843	20.1496
0.18971	18.8701	0.29903	20.1563
0.19009	18.8738	0.29963	20.1631
0.19047	18.8721	0.30023	20.1699
0.19085	18.8756	0.30083	20.1766
0.19123	18.8763	0.30143	20.1834
0.19161	18.8754	0.30203	20.1901
0.19199	18.8775	0.30264	20.1968
0.19237	18.8794	0.30324	20.2036
0.19275	18.8834	0.30384	20.2103
0.19313	18.889	0.30444	20.217
0.19351	18.893	0.30504	20.2237
0.19389	18.8921	0.30564	20.2305
0.19427	18.893	0.30624	20.2372
0.19465	18.898	0.30684	20.2439
0.19503	18.9025	0.30744	20.2506
0.19541	18.9069	0.30804	20.2573
0.19579	18.9093	0.30864	20.264
0.19617	18.9102	0.30925	20.2707
0.19655	18.9139	0.30985	20.2774
0.19693	18.9158	0.31045	20.2841
0.19732	18.9197	0.31105	20.2908
0.1977	18.9243	0.31165	20.2975
0.19808	18.93	0.31225	20.3041
0.19846	18.9369	0.31285	20.3108
0.19884	18.9397	0.31345	20.3175
0.19922	18.9427	0.31405	20.3242
0.1996	18.9462	0.31465	20.3309
0.19998	18.9464	0.31525	20.3375
0.20036	18.954	0.31586	20.3442
0.20074	18.9586	0.31646	20.3508
0.20111	18.9669	0.31706	20.3575
0.20149	18.975	0.31766	20.3642
0.20187	18.9806	0.31826	20.3708
0.20225	18.9836	0.31886	20.3774
0.20263	18.9855	0.31946	20.3841
0.20301	18.9907	0.32006	20.3907
0.20339	18.9958	0.32066	20.3974
0.20377	18.998	0.32126	20.404
0.20415	18.9968	0.32186	20.4107
0.20453	19.0037	0.32247	20.4173
0.20491	19.0087	0.32307	20.4239
0.20529	19.0135	0.32367	20.4305
0.20567	19.0149	0.32427	20.4371
0.20605	19.0192	0.32487	20.4438
0.20643	19.0253	0.32547	20.4504
0.20682	19.0305	0.32607	20.457
0.2072	19.0389	0.32667	20.4636
0.20758	19.0453	0.32727	20.4702
0.20796	19.0498	0.32787	20.4768
0.20834	19.0506	0.32847	20.4834
0.20872	19.0545	0.32908	20.49
0.2091	19.0513	0.32968	20.4966
0.20948	19.0526	0.33028	20.5032
0.20986	19.0538	0.33088	20.5098
0.21024	19.0547	0.33148	20.5163
0.21062	19.0524	0.33208	20.5229
0.211	19.058	0.33268	20.5295
0.21138	19.0626	0.33328	20.5361
0.21176	19.0679	0.33388	20.5426
0.21214	19.0808	0.33448	20.5492
0.21252	19.0827	0.33508	20.5558
0.2129	19.0924	0.33569	20.5623
0.21328	19.093	0.33629	20.5689
0.21366	19.098	0.33689	20.5755
0.21404	19.0965	0.33749	20.582
0.21442	19.1039	0.33809	20.5886
0.2148	19.1055	0.33869	20.5951
0.21518	19.1092	0.33929	20.6016
0.21613	19.1283	0.33989	20.6082
0.21651	19.1335	0.34049	20.6147
0.21689	19.1264	0.34109	20.6213
0.21727	19.1306	0.34169	20.6278
0.21765	19.1394	0.3423	20.6343
0.21803	19.1416	0.3429	20.6409
0.21841	19.1429	0.3435	20.6474
0.21879	19.1396	0.3441	20.6539
0.21917	19.1372	0.3447	20.6604
0.21955	19.146	0.3453	20.6669
0.21993	19.1441	0.3459	20.6735
0.22032	19.1454	0.3465	20.68
0.2207	19.1489	0.3471	20.6865
0.22108	19.1518	0.3477	20.693
0.22146	19.1575	0.3483	20.6995
0.22184	19.1596	0.34891	20.706
0.22222	19.1574	0.34951	20.7125
0.2226	19.1635	0.35011	20.719
0.22298	19.1694	0.35071	20.7255
0.22336	19.1726	0.35131	20.732
0.22374	19.1735	0.35191	20.7384
0.22412	19.1753	0.35251	20.7449
0.2245	19.1791	0.35311	20.7514
0.22488	19.1788	0.35371	20.7579
0.22526	19.1786	0.35431	20.7643
0.22564	19.1793	0.35491	20.7708
0.22602	19.1821	0.35552	20.7773
0.2264	19.1857	0.35612	20.7838
0.22678	19.1933	0.35672	20.7902
0.22716	19.1974	0.35732	20.7967
0.22754	19.2043	0.35792	20.8031
0.22792	19.2061	0.35852	20.8096
0.2283	19.2103	0.35912	20.816
0.22868	19.2196	0.35972	20.8225
0.22907	19.2232	0.36032	20.8289
0.22945	19.2305	0.36092	20.8354
0.22982	19.2359	0.36152	20.8418
0.2302	19.2452	0.36213	20.8483
0.23058	19.2394	0.36273	20.8547
0.23096	19.2467	0.36333	20.8611
0.23134	19.2525	0.36393	20.8676
0.23172	19.252	0.36453	20.874
0.2321	19.2552	0.36513	20.8804
0.23248	19.2539	0.36573	20.8868
0.23286	19.2571	0.36633	20.8933
0.23324	19.2664	0.36693	20.8997
0.23362	19.265	0.36753	20.9061
0.234	19.2795	0.36813	20.9125
0.23438	19.2803	0.36874	20.9189
0.23476	19.2805	0.36934	20.9253
0.23514	19.2874	0.36994	20.9317
0.23552	19.297	0.37054	20.9381
0.2359	19.3002	0.37114	20.9445
0.23628	19.3039	0.37174	20.9509
0.23666	19.3023	0.37234	20.9573
0.23704	19.3104	0.37294	20.9637
0.23742	19.3138	0.37354	20.9701
0.2378	19.3222	0.37414	20.9765
0.23818	19.3261	0.37474	20.9829
0.23857	19.326	0.37535	20.9892
0.23895	19.3332	0.37595	20.9956
0.23933	19.3423	0.37655	21.002
0.23971	19.3456	0.37715	21.0084
0.24009	19.3487	0.37775	21.0147
0.24047	19.3573	0.37835	21.0211
0.24085	19.3571	0.37895	21.0275
0.24123	19.3633	0.37955	21.0339
0.24161	19.3678	0.38015	21.0402
0.24199	19.3692	0.38075	21.0466
0.24237	19.3719	0.38135	21.0529
0.24275	19.3711	0.38196	21.0593
0.24313	19.3785	0.38256	21.0656
0.24351	19.3809	0.38316	21.072
0.24389	19.3897	0.38376	21.0783
0.24427	19.3905	0.38436	21.0847
0.24465	19.3966	0.38496	21.091
0.24503	19.4096	0.38556	21.0974
0.24541	19.4186	0.38616	21.1037
0.24579	19.4223	0.38676	21.11
0.24617	19.4273	0.38736	21.1164
0.24655	19.4215	0.38796	21.1227
0.24693	19.4186	0.38857	21.129
0.24732	19.4203	0.38917	21.1353
0.2477	19.4215	0.38977	21.1417
0.24808	19.4269	0.39037	21.148
0.24846	19.429	0.39097	21.1543
0.24884	19.4424	0.39157	21.1606
0.24922	19.4465	0.39217	21.1669
0.2496	19.4517	0.39277	21.1732
0.24998	19.4607	0.39337	21.1795
0.25036	19.4573	0.39397	21.1859
0.25074	19.456	0.39457	21.1922
0.25112	19.4684	0.39518	21.1985
0.2515	19.4684	0.39578	21.2048
0.25188	19.4763	0.39638	21.2111
0.25226	19.4937	0.39698	21.2173
0.25264	19.5005	0.39758	21.2236
0.25302	19.5011	0.39818	21.2299
0.2534	19.5068	0.39878	21.2362
0.25378	19.5128	0.39938	21.2425
0.25416	19.5205	0.39998	21.2488
0.25454	19.5194	0.40058	21.2551
0.25492	19.52	0.40118	21.2614
0.2553	19.5176	0.40179	21.2676
0.25568	19.5186	0.40239	21.2739
0.25607	19.5284	0.40299	21.2802
0.25645	19.5338	0.40359	21.2864
0.25683	19.5416	0.40419	21.2927
0.25721	19.5475	0.40479	21.299
0.25759	19.5529	0.40539	21.3052
0.25797	19.5598	0.40599	21.3115
0.25835	19.563	0.40659	21.3177
0.25873	19.5734	0.40719	21.324
0.25911	19.5783	0.40779	21.3302
0.25948	19.5815	0.4084	21.3365
0.25986	19.5897	0.409	21.3427
0.26025	19.5894	0.4096	21.349
0.26062	19.5883	0.4102	21.3552
0.261	19.5941	0.4108	21.3615
0.26138	19.6031	0.4114	21.3677
0.26176	19.605	0.412	21.374
0.26214	19.6094	0.4126	21.3802
0.26252	19.6136	0.4132	21.3864
0.2629	19.6131	0.4138	21.3927
0.26328	19.6266	0.4144	21.3989
0.26366	19.6282	0.41501	21.4051
0.26404	19.6293	0.41561	21.4113
0.26442	19.6367	0.41621	21.4176
0.2648	19.6501	0.41681	21.4238
0.26518	19.6538	0.41741	21.43
0.26557	19.6576	0.41801	21.4362
0.26595	19.6669	0.41861	21.4424
0.26633	19.6754	0.41921	21.4486
0.26671	19.6814	0.41981	21.4548
0.26709	19.6789	0.42041	21.4611
0.26747	19.687	0.42101	21.4672
0.26785	19.6928	0.42162	21.4735
0.26823	19.6846	0.42222	21.4797
0.26861	19.6844	0.42282	21.4858
0.26899	19.6905	0.42342	21.492
0.26937	19.6963	0.42402	21.4982
0.26975	19.7044	0.42462	21.5044
0.27013	19.7098	0.42522	21.5106
0.27051	19.718	0.42582	21.5168
0.27089	19.7227	0.42642	21.523
0.27127	19.7279	0.42702	21.5292
0.27165	19.7488	0.42762	21.5354
0.27203	19.7478	0.42822	21.5415
0.27241	19.7467	0.42883	21.5477
0.27279	19.7492	0.42943	21.5539
0.27317	19.7621	0.43003	21.5601
0.27355	19.7639	0.43063	21.5662
0.27393	19.7642	0.43123	21.5724
0.27432	19.7701	0.43183	21.5786
0.2747	19.7729	0.43243	21.5847
0.27508	19.7926	0.43303	21.5909
0.27546	19.7975	0.43363	21.5971
0.27584	19.7881	0.43423	21.6032
0.27622	19.7933	0.43483	21.6094
0.2766	19.7906	0.43544	21.6155
0.27698	19.7938	0.43604	21.6217
0.27736	19.808	0.43664	21.6278
0.27774	19.8071	0.43724	21.634
0.27812	19.8035	0.43784	21.6401
0.2785	19.8132	0.43844	21.6463
0.27888	19.8186	0.43904	21.6524
0.27926	19.8208	0.43964	21.6586
0.27964	19.8171	0.44024	21.6647
0.28002	19.8225	0.44084	21.6708
0.2804	19.8236	0.44144	21.677
0.28078	19.8234	0.44205	21.6831
0.28116	19.833	0.44265	21.6892
0.28154	19.8352	0.44325	21.6953
0.28192	19.8409	0.44385	21.7015
0.2823	19.8481	0.44445	21.7076
0.28268	19.8548	0.44505	21.7137
0.28307	19.8575	0.44565	21.7198
0.28345	19.8589	0.44625	21.726
0.28383	19.8682	0.44685	21.7321
0.28421	19.8669	0.44745	21.7382
0.28459	19.8759	0.44805	21.7443
0.28497	19.87	0.44866	21.7504
0.28535	19.8642	0.44926	21.7565
0.28573	19.8786	0.44986	21.7626
0.28611	19.8781	0.45046	21.7687
0.28649	19.8881	0.45106	21.7748
0.28687	19.8922	0.45166	21.7809
0.28725	19.8975	0.45226	21.787
0.28763	19.9021	0.45286	21.7931
0.28801	19.9135	0.45346	21.7992
0.28839	19.9262	0.45406	21.8053
0.28877	19.9293	0.45466	21.8114
0.28915	19.9317	0.45527	21.8175
0.28953	19.9338	0.45587	21.8236
0.28991	19.9465	0.45647	21.8297
0.29029	19.9486	0.45707	21.8357
0.29067	19.9516	0.45767	21.8418
0.29105	19.9558	0.45827	21.8479
0.29143	19.9556	0.45887	21.854
0.29182	19.9589	0.45947	21.8601
0.2922	19.9609	0.46007	21.8661
0.29258	19.9702	0.46067	21.8722
0.29296	19.9808	0.46127	21.8783
0.29334	19.9801	0.46188	21.8843
0.29372	19.9788	0.46248	21.8904
0.2941	19.9808	0.46308	21.8965
0.29448	19.976	0.46368	21.9025
0.29486	19.9863	0.46428	21.9086
0.29524	19.9964	0.46488	21.9147
0.29562	19.998	0.46548	21.9207
0.296	19.9977	0.46608	21.9268
0.29638	20.0009	0.46668	21.9328
0.29676	19.9953	0.46728	21.9389
0.29714	20.0048	0.46788	21.9449
0.29752	20.0061	0.46849	21.951
0.2979	20.0077	0.46909	21.957
0.29828	20.0132	0.46969	21.963
0.29866	20.018	0.47029	21.9691
0.29904	20.0229	0.47089	21.9751
0.29942	20.0374	0.47149	21.9812
0.2998	20.0403	0.47209	21.9872
0.30018	20.0491	0.47269	21.9932
0.30057	20.065	0.47329	21.9993
0.30095	20.0714	0.47389	22.0053
0.30133	20.0647	0.47449	22.0113
0.30171	20.0663	0.4751	22.0174
0.30209	20.0747	0.4757	22.0234
0.30247	20.0865	0.4763	22.0294
0.30285	20.0887	0.4769	22.0354
0.30323	20.0971	0.4775	22.0415
0.30361	20.1059	0.4781	22.0475
0.30399	20.1067	0.4787	22.0535
0.30437	20.1147	0.4793	22.0595
0.30475	20.1188	0.4799	22.0655
0.30513	20.1235	0.4805	22.0715
0.30551	20.1342	0.4811	22.0775
0.30589	20.1407	0.48171	22.0835
0.30627	20.1449	0.48231	22.0896
0.30665	20.1523	0.48291	22.0956
0.30703	20.1518	0.48351	22.1016
0.30741	20.1636	0.48411	22.1076
0.30779	20.161	0.48471	22.1136
0.30817	20.166	0.48531	22.1196
0.30855	20.1713	0.48591	22.1256
0.30893	20.1709	0.48651	22.1316
0.30932	20.1785	0.48711	22.1375
0.3097	20.1852	0.48771	22.1435
0.31008	20.1851	0.48832	22.1495
0.31046	20.1941	0.48892	22.1555
0.31085	20.1962	0.48952	22.1615
0.31123	20.1989	0.49012	22.1675
0.31161	20.1984	0.49072	22.1735
0.31199	20.2071	0.49132	22.1794
0.31237	20.2096	0.49192	22.1854
0.31275	20.2163	0.49252	22.1914
0.31313	20.2222	0.49312	22.1974
0.31351	20.2233	0.49372	22.2033
0.31389	20.2226	0.49432	22.2093
0.31427	20.2143	0.49493	22.2153
0.31465	20.203	0.49553	22.2213
0.31503	20.2118	0.49613	22.2272
0.31541	20.2215	0.49673	22.2332
0.31579	20.2181	0.49733	22.2391
0.31617	20.2193	0.49793	22.2451
0.31655	20.2266	0.49853	22.2511
0.31693	20.2336	0.49913	22.257
0.31732	20.2372	0.49973	22.263
0.3177	20.2368	0.50033	22.2689
0.31808	20.235	0.50093	22.2749
0.31846	20.2393	0.50154	22.2808
0.31884	20.2271	0.50214	22.2868
0.31922	20.237	0.50274	22.2927
0.3196	20.2428	0.50334	22.2987
0.31998	20.2422	0.50394	22.3046
0.32036	20.2491	0.50454	22.3106
0.32074	20.258	0.50514	22.3165
0.32112	20.2555	0.50574	22.3225
0.3215	20.2675	0.50634	22.3284
0.32188	20.2659	0.50694	22.3343
0.32226	20.2587	0.50754	22.3403
0.32264	20.2679	0.50815	22.3462
0.32302	20.2723	0.50875	22.3521
0.3234	20.2894	0.50935	22.3581
0.32378	20.3008	0.50995	22.364
0.32416	20.3018	0.51055	22.3699
0.32454	20.3151	0.51115	22.3758
0.32492	20.3191	0.51175	22.3818
0.3253	20.3241	0.51235	22.3877
0.32568	20.3255	0.51295	22.3936
0.32607	20.3345	0.51355	22.3995
0.32645	20.3376	0.51415	22.4054
0.32683	20.3313	0.51476	22.4114
0.32721	20.3265	0.51536	22.4173
0.32759	20.3377	0.51596	22.4232
0.32797	20.3475	0.51656	22.4291
0.32835	20.3594	0.51716	22.435
0.32873	20.3575	0.51776	22.4409
0.32911	20.3556	0.51836	22.4468
0.32949	20.3603	0.51896	22.4527
0.32987	20.3694	0.51956	22.4586
0.33025	20.3756	0.52016	22.4645
0.33063	20.3949	0.52076	22.4704
0.33101	20.3872	0.52137	22.4763
0.33139	20.3934	0.52197	22.4822
0.33177	20.4109	0.52257	22.4881
0.33215	20.4133	0.52317	22.494
0.33253	20.4224	0.52377	22.4999
0.33291	20.4287	0.52437	22.5058
0.33329	20.4283	0.52497	22.5117
0.33367	20.438	0.52557	22.5176
0.33405	20.4373	0.52617	22.5235
0.33443	20.435	0.52677	22.5294
0.33482	20.4415	0.52737	22.5352
0.3352	20.454	0.52798	22.5411
0.33558	20.4518	0.52858	22.547
0.33596	20.4681	0.52918	22.5529
0.33634	20.4693	0.52978	22.5587
0.33672	20.4736	0.53038	22.5646
0.3371	20.49	0.53098	22.5705
0.33748	20.5001	0.53158	22.5764
0.33786	20.5088	0.53218	22.5822
0.33824	20.5109	0.53278	22.5881
0.33862	20.5293	0.53338	22.594
0.339	20.5331	0.53398	22.5998
0.33938	20.531	0.53459	22.6057
0.33976	20.5328	0.53519	22.6116
0.34014	20.5389	0.53579	22.6174
0.34052	20.5564	0.53639	22.6233
0.3409	20.5585	0.53699	22.6291
0.34128	20.5575	0.53759	22.635
0.34166	20.5618	0.53819	22.6409
0.34204	20.5719	0.53879	22.6467
0.34242	20.5765	0.53939	22.6526
0.3428	20.5868	0.53999	22.6584
0.34318	20.5886	0.54059	22.6643
0.34357	20.5961	0.5412	22.6701
0.34395	20.6109	0.5418	22.676
0.34433	20.6194	0.5424	22.6818
0.34471	20.6244	0.543	22.6877
0.34509	20.6294	0.5436	22.6935
0.34547	20.6358	0.5442	22.6993
0.34585	20.6303	0.5448	22.7052
0.34623	20.6333	0.5454	22.711
0.34661	20.6347	0.546	22.7169
0.34699	20.6327	0.5466	22.7227
0.34737	20.6404	0.5472	22.7285
0.34775	20.6415	0.54781	22.7344
0.34813	20.6503	0.54841	22.7402
0.34851	20.6469	0.54901	22.746
0.34889	20.6518	0.54961	22.7519
0.34927	20.6499	0.55021	22.7577
0.34965	20.6477	0.55081	22.7635
0.35003	20.6615	0.55141	22.7693
0.35041	20.6811	0.55201	22.7751
0.35079	20.6774	0.55261	22.781
0.35117	20.6855	0.55321	22.7868
0.35155	20.68	0.55381	22.7926
0.35193	20.6771	0.55442	22.7984
0.35232	20.6785	0.55502	22.8042
0.3527	20.6741	0.55562	22.8101
0.35308	20.6874	0.55622	22.8159
0.35346	20.6889	0.55682	22.8217
0.35384	20.6984	0.55742	22.8275
0.35422	20.7062	0.55802	22.8333
0.3546	20.7032	0.55862	22.8391
0.35498	20.7002	0.55922	22.8449
0.35536	20.7026	0.55982	22.8507
0.35574	20.7078	0.56042	22.8565
0.35612	20.7058	0.56103	22.8623
0.3565	20.7157	0.56163	22.8681
0.35688	20.7242	0.56223	22.8739
0.35726	20.7234	0.56283	22.8797
0.35764	20.731	0.56343	22.8855
0.35802	20.7375	0.56403	22.8913
0.3584	20.7403	0.56463	22.8971
0.35878	20.7373	0.56523	22.9029
0.35916	20.7347	0.56583	22.9087
0.35954	20.7318	0.56643	22.9144
0.35992	20.7392	0.56703	22.9202
0.3603	20.7494	0.56763	22.926
0.36068	20.7476	0.56824	22.9318
0.36107	20.753	0.56884	22.9376
0.36145	20.7543	0.56944	22.9434
0.36183	20.7649	0.57004	22.9492
0.36221	20.7745	0.57064	22.9549
0.36259	20.7656	0.57124	22.9607
0.36297	20.7784	0.57184	22.9665
0.36335	20.781	0.57244	22.9723
0.36373	20.7886	0.57304	22.978
0.36411	20.7883	0.57364	22.9838
0.36449	20.7966	0.57424	22.9896
0.36487	20.8001	0.57485	22.9953
0.36525	20.7986	0.57545	23.0011
0.36563	20.7941	0.57605	23.0069
0.36601	20.8027	0.57665	23.0127
0.36639	20.8074	0.57725	23.0184
0.36677	20.8084	0.57785	23.0242
0.36715	20.8073	0.57845	23.0299
0.36753	20.8089	0.57905	23.0357
0.36791	20.8151	0.57965	23.0415
0.36829	20.8147	0.58025	23.0472
0.36867	20.8239	0.58085	23.053
0.36905	20.829	0.58146	23.0587
0.36943	20.8314	0.58206	23.0645
0.36982	20.8429	0.58266	23.0702
0.3702	20.8418	0.58326	23.076
0.37058	20.8532	0.58386	23.0817
0.37096	20.8563	0.58446	23.0875
0.37134	20.8575	0.58506	23.0932
0.37172	20.8571	0.58566	23.099
0.3721	20.8587	0.58626	23.1047
0.37248	20.864	0.58686	23.1105
0.37286	20.8554	0.58746	23.1162
0.37324	20.8663	0.58807	23.1219
0.37362	20.8647	0.58867	23.1277
0.374	20.8681	0.58927	23.1334
0.37438	20.8794	0.58987	23.1392
0.37476	20.8795	0.59047	23.1449
0.37514	20.8868	0.59107	23.1506
0.37552	20.8978	0.59167	23.1564
0.3759	20.9042	0.59227	23.1621
0.37628	20.9156	0.59287	23.1678
0.37666	20.9128	0.59347	23.1735
0.37704	20.9262	0.59407	23.1793
0.37742	20.9193	0.59468	23.185
0.3778	20.9255	0.59528	23.1907
0.37818	20.9392	0.59588	23.1965
0.37857	20.9627	0.59648	23.2022
0.37895	20.9599	0.59708	23.2079
0.37933	20.9625	0.59768	23.2136
0.37971	20.9601	0.59828	23.2193
0.38009	20.968	0.59888	23.2251
0.38047	20.9645	0.59948	23.2308
0.38085	20.9747	0.60008	23.2365
0.38123	20.9853	0.60068	23.2422
0.38161	20.9905
0.38199	21.0003
0.38237	21.0037
0.38275	21.0117
0.38313	21.0067
0.38351	21.0102
0.38389	21.0172
0.38427	21.0236
0.38465	21.0333
0.38503	21.0307
0.38541	21.0255
0.38579	21.0276
0.38617	21.0273
0.38655	21.0389
0.38693	21.0559
0.38732	21.0559
0.3877	21.0554
0.38808	21.0519
0.38846	21.0508
0.38884	21.0586
0.38922	21.0657
0.3896	21.0553
0.38998	21.0666
0.39036	21.0654
0.39074	21.0697
0.39112	21.0712
0.3915	21.0782
0.39188	21.0826
0.39226	21.0832
0.39264	21.0807
0.39302	21.0813
0.3934	21.09
0.39377	21.0863
0.39415	21.1062
0.39453	21.1053
0.39491	21.1006
0.39529	21.1027
0.39567	21.105
0.39605	21.1136
0.39643	21.1018
0.39682	21.1006
0.3972	21.119
0.39758	21.1209
0.39796	21.1238
0.39834	21.1288
0.39872	21.1399
0.3991	21.1469
0.39948	21.1528
0.39986	21.1576
0.40024	21.168
0.40062	21.1759
0.401	21.1684
0.40138	21.1623
0.40176	21.1613
0.40214	21.1703
0.40252	21.1802
0.4029	21.1877
0.40328	21.1975
0.40366	21.1897
0.40404	21.192
0.40442	21.2103
0.4048	21.2018
0.40518	21.2127
0.40557	21.2143
0.40595	21.2183
0.40633	21.2291
0.40671	21.2422
0.40709	21.2404
0.40747	21.2436
0.40785	21.2488
0.40823	21.2598
0.40861	21.2645
0.40899	21.2643
0.40937	21.2584
0.40975	21.2698
0.41013	21.2749
0.41051	21.2777
0.41088	21.2979
0.41126	21.31
0.41164	21.3012
0.41202	21.3137
0.4124	21.3035
0.41278	21.3155
0.41316	21.3244
0.41354	21.3307
0.41392	21.3306
0.4143	21.3383
0.41468	21.3348
0.41507	21.3304
0.41545	21.3352
0.41583	21.3394
0.41621	21.3377
0.41659	21.3454
0.41697	21.3544
0.41735	21.3621
0.41773	21.3456
0.41811	21.355
0.41849	21.3557
0.41887	21.3584
0.41925	21.3764
0.41963	21.3893
0.42001	21.3859
0.42039	21.3884
0.42077	21.3969
0.42115	21.3908
0.42153	21.4064
0.42299	21.4369
0.42445	21.4585
0.4259	21.4528
0.42736	21.4595
0.42882	21.4934
0.43027	21.5002
0.43173	21.495
0.43318	21.5099
0.43464	21.5318
0.4361	21.5372
0.43686	21.5474
0.43724	21.5583
0.43762	21.5609
0.438	21.5687
0.43838	21.5812
0.43876	21.5862
0.43914	21.5969
0.43952	21.6054
0.4399	21.6115
0.44028	21.6163
0.44066	21.6194
0.44104	21.6333
0.44142	21.6384
0.4418	21.6332
0.44218	21.6287
0.44257	21.6356
0.44295	21.6397
0.44333	21.64
0.44371	21.6445
0.44409	21.6364
0.44447	21.638
0.44485	21.6557
0.44523	21.6609
0.44561	21.6676
0.44599	21.6839
0.44636	21.6867
0.44674	21.6897
0.44712	21.6804
0.4475	21.6865
0.44788	21.6948
0.44826	21.6917
0.44864	21.691
0.44902	21.7016
0.4494	21.7027
0.44978	21.7101
0.45016	21.7145
0.45054	21.7198
0.45092	21.7235
0.4513	21.7335
0.45168	21.7466
0.45207	21.7498
0.45245	21.7517
0.45283	21.7605
0.45321	21.7646
0.45359	21.7686
0.45397	21.777
0.45435	21.7869
0.45473	21.7991
0.45511	21.8019
0.45549	21.8075
0.45587	21.8103
0.45625	21.8084
0.45663	21.8072
0.45701	21.8288
0.45739	21.8281
0.45777	21.8432
0.45814	21.8392
0.45852	21.8306
0.4589	21.8469
0.45928	21.8454
0.45966	21.8495
0.46004	21.8571
0.46042	21.8664
0.4608	21.8677
0.46118	21.8723
0.46157	21.872
0.46195	21.8815
0.46233	21.8947
0.46271	21.8778
0.46309	21.8877
0.46347	21.9028
0.46385	21.9098
0.46423	21.923
0.46461	21.935
0.46499	21.9267
0.46537	21.9158
0.46575	21.9265
0.46613	21.9318
0.46651	21.9316
0.46689	21.9317
0.46727	21.9429
0.46765	21.9563
0.46803	21.9474
0.46841	21.9489
0.46879	21.9513
0.46917	21.9508
0.46955	21.963
0.46993	21.9646
0.47032	21.9662
0.47068	21.9797
0.47107	21.9758
0.47145	21.9777
0.47183	21.9828
0.47221	21.9903
0.47259	21.9977
0.47297	22.0033
0.47335	22.0104
0.47373	22.0155
0.47411	22.0133
0.47449	22.0255
0.47487	22.0246
0.47525	22.0246
0.47563	22.0338
0.47601	22.0352
0.47639	22.0284
0.47677	22.0428
0.47715	22.0496
0.47753	22.0502
0.47791	22.0658
0.47829	22.0728
0.47867	22.0802
0.47905	22.0872
0.47943	22.0938
0.47982	22.0985
0.4802	22.1111
0.48058	22.0985
0.48096	22.1159
0.48134	22.1142
0.48172	22.117
0.4821	22.1161
0.48248	22.127
0.48286	22.1208
0.48324	22.12
0.48361	22.1344
0.48399	22.1245
0.48437	22.1199
0.48475	22.1204
0.48513	22.1293
0.48551	22.1435
0.48589	22.1563
0.48627	22.1642
0.48665	22.1638
0.48703	22.1769
0.48741	22.1805
0.48779	22.1847
0.48817	22.1908
0.48855	22.1979
0.48893	22.2054
0.48932	22.2041
0.4897	22.2032
0.49008	22.2148
0.49046	22.2256
0.49084	22.2352
0.49122	22.2473
0.4916	22.2535
0.49198	22.2547
0.49236	22.2611
0.49274	22.2565
0.49312	22.2612
0.4935	22.2791
0.49388	22.2706
0.49426	22.2765
0.49464	22.2797
0.49502	22.2845
0.4954	22.2891
0.49578	22.2843
0.49616	22.291
0.49654	22.3003
0.49691	22.2923
0.49729	22.302
0.49767	22.3064
0.49805	22.2936
0.49843	22.305
0.49882	22.3089
0.4992	22.3035
0.49958	22.2997
0.49996	22.3151
0.50034	22.3038
0.50072	22.3161
0.5011	22.3143
0.50148	22.3202
0.50186	22.329
0.50224	22.3254
0.50262	22.326
0.503	22.3288
0.50338	22.3339
0.50376	22.3376
0.50414	22.338
0.50452	22.3349
0.5049	22.3259
0.50528	22.3355
0.50566	22.3339
0.50604	22.3356
0.50642	22.3387
0.5068	22.3442
0.50718	22.3486
0.50757	22.3309
0.50795	22.3366
0.50833	22.3299
0.50871	22.3254
0.50908	22.3306
0.50946	22.3409
0.50984	22.3232
0.51022	22.3377
0.5106	22.3549
0.51098	22.35
0.51136	22.3673
0.51174	22.3686
0.51212	22.3752
0.5125	22.3853
0.51288	22.3843
0.51326	22.3966
0.51364	22.4078
0.51402	22.4176
0.5144	22.4328
0.51478	22.4253
0.51516	22.4294
0.51554	22.4365
0.51592	22.4292
0.5163	22.4286
0.51668	22.4423
0.51707	22.4481
0.51745	22.4455
0.51783	22.4572
0.51821	22.4508
0.51859	22.4582
0.51897	22.4799
0.51935	22.466
0.51973	22.4748
0.52011	22.4838
0.52049	22.5011
0.52087	22.5257
0.52125	22.5223
0.52163	22.5264
0.522	22.527
0.52238	22.5373
0.52276	22.5442
0.52314	22.5414
0.52352	22.5544
0.5239	22.5537
0.52428	22.5455
0.52466	22.5523
0.52504	22.5657
0.52542	22.5769
0.5258	22.5819
0.52618	22.5717
0.52657	22.5781
0.52695	22.5878
0.52733	22.5925
0.52771	22.5953
0.52809	22.6067
0.52847	22.6126
0.52885	22.6243
0.52923	22.6258
0.52961	22.6384
0.52999	22.6338
0.53037	22.6471
0.53075	22.6578
0.53113	22.6576
0.53151	22.656
0.53189	22.6617
0.53227	22.674
0.53265	22.685
0.53303	22.6795
0.53341	22.677
0.53379	22.6793
0.53417	22.6833
0.53454	22.6804
0.53492	22.6956
0.5353	22.6948
0.53568	22.6861
0.53607	22.7002
0.53645	22.7006
0.53683	22.7087
0.53721	22.7157
0.53759	22.711
0.53797	22.7232
0.53835	22.7279
0.53873	22.7177
0.53911	22.7189
0.53949	22.7108
0.53987	22.713
0.54025	22.721
0.54063	22.7319
0.54101	22.7339
0.54139	22.7398
0.54177	22.7271
0.54215	22.7432
0.54253	22.7356
0.54291	22.7361
0.54329	22.7332
0.54367	22.7411
0.54405	22.7304
0.54443	22.731
0.54482	22.751
0.5452	22.7527
0.54558	22.767
0.54596	22.7662
0.54634	22.7768
0.54672	22.7801
0.54709	22.7811
0.54747	22.7842
0.54785	22.7819
0.54823	22.7787
0.54861	22.7777
0.54899	22.7836
0.54937	22.7852
0.54975	22.7744
0.55013	22.7834
0.55051	22.8007
0.55089	22.801
0.55127	22.7927
0.55165	22.809
0.55203	22.8267
0.55241	22.8357
0.55279	22.8386
0.55317	22.842
0.55355	22.842
0.55393	22.8379
0.55432	22.8621
0.5547	22.8638
0.55508	22.8611
0.55546	22.8613
0.55584	22.8641
0.55622	22.8654
0.5566	22.8602
0.55698	22.8708
0.55736	22.8677
0.55774	22.8652
0.55812	22.8708
0.5585	22.8767
0.55888	22.8807
0.55926	22.8768
0.55964	22.887
0.56002	22.8902
0.5604	22.9
0.56077	22.9073
0.56115	22.9212
0.56153	22.926
0.56191	22.9473
0.56229	22.9403
0.56267	22.9448
0.56305	22.9419
0.56343	22.96
0.56382	22.9593
0.5642	22.9536
0.56458	22.9648
0.56496	22.9748
0.56534	22.9937
0.56572	22.994
0.5661	23.0035
0.56648	23.0036
0.56686	22.9985
0.56724	23.0061
0.56762	23.0035
0.568	23.0095
0.56838	23.014
0.56876	23.0219
0.56914	23.0187
0.56952	23.0322
0.5699	23.0402
0.57028	23.0399
0.57066	23.0495
0.57104	23.0632
0.57142	23.075
0.5718	23.082
0.57218	23.0934
0.57257	23.0948
0.57295	23.0976
0.57333	23.1135
0.57371	23.1203
0.57408	23.1153
0.57446	23.1203
0.57484	23.1301
0.57522	23.1317
0.5756	23.1417
0.57598	23.1405
0.57636	23.1372
0.57674	23.1459
0.57712	23.1515
0.5775	23.1545
0.57788	23.1637
0.57826	23.166
0.57864	23.1724
0.57902	23.1812
0.5794	23.1909
0.57978	23.1758
0.58016	23.1883
0.58054	23.2006
0.58092	23.2011
0.5813	23.2016
0.58168	23.2104
0.58207	23.2179
0.58245	23.2213
0.58283	23.2251
0.58321	23.2301
0.58359	23.2361
0.58397	23.2472
0.58435	23.2521
0.58473	23.2578
0.58511	23.2701
0.58549	23.2762
0.58587	23.2701
0.58625	23.2803
0.58663	23.2782
0.587	23.2898
0.58738	23.2798
0.58776	23.2839
0.58814	23.2873
0.58852	23.2981
0.5889	23.3183
0.58928	23.3139
0.58966	23.3179
0.59004	23.3191
0.59042	23.3277
0.5908	23.3363
0.59118	23.3377
0.59157	23.3425
0.59195	23.339
0.59233	23.3329
0.59271	23.3341
0.59309	23.3347
0.59347	23.3276
0.59385	23.3268
0.59423	23.3323
0.59461	23.3287
0.59499	23.3309
0.59537	23.3323
0.59575	23.3402
0.59613	23.3399
0.59651	23.3396
0.59689	23.3359
0.59727	23.3289
0.59765	23.322
0.59803	23.3196
0.59841	23.3212
0.59879	23.3242
0.59917	23.3162
0.59955	23.3165
0.59992	23.3173
0.6003	23.3148
0.60068	23.3048
	--
	--

## Sheet: Supplementary Figure 9f
Strain	lnR	Strain	Fitting lnR
0.00518	10.9114	0.00518	11.4403
0.00558	10.943	0.00577	11.4632
0.00597	10.9743	0.00636	11.4859
0.00637	11.0046	0.00695	11.5085
0.00677	11.0339	0.00755	11.5308
0.00717	11.0614	0.00814	11.553
0.00757	11.0884	0.00873	11.575
0.00797	11.1164	0.00932	11.5968
0.00836	11.1426	0.00992	11.6184
0.00876	11.1688	0.01051	11.6399
0.00916	11.1964	0.0111	11.6611
0.00956	11.2201	0.01169	11.6823
0.00996	11.2448	0.01229	11.7032
0.01036	11.2676	0.01288	11.724
0.01075	11.2922	0.01347	11.7446
0.01115	11.3152	0.01406	11.7651
0.01155	11.3377	0.01466	11.7854
0.01195	11.3613	0.01525	11.8056
0.01235	11.3863	0.01584	11.8256
0.01275	11.4094	0.01643	11.8455
0.01314	11.4285	0.01703	11.8653
0.01354	11.4503	0.01762	11.8849
0.01394	11.4688	0.01821	11.9043
0.01434	11.4886	0.0188	11.9236
0.01474	11.5086	0.0194	11.9428
0.01513	11.4994	0.01999	11.9619
0.01553	11.5187	0.02058	11.9808
0.01593	11.5366	0.02117	11.9996
0.01633	11.5526	0.02177	12.0183
0.01673	11.5708	0.02236	12.0368
0.01713	11.5897	0.02295	12.0553
0.01752	11.6073	0.02354	12.0736
0.01792	11.6235	0.02414	12.0918
0.01832	11.6429	0.02473	12.1099
0.01872	11.6641	0.02532	12.1278
0.01912	11.6889	0.02591	12.1457
0.01952	11.7019	0.02651	12.1634
0.01991	11.7226	0.0271	12.1811
0.02031	11.7351	0.02769	12.1986
0.02071	11.7538	0.02828	12.216
0.02111	11.7656	0.02888	12.2333
0.02151	11.7822	0.02947	12.2506
0.02191	11.7963	0.03006	12.2677
0.0223	11.8136	0.03065	12.2847
0.0227	11.8302	0.03125	12.3016
0.0231	11.8545	0.03184	12.3184
0.0235	11.856	0.03243	12.3351
0.0239	11.8717	0.03302	12.3517
0.0243	11.8887	0.03362	12.3683
0.02469	11.9035	0.03421	12.3847
0.02509	11.9181	0.0348	12.4011
0.02549	11.9318	0.03539	12.4173
0.02589	11.9497	0.03599	12.4335
0.02629	11.9604	0.03658	12.4496
0.02669	11.9699	0.03717	12.4656
0.02708	11.9855	0.03776	12.4815
0.02748	12.001	0.03835	12.4973
0.02788	12.0143	0.03895	12.5131
0.02828	12.0281	0.03954	12.5287
0.02868	12.0417	0.04013	12.5443
0.02908	12.0543	0.04072	12.5598
0.02947	12.0827	0.04132	12.5752
0.02987	12.079	0.04191	12.5906
0.03027	12.0929	0.0425	12.6059
0.03067	12.1061	0.04309	12.6211
0.03107	12.1166	0.04369	12.6362
0.03147	12.1273	0.04428	12.6512
0.03186	12.1387	0.04487	12.6662
0.03226	12.1518	0.04546	12.6811
0.03266	12.177	0.04606	12.6959
0.03306	12.189	0.04665	12.7107
0.03346	12.2015	0.04724	12.7254
0.03386	12.2325	0.04783	12.74
0.03485	12.243	0.04843	12.7545
0.03525	12.2528	0.04902	12.769
0.03565	12.2667	0.04961	12.7834
0.03605	12.2802	0.0502	12.7978
0.03644	12.2917	0.0508	12.8121
0.03684	12.3042	0.05139	12.8263
0.03724	12.3114	0.05198	12.8405
0.03764	12.3252	0.05257	12.8546
0.03804	12.3354	0.05317	12.8686
0.03844	12.3482	0.05376	12.8826
0.03883	12.3593	0.05435	12.8965
0.03923	12.3724	0.05494	12.9103
0.03963	12.3822	0.05554	12.9241
0.04003	12.3956	0.05613	12.9378
0.04043	12.4053	0.05672	12.9515
0.04083	12.4173	0.05731	12.9651
0.04123	12.429	0.05791	12.9787
0.04162	12.4408	0.0585	12.9922
0.04202	12.4527	0.05909	13.0057
0.04242	12.466	0.05968	13.0191
0.04282	12.478	0.06028	13.0324
0.04322	12.49	0.06087	13.0457
0.04362	12.5006	0.06146	13.0589
0.04401	12.5114	0.06205	13.0721
0.04441	12.5231	0.06265	13.0852
0.04481	12.5326	0.06324	13.0983
0.04521	12.5437	0.06383	13.1113
0.04561	12.5536	0.06442	13.1243
0.04601	12.5638	0.06502	13.1372
0.0464	12.5738	0.06561	13.1501
0.0468	12.5834	0.0662	13.1629
0.0472	12.5952	0.06679	13.1757
0.0476	12.6044	0.06739	13.1884
0.048	12.6149	0.06798	13.2011
0.0484	12.6273	0.06857	13.2137
0.04879	12.638	0.06916	13.2263
0.04919	12.6488	0.06975	13.2388
0.04959	12.6569	0.07035	13.2513
0.04999	12.6679	0.07094	13.2638
0.05039	12.6774	0.07153	13.2762
0.05079	12.688	0.07212	13.2885
0.05118	12.6982	0.07272	13.3008
0.05158	12.7083	0.07331	13.3131
0.05198	12.7184	0.0739	13.3253
0.05238	12.7269	0.07449	13.3375
0.05278	12.7358	0.07509	13.3496
0.05318	12.7462	0.07568	13.3617
0.05357	12.7561	0.07627	13.3738
0.05397	12.7665	0.07686	13.3858
0.05437	12.7747	0.07746	13.3978
0.05477	12.785	0.07805	13.4097
0.05517	12.7934	0.07864	13.4216
0.05557	12.8015	0.07923	13.4334
0.05596	12.8107	0.07983	13.4452
0.05636	12.8204	0.08042	13.457
0.05676	12.8287	0.08101	13.4688
0.05716	12.8393	0.0816	13.4804
0.05756	12.8511	0.0822	13.4921
0.05796	12.858	0.08279	13.5037
0.05835	12.8667	0.08338	13.5153
0.05875	12.874	0.08397	13.5268
0.05915	12.8852	0.08457	13.5383
0.05955	12.8924	0.08516	13.5498
0.05995	12.9006	0.08575	13.5612
0.06035	12.9085	0.08634	13.5726
0.06074	12.9156	0.08694	13.584
0.06114	12.9237	0.08753	13.5953
0.06154	12.9357	0.08812	13.6066
0.06194	12.937	0.08871	13.6179
0.06234	12.9507	0.08931	13.6291
0.06274	12.9513	0.0899	13.6403
0.06314	12.9674	0.09049	13.6514
0.06353	12.9772	0.09108	13.6625
0.06393	12.983	0.09168	13.6736
0.06433	12.9911	0.09227	13.6847
0.06473	13.0035	0.09286	13.6957
0.06513	13.0147	0.09345	13.7067
0.06553	13.0236	0.09405	13.7176
0.06592	13.0327	0.09464	13.7285
0.06632	13.0426	0.09523	13.7394
0.06672	13.0515	0.09582	13.7503
0.06712	13.0613	0.09642	13.7611
0.06752	13.0673	0.09701	13.7719
0.06792	13.0755	0.0976	13.7827
0.06831	13.085	0.09819	13.7934
0.06871	13.0939	0.09879	13.8041
0.06911	13.0994	0.09938	13.8148
0.06951	13.1085	0.09997	13.8254
0.06991	13.1172	0.10056	13.836
0.07031	13.1257	0.10116	13.8466
0.0707	13.1328	0.10175	13.8572
0.0711	13.1418	0.10234	13.8677
0.0715	13.1491	0.10293	13.8782
0.0719	13.1569	0.10352	13.8887
0.0723	13.1639	0.10412	13.8991
0.0727	13.1741	0.10471	13.9095
0.07309	13.1829	0.1053	13.9199
0.07349	13.1919	0.10589	13.9302
0.07389	13.1988	0.10649	13.9406
0.07429	13.206	0.10708	13.9509
0.07469	13.2138	0.10767	13.9611
0.07509	13.2214	0.10826	13.9714
0.07548	13.2304	0.10886	13.9816
0.07588	13.2378	0.10945	13.9918
0.07628	13.2465	0.11004	14.002
0.07668	13.2544	0.11063	14.0121
0.07708	13.2642	0.11123	14.0222
0.07748	13.2708	0.11182	14.0323
0.07787	13.2777	0.11241	14.0424
0.07827	13.2844	0.113	14.0524
0.07867	13.2931	0.1136	14.0624
0.07907	13.2995	0.11419	14.0724
0.07947	13.3064	0.11478	14.0823
0.07987	13.3141	0.11537	14.0923
0.08026	13.3204	0.11597	14.1022
0.08066	13.3268	0.11656	14.1121
0.08106	13.3361	0.11715	14.122
0.08146	13.3488	0.11774	14.1318
0.08186	13.3556	0.11834	14.1416
0.08226	13.3625	0.11893	14.1514
0.08265	13.3685	0.11952	14.1612
0.08305	13.3747	0.12011	14.1709
0.08345	13.384	0.12071	14.1806
0.08385	13.3898	0.1213	14.1903
0.08425	13.3954	0.12189	14.2
0.08465	13.4025	0.12248	14.2097
0.08505	13.4092	0.12308	14.2193
0.08544	13.4201	0.12367	14.2289
0.08584	13.4284	0.12426	14.2385
0.08624	13.433	0.12485	14.248
0.08664	13.4401	0.12545	14.2576
0.08704	13.4451	0.12604	14.2671
0.08744	13.4529	0.12663	14.2766
0.08783	13.4566	0.12722	14.2861
0.08823	13.4663	0.12782	14.2955
0.08863	13.4707	0.12841	14.305
0.08903	13.4777	0.129	14.3144
0.08943	13.485	0.12959	14.3238
0.08983	13.4937	0.13019	14.3331
0.09022	13.5018	0.13078	14.3425
0.09062	13.5114	0.13137	14.3518
0.09102	13.5199	0.13196	14.3611
0.09142	13.534	0.13256	14.3704
0.09182	13.5417	0.13315	14.3797
0.09222	13.5505	0.13374	14.3889
0.09261	13.5577	0.13433	14.3982
0.09301	13.5659	0.13492	14.4074
0.09341	13.5764	0.13552	14.4166
0.09381	13.5815	0.13611	14.4257
0.09421	13.5889	0.1367	14.4349
0.09461	13.5953	0.13729	14.444
0.095	13.6067	0.13789	14.4531
0.0954	13.6134	0.13848	14.4622
0.0958	13.6203	0.13907	14.4713
0.0962	13.6234	0.13966	14.4803
0.0966	13.6351	0.14026	14.4894
0.097	13.6388	0.14085	14.4984
0.0974	13.6455	0.14144	14.5074
0.09779	13.6565	0.14203	14.5164
0.09819	13.6623	0.14263	14.5253
0.09859	13.6741	0.14322	14.5343
0.09899	13.6773	0.14381	14.5432
0.09939	13.6835	0.1444	14.5521
0.09979	13.686	0.145	14.561
0.10018	13.6929	0.14559	14.5699
0.10058	13.6984	0.14618	14.5787
0.10098	13.7116	0.14677	14.5876
0.10138	13.7203	0.14737	14.5964
0.10178	13.7287	0.14796	14.6052
0.10218	13.7299	0.14855	14.614
0.10257	13.7401	0.14914	14.6227
0.10297	13.749	0.14974	14.6315
0.10337	13.7547	0.15033	14.6402
0.10377	13.7602	0.15092	14.6489
0.10417	13.7659	0.15151	14.6576
0.10457	13.7728	0.15211	14.6663
0.10497	13.7826	0.1527	14.675
0.10536	13.7837	0.15329	14.6836
0.10576	13.7898	0.15388	14.6922
0.10616	13.7952	0.15448	14.7009
0.10656	13.8035	0.15507	14.7095
0.10696	13.8111	0.15566	14.718
0.10736	13.8195	0.15625	14.7266
0.10775	13.8232	0.15685	14.7352
0.10815	13.8318	0.15744	14.7437
0.10855	13.837	0.15803	14.7522
0.10895	13.8456	0.15862	14.7607
0.10935	13.8537	0.15922	14.7692
0.10975	13.8597	0.15981	14.7777
0.11014	13.8663	0.1604	14.7861
0.11054	13.8741	0.16099	14.7946
0.11094	13.8872	0.16159	14.803
0.11134	13.8936	0.16218	14.8114
0.11174	13.8988	0.16277	14.8198
0.11214	13.9099	0.16336	14.8282
0.11254	13.9156	0.16396	14.8366
0.11293	13.9194	0.16455	14.8449
0.11333	13.924	0.16514	14.8533
0.11373	13.9283	0.16573	14.8616
0.11413	13.9356	0.16632	14.8699
0.11453	13.9415	0.16692	14.8782
0.11493	13.9461	0.16751	14.8865
0.11532	13.9511	0.1681	14.8948
0.11572	13.9624	0.16869	14.903
0.11612	13.9668	0.16929	14.9112
0.11652	13.9805	0.16988	14.9195
0.11692	13.9819	0.17047	14.9277
0.11732	13.9882	0.17106	14.9359
0.11771	13.9948	0.17166	14.9441
0.11811	14.0082	0.17225	14.9522
0.11851	14.0151	0.17284	14.9604
0.11891	14.0196	0.17343	14.9685
0.11931	14.0267	0.17403	14.9766
0.11971	14.035	0.17462	14.9848
0.12011	14.0387	0.17521	14.9929
0.1205	14.0459	0.1758	15.0009
0.1209	14.0508	0.1764	15.009
0.1213	14.0576	0.17699	15.0171
0.1217	14.0638	0.17758	15.0251
0.1221	14.072	0.17817	15.0331
0.1225	14.0805	0.17877	15.0412
0.12289	14.0879	0.17936	15.0492
0.12329	14.0923	0.17995	15.0572
0.12369	14.0992	0.18054	15.0651
0.12409	14.1063	0.18114	15.0731
0.12449	14.1093	0.18173	15.0811
0.12489	14.1153	0.18232	15.089
0.12528	14.1238	0.18291	15.0969
0.12568	14.1318	0.18351	15.1049
0.12608	14.1356	0.1841	15.1128
0.12648	14.1423	0.18469	15.1207
0.12688	14.1477	0.18528	15.1285
0.12728	14.1543	0.18588	15.1364
0.12768	14.1604	0.18647	15.1443
0.12807	14.1679	0.18706	15.1521
0.12847	14.1761	0.18765	15.1599
0.12887	14.1831	0.18825	15.1678
0.12927	14.1909	0.18884	15.1756
0.12967	14.1917	0.18943	15.1834
0.13007	14.1973	0.19002	15.1912
0.13046	14.203	0.19062	15.1989
0.13086	14.2117	0.19121	15.2067
0.13126	14.2197	0.1918	15.2144
0.13166	14.2236	0.19239	15.2222
0.13206	14.2294	0.19299	15.2299
0.13246	14.2367	0.19358	15.2376
0.13285	14.2398	0.19417	15.2453
0.13325	14.2483	0.19476	15.253
0.13365	14.2555	0.19536	15.2607
0.13405	14.2654	0.19595	15.2683
0.13445	14.2695	0.19654	15.276
0.13485	14.2763	0.19713	15.2836
0.13524	14.287	0.19772	15.2913
0.13564	14.2898	0.19832	15.2989
0.13604	14.2947	0.19891	15.3065
0.13644	14.3063	0.1995	15.3141
0.13684	14.3103	0.20009	15.3217
0.13724	14.3158	0.20069	15.3293
0.13763	14.3205	0.20128	15.3369
0.13803	14.3295	0.20187	15.3444
0.13843	14.3353	0.20246	15.352
0.13883	14.3399	0.20306	15.3595
0.13923	14.3455	0.20365	15.367
0.13963	14.3502	0.20424	15.3745
0.14002	14.3562	0.20483	15.3821
0.14042	14.3571	0.20543	15.3895
0.14082	14.3663	0.20602	15.397
0.14122	14.3727	0.20661	15.4045
0.14162	14.3746	0.2072	15.412
0.14202	14.3775	0.2078	15.4194
0.14241	14.3804	0.20839	15.4269
0.14281	14.3918	0.20898	15.4343
0.14321	14.3977	0.20957	15.4417
0.14361	14.4039	0.21017	15.4491
0.14401	14.4105	0.21076	15.4565
0.14441	14.4139	0.21135	15.4639
0.1448	14.419	0.21194	15.4713
0.1452	14.4225	0.21254	15.4787
0.1456	14.4304	0.21313	15.486
0.146	14.4344	0.21372	15.4934
0.1464	14.4376	0.21431	15.5007
0.1468	14.4438	0.21491	15.5081
0.14719	14.4522	0.2155	15.5154
0.14759	14.4577	0.21609	15.5227
0.14799	14.4612	0.21668	15.53
0.14839	14.4661	0.21728	15.5373
0.14879	14.4731	0.21787	15.5446
0.14919	14.4789	0.21846	15.5519
0.14958	14.4848	0.21905	15.5591
0.14998	14.4912	0.21965	15.5664
0.15038	14.4935	0.22024	15.5736
0.15078	14.5029	0.22083	15.5809
0.15118	14.5054	0.22142	15.5881
0.15157	14.5176	0.22202	15.5953
0.15237	14.5242	0.22261	15.6025
0.15277	14.5297	0.2232	15.6097
0.15317	14.5317	0.22379	15.6169
0.15357	14.5415	0.22439	15.6241
0.15396	14.5484	0.22498	15.6313
0.15436	14.555	0.22557	15.6384
0.15476	14.5607	0.22616	15.6456
0.15516	14.5673	0.22676	15.6527
0.15556	14.5712	0.22735	15.6599
0.15595	14.5785	0.22794	15.667
0.15635	14.5803	0.22853	15.6741
0.15675	14.5844	0.22912	15.6812
0.15715	14.5903	0.22972	15.6883
0.15755	14.5965	0.23031	15.6954
0.15795	14.6009	0.2309	15.7025
0.15834	14.6081	0.23149	15.7096
0.15874	14.6127	0.23209	15.7166
0.15914	14.62	0.23268	15.7237
0.15954	14.6258	0.23327	15.7308
0.15994	14.6299	0.23386	15.7378
0.16033	14.6313	0.23446	15.7448
0.16073	14.6414	0.23505	15.7519
0.16113	14.6449	0.23564	15.7589
0.16153	14.654	0.23623	15.7659
0.16193	14.6585	0.23683	15.7729
0.16233	14.664	0.23742	15.7799
0.16272	14.6687	0.23801	15.7869
0.16312	14.6746	0.2386	15.7938
0.16352	14.6801	0.2392	15.8008
0.16392	14.6813	0.23979	15.8078
0.16432	14.6856	0.24038	15.8147
0.16471	14.6905	0.24097	15.8216
0.16511	14.695	0.24157	15.8286
0.16551	14.6994	0.24216	15.8355
0.16591	14.701	0.24275	15.8424
0.16631	14.7068	0.24334	15.8493
0.1667	14.7106	0.24394	15.8562
0.1671	14.7146	0.24453	15.8631
0.1675	14.7225	0.24512	15.87
0.1679	14.7265	0.24571	15.8769
0.1683	14.739	0.24631	15.8838
0.1687	14.7439	0.2469	15.8906
0.16909	14.75	0.24749	15.8975
0.16949	14.7531	0.24808	15.9043
0.16989	14.7613	0.24868	15.9112
0.17029	14.7665	0.24927	15.918
0.17069	14.768	0.24986	15.9248
0.17108	14.7716	0.25045	15.9316
0.17148	14.777	0.25105	15.9384
0.17188	14.7817	0.25164	15.9452
0.17228	14.7834	0.25223	15.952
0.17268	14.7895	0.25282	15.9588
0.17307	14.7959	0.25342	15.9656
0.17347	14.7998	0.25401	15.9724
0.17387	14.8009	0.2546	15.9791
0.17427	14.8019	0.25519	15.9859
0.17467	14.8059	0.25579	15.9926
0.17507	14.8104	0.25638	15.9994
0.17546	14.8179	0.25697	16.0061
0.17586	14.8252	0.25756	16.0129
0.17626	14.8302	0.25816	16.0196
0.17666	14.8358	0.25875	16.0263
0.17706	14.8433	0.25934	16.033
0.17745	14.8465	0.25993	16.0397
0.17785	14.8532	0.26052	16.0464
0.17825	14.8553	0.26112	16.0531
0.17865	14.8624	0.26171	16.0597
0.17905	14.8667	0.2623	16.0664
0.17944	14.8768	0.26289	16.0731
0.17984	14.8816	0.26349	16.0797
0.18024	14.8877	0.26408	16.0864
0.18064	14.8948	0.26467	16.093
0.18104	14.9003	0.26526	16.0997
0.18143	14.905	0.26586	16.1063
0.18183	14.911	0.26645	16.1129
0.18223	14.9134	0.26704	16.1195
0.18263	14.9188	0.26763	16.1261
0.18303	14.9235	0.26823	16.1327
0.18342	14.9285	0.26882	16.1393
0.18382	14.9338	0.26941	16.1459
0.18422	14.9393	0.27	16.1525
0.18462	14.9447	0.2706	16.1591
0.18502	14.9513	0.27119	16.1656
0.18542	14.9567	0.27178	16.1722
0.18581	14.9629	0.27237	16.1787
0.18621	14.9665	0.27297	16.1853
0.18661	14.9684	0.27356	16.1918
0.18701	14.9748	0.27415	16.1984
0.18741	14.98	0.27474	16.2049
0.1878	14.9803	0.27534	16.2114
0.1882	14.9857	0.27593	16.2179
0.1886	14.9891	0.27652	16.2244
0.189	14.9957	0.27711	16.2309
0.1894	14.9988	0.27771	16.2374
0.18979	15.0037	0.2783	16.2439
0.19019	15.0099	0.27889	16.2504
0.19059	15.0134	0.27948	16.2569
0.19099	15.0176	0.28008	16.2633
0.19139	15.0201	0.28067	16.2698
0.19179	15.0279	0.28126	16.2763
0.19218	15.0316	0.28185	16.2827
0.19258	15.0372	0.28245	16.2892
0.19298	15.0423	0.28304	16.2956
0.19338	15.0441	0.28363	16.302
0.19378	15.0489	0.28422	16.3085
0.19417	15.0555	0.28482	16.3149
0.19457	15.0615	0.28541	16.3213
0.19497	15.0667	0.286	16.3277
0.19537	15.0694	0.28659	16.3341
0.19577	15.0724	0.28719	16.3405
0.19616	15.0783	0.28778	16.3469
0.19656	15.0899	0.28837	16.3533
0.19696	15.0861	0.28896	16.3596
0.19736	15.0911	0.28956	16.366
0.19776	15.0918	0.29015	16.3724
0.19816	15.1048	0.29074	16.3787
0.19855	15.1032	0.29133	16.3851
0.19895	15.104	0.29193	16.3914
0.19935	15.1137	0.29252	16.3978
0.19975	15.1272	0.29311	16.4041
0.20015	15.132	0.2937	16.4105
0.20054	15.1461	0.29429	16.4168
0.20094	15.1494	0.29489	16.4231
0.20134	15.1504	0.29548	16.4294
0.20174	15.1527	0.29607	16.4357
0.20214	15.1563	0.29666	16.442
0.20254	15.1601	0.29726	16.4483
0.20293	15.1659	0.29785	16.4546
0.20333	15.1708	0.29844	16.4609
0.20373	15.1764	0.29903	16.4672
0.20413	15.181	0.29963	16.4734
0.20453	15.1834	0.30022	16.4797
0.20492	15.1869	0.30081	16.486
0.20532	15.1951	0.3014	16.4922
0.20572	15.2004	0.302	16.4985
0.20612	15.2077	0.30259	16.5047
0.20652	15.2196	0.30318	16.511
0.20691	15.225	0.30377	16.5172
0.20731	15.2312	0.30437	16.5234
0.20771	15.2315	0.30496	16.5296
0.20811	15.2368	0.30555	16.5359
0.20851	15.2426	0.30614	16.5421
0.20891	15.2473	0.30674	16.5483
0.2093	15.2506	0.30733	16.5545
0.2097	15.2558	0.30792	16.5607
0.2101	15.2561	0.30851	16.5669
0.2105	15.2638	0.30911	16.573
0.2109	15.2701	0.3097	16.5792
0.21129	15.2733	0.31029	16.5854
0.21169	15.279	0.31088	16.5916
0.21209	15.2829	0.31148	16.5977
0.21249	15.2858	0.31207	16.6039
0.21289	15.2942	0.31266	16.6101
0.21329	15.2994	0.31325	16.6162
0.21368	15.3057	0.31385	16.6224
0.21408	15.308	0.31444	16.6285
0.21448	15.3128	0.31503	16.6346
0.21488	15.3197	0.31562	16.6407
0.21528	15.3239	0.31622	16.6469
0.21567	15.3284	0.31681	16.653
0.21607	15.3307	0.3174	16.6591
0.21647	15.3321	0.31799	16.6652
0.21687	15.3372	0.31859	16.6713
0.21727	15.3409	0.31918	16.6774
0.21766	15.3488	0.31977	16.6835
0.21806	15.35	0.32036	16.6896
0.21846	15.3537	0.32096	16.6957
0.21886	15.3587	0.32155	16.7017
0.21926	15.3647	0.32214	16.7078
0.21966	15.3706	0.32273	16.7139
0.22005	15.3732	0.32333	16.7199
0.22045	15.3791	0.32392	16.726
0.22085	15.3842	0.32451	16.7321
0.22125	15.3889	0.3251	16.7381
0.22165	15.3907	0.32569	16.7441
0.22204	15.3959	0.32629	16.7502
0.22244	15.3983	0.32688	16.7562
0.22284	15.4032	0.32747	16.7622
0.22324	15.4089	0.32806	16.7683
0.22364	15.4147	0.32866	16.7743
0.22404	15.4219	0.32925	16.7803
0.22443	15.4242	0.32984	16.7863
0.22483	15.4285	0.33043	16.7923
0.22523	15.4313	0.33103	16.7983
0.22563	15.4379	0.33162	16.8043
0.22603	15.4422	0.33221	16.8103
0.22642	15.4467	0.3328	16.8163
0.22682	15.449	0.3334	16.8223
0.22722	15.4542	0.33399	16.8282
0.22762	15.458	0.33458	16.8342
0.22802	15.4619	0.33517	16.8402
0.22841	15.4622	0.33577	16.8461
0.22881	15.471	0.33636	16.8521
0.22921	15.4751	0.33695	16.858
0.22961	15.4771	0.33754	16.864
0.23001	15.4807	0.33814	16.8699
0.23041	15.4842	0.33873	16.8759
0.2308	15.485	0.33932	16.8818
0.2312	15.4915	0.33991	16.8877
0.2316	15.4954	0.34051	16.8937
0.232	15.505	0.3411	16.8996
0.2324	15.5081	0.34169	16.9055
0.23279	15.5104	0.34228	16.9114
0.23319	15.5152	0.34288	16.9173
0.23359	15.5176	0.34347	16.9232
0.23399	15.5193	0.34406	16.9291
0.23439	15.5238	0.34465	16.935
0.23478	15.5282	0.34525	16.9409
0.23518	15.5277	0.34584	16.9468
0.23558	15.5347	0.34643	16.9526
0.23598	15.5398	0.34702	16.9585
0.23638	15.5436	0.34762	16.9644
0.23678	15.5508	0.34821	16.9703
0.23717	15.5532	0.3488	16.9761
0.23757	15.5573	0.34939	16.982
0.23797	15.5618	0.34999	16.9878
0.23837	15.5673	0.35058	16.9937
0.23877	15.5732	0.35117	16.9995
0.23916	15.5775	0.35176	17.0054
0.23956	15.5804	0.35236	17.0112
0.23996	15.5842	0.35295	17.017
0.24036	15.5907	0.35354	17.0229
0.24076	15.5927	0.35413	17.0287
0.24115	15.5963	0.35473	17.0345
0.24155	15.5997	0.35532	17.0403
0.24195	15.604	0.35591	17.0461
0.24235	15.6096	0.3565	17.052
0.24275	15.6161	0.35709	17.0577
0.24315	15.6214	0.35769	17.0635
0.24354	15.6217	0.35828	17.0694
0.24394	15.6279	0.35887	17.0751
0.24434	15.6322	0.35946	17.0809
0.24474	15.6344	0.36006	17.0867
0.24514	15.6399	0.36065	17.0925
0.24553	15.6457	0.36124	17.0983
0.24593	15.6485	0.36183	17.104
0.24633	15.6501	0.36243	17.1098
0.24673	15.6547	0.36302	17.1156
0.24713	15.6579	0.36361	17.1213
0.24752	15.6596	0.3642	17.1271
0.24792	15.6615	0.3648	17.1328
0.24832	15.6656	0.36539	17.1386
0.24872	15.6701	0.36598	17.1443
0.24912	15.6746	0.36657	17.15
0.24952	15.6763	0.36717	17.1558
0.24991	15.6782	0.36776	17.1615
0.25031	15.6799	0.36835	17.1672
0.25071	15.6809	0.36894	17.173
0.25111	15.6827	0.36954	17.1787
0.25151	15.6808	0.37013	17.1844
0.2519	15.6815	0.37072	17.1901
0.2523	15.6852	0.37131	17.1958
0.2527	15.6858	0.37191	17.2015
0.2531	15.6903	0.3725	17.2072
0.2535	15.695	0.37309	17.2129
0.25389	15.6967	0.37368	17.2186
0.25429	15.7007	0.37428	17.2243
0.25469	15.7027	0.37487	17.23
0.25509	15.7059	0.37546	17.2356
0.25549	15.709	0.37605	17.2413
0.25589	15.7135	0.37665	17.247
0.25628	15.7186	0.37724	17.2527
0.25668	15.7223	0.37783	17.2583
0.25708	15.7235	0.37842	17.264
0.25748	15.7274	0.37902	17.2696
0.25788	15.7331	0.37961	17.2753
0.25827	15.7365	0.3802	17.2809
0.25867	15.742	0.38079	17.2866
0.25907	15.746	0.38139	17.2922
0.25947	15.7524	0.38198	17.2979
0.25987	15.7544	0.38257	17.3035
0.26026	15.7634	0.38316	17.3091
0.26066	15.765	0.38376	17.3148
0.26106	15.7705	0.38435	17.3204
0.26146	15.7751	0.38494	17.326
0.26186	15.7771	0.38553	17.3316
0.26226	15.7783	0.38613	17.3372
0.26265	15.784	0.38672	17.3428
0.26305	15.7873	0.38731	17.3484
0.26345	15.7924	0.3879	17.3541
0.26385	15.7961	0.38849	17.3596
0.26425	15.8005	0.38909	17.3652
0.26464	15.8071	0.38968	17.3708
0.26504	15.8104	0.39027	17.3764
0.26544	15.8126	0.39086	17.382
0.26584	15.8151	0.39146	17.3876
0.26624	15.8145	0.39205	17.3932
0.26664	15.816	0.39264	17.3987
0.26703	15.8193	0.39323	17.4043
0.26743	15.8204	0.39383	17.4099
0.26783	15.8296	0.39442	17.4154
0.26823	15.8225	0.39501	17.421
0.26863	15.8268	0.3956	17.4265
0.26902	15.8323	0.3962	17.4321
0.26942	15.8425	0.39679	17.4377
0.26982	15.8442	0.39738	17.4432
0.27022	15.8478	0.39797	17.4487
0.27062	15.8512	0.39857	17.4543
0.27102	15.858	0.39916	17.4598
0.27141	15.8591	0.39975	17.4653
0.27181	15.8606	0.40034	17.4709
0.27221	15.8654	0.40094	17.4764
0.27261	15.8706	0.40153	17.4819
0.27301	15.8752	0.40212	17.4874
0.2734	15.8794	0.40271	17.4929
0.2738	15.8771	0.40331	17.4985
0.2742	15.8826	0.4039	17.504
0.2746	15.8838	0.40449	17.5095
0.275	15.8908	0.40508	17.515
0.27539	15.8939	0.40568	17.5205
0.27579	15.8991	0.40627	17.526
0.27619	15.9013	0.40686	17.5314
0.27659	15.9068	0.40745	17.5369
0.27699	15.9136	0.40805	17.5424
0.27739	15.9215	0.40864	17.5479
0.27778	15.9209	0.40923	17.5534
0.27818	15.9251	0.40982	17.5589
0.27858	15.9295	0.41042	17.5643
0.27898	15.9322	0.41101	17.5698
0.27938	15.9358	0.4116	17.5753
0.27977	15.9444	0.41219	17.5807
0.28017	15.9456	0.41279	17.5862
0.28057	15.9521	0.41338	17.5916
0.28097	15.9559	0.41397	17.5971
0.28137	15.9579	0.41456	17.6025
0.28176	15.9631	0.41516	17.608
0.28216	15.9683	0.41575	17.6134
0.28256	15.9757	0.41634	17.6189
0.28296	15.9792	0.41693	17.6243
0.28336	15.9848	0.41753	17.6297
0.28376	15.9868	0.41812	17.6352
0.28415	15.9933	0.41871	17.6406
0.28455	15.9946	0.4193	17.646
0.28495	16.0023	0.41989	17.6514
0.28535	16.0047	0.42049	17.6568
0.28575	16.0082	0.42108	17.6623
0.28614	16.0102	0.42167	17.6677
0.28654	16.0118	0.42226	17.6731
0.28694	16.0126	0.42286	17.6785
0.28734	16.0168	0.42345	17.6839
0.28774	16.0214	0.42404	17.6893
0.28813	16.0257	0.42463	17.6947
0.28853	16.0319	0.42523	17.7001
0.28893	16.037	0.42582	17.7055
0.28933	16.0438	0.42641	17.7109
0.28973	16.0489	0.427	17.7162
0.29013	16.0538	0.4276	17.7216
0.29052	16.0566	0.42819	17.727
0.29092	16.059	0.42878	17.7324
0.29132	16.065	0.42937	17.7377
0.29172	16.0735	0.42997	17.7431
0.29212	16.0759	0.43056	17.7485
0.29251	16.0815	0.43115	17.7538
0.29291	16.0853	0.43174	17.7592
0.29331	16.0861	0.43234	17.7645
0.29371	16.0903	0.43293	17.7699
0.29411	16.0969	0.43352	17.7752
0.2945	16.1035	0.43411	17.7806
0.2949	16.1098	0.43471	17.7859
0.2953	16.1138	0.4353	17.7913
0.2957	16.1199	0.43589	17.7966
0.2961	16.1236	0.43648	17.802
0.2965	16.1301	0.43708	17.8073
0.29689	16.134	0.43767	17.8126
0.29729	16.1384	0.43826	17.8179
0.29769	16.1427	0.43885	17.8233
0.29809	16.1504	0.43945	17.8286
0.29849	16.1529	0.44004	17.8339
0.29888	16.1576	0.44063	17.8392
0.29928	16.1608	0.44122	17.8445
0.29968	16.1653	0.44182	17.8498
0.30008	16.1698	0.44241	17.8551
0.30048	16.176	0.443	17.8605
0.30087	16.1839	0.44359	17.8657
0.30127	16.188	0.44419	17.8711
0.30167	16.1953	0.44478	17.8763
0.30207	16.203	0.44537	17.8816
0.30247	16.2111	0.44596	17.8869
0.30287	16.2172	0.44656	17.8922
0.30326	16.2199	0.44715	17.8975
0.30366	16.2229	0.44774	17.9028
0.30406	16.229	0.44833	17.9081
0.30446	16.2314	0.44893	17.9133
0.30486	16.2337	0.44952	17.9186
0.30525	16.2382	0.45011	17.9239
0.30565	16.2461	0.4507	17.9291
0.30605	16.2517	0.45129	17.9344
0.30645	16.2559	0.45189	17.9397
0.30685	16.2603	0.45248	17.9449
0.30724	16.2673	0.45307	17.9502
0.30764	16.2706	0.45366	17.9554
0.30804	16.274	0.45426	17.9607
0.30844	16.2777	0.45485	17.9659
0.30884	16.3107	0.45544	17.9712
0.30924	16.32	0.45603	17.9764
0.30963	16.3237	0.45663	17.9817
0.31003	16.3248	0.45722	17.9869
0.31043	16.3312	0.45781	17.9921
0.31083	16.3244	0.4584	17.9974
0.31123	16.3336	0.459	18.0026
0.31162	16.3378	0.45959	18.0078
0.31202	16.3387	0.46018	18.013
0.31242	16.3463	0.46077	18.0183
0.31282	16.3491	0.46137	18.0235
0.31322	16.3531	0.46196	18.0287
0.31362	16.359	0.46255	18.0339
0.31401	16.3627	0.46314	18.0391
0.31441	16.3673	0.46374	18.0443
0.31481	16.3718	0.46433	18.0495
0.31521	16.3826	0.46492	18.0547
0.31561	16.387	0.46551	18.0599
0.316	16.3952	0.46611	18.0651
0.3164	16.4029	0.4667	18.0703
0.3168	16.4085	0.46729	18.0755
0.3172	16.413	0.46788	18.0807
0.3176	16.4143	0.46848	18.0859
0.31799	16.4117	0.46907	18.0911
0.31839	16.418	0.46966	18.0963
0.31879	16.4239	0.47025	18.1014
0.31919	16.4343	0.47085	18.1066
0.31959	16.4383	0.47144	18.1118
0.31999	16.4385	0.47203	18.117
0.32038	16.4455	0.47262	18.1221
0.32078	16.4496	0.47322	18.1273
0.32118	16.4555	0.47381	18.1325
0.32158	16.4605	0.4744	18.1376
0.32198	16.464	0.47499	18.1428
0.32237	16.4678	0.47559	18.148
0.32277	16.4771	0.47618	18.1531
0.32317	16.4801	0.47677	18.1583
0.32357	16.4887	0.47736	18.1634
0.32397	16.4915	0.47796	18.1685
0.32437	16.4949	0.47855	18.1737
0.32476	16.4987	0.47914	18.1788
0.32516	16.5034	0.47973	18.184
0.32556	16.5087	0.48033	18.1891
0.32596	16.5113	0.48092	18.1943
0.32636	16.5139	0.48151	18.1994
0.32675	16.5181	0.4821	18.2045
0.32715	16.5226	0.4827	18.2096
0.32755	16.5285	0.48329	18.2148
0.32795	16.5356	0.48388	18.2199
0.32835	16.538	0.48447	18.225
0.32875	16.5401	0.48506	18.2301
0.32914	16.5463	0.48566	18.2352
0.32954	16.5487	0.48625	18.2403
0.32994	16.5544	0.48684	18.2455
0.33034	16.5556	0.48743	18.2506
0.33074	16.5603	0.48803	18.2557
0.33113	16.5627	0.48862	18.2608
0.33153	16.5638	0.48921	18.2659
0.33193	16.5662	0.4898	18.271
0.33233	16.5687	0.4904	18.2761
0.33273	16.5734	0.49099	18.2812
0.33313	16.5783	0.49158	18.2862
0.33352	16.5829	0.49217	18.2913
0.33392	16.5886	0.49277	18.2964
0.33432	16.5911	0.49336	18.3015
0.33472	16.5967	0.49395	18.3066
0.33512	16.6024	0.49454	18.3117
0.33551	16.6092	0.49514	18.3167
0.33591	16.6161	0.49573	18.3218
0.33631	16.6167	0.49632	18.3269
0.33671	16.6191	0.49691	18.332
0.33711	16.6208	0.49751	18.337
0.33751	16.6264	0.4981	18.3421
0.3379	16.6316	0.49869	18.3472
0.3383	16.6351	0.49928	18.3522
0.3387	16.6422	0.49988	18.3573
0.3391	16.6446	0.50047	18.3623
0.3395	16.6514	0.50106	18.3674
0.33989	16.6491	0.50165	18.3724
0.34029	16.6604	0.50225	18.3775
0.34069	16.6625	0.50284	18.3825
0.34109	16.6643	0.50343	18.3876
0.34149	16.6719	0.50402	18.3926
0.34188	16.6746	0.50462	18.3977
0.34228	16.6775	0.50521	18.4027
0.34268	16.6832	0.5058	18.4077
0.34308	16.6848	0.50639	18.4128
0.34348	16.6816	0.50699	18.4178
0.34388	16.6899	0.50758	18.4228
0.34427	16.6933	0.50817	18.4278
0.34467	16.6978	0.50876	18.4329
0.34507	16.7016	0.50936	18.4379
0.34547	16.7025	0.50995	18.4429
0.34587	16.7097	0.51054	18.4479
0.34626	16.7148	0.51113	18.453
0.34666	16.717	0.51173	18.458
0.34706	16.7235	0.51232	18.463
0.34746	16.7278	0.51291	18.468
0.34786	16.7266	0.5135	18.473
0.34826	16.7313	0.5141	18.478
0.34865	16.736	0.51469	18.483
0.34905	16.737	0.51528	18.488
0.34945	16.7421	0.51587	18.493
0.34985	16.7465	0.51646	18.498
0.35025	16.7462	0.51706	18.503
0.35064	16.7463	0.51765	18.508
0.35104	16.7513	0.51824	18.513
0.35144	16.7549	0.51883	18.518
0.35184	16.7597	0.51943	18.5229
0.35224	16.7621	0.52002	18.5279
0.35263	16.7714	0.52061	18.5329
0.35303	16.7751	0.5212	18.5379
0.35343	16.7791	0.5218	18.5429
0.35383	16.7838	0.52239	18.5478
0.35423	16.7857	0.52298	18.5528
0.35463	16.7878	0.52357	18.5578
0.35502	16.7863	0.52417	18.5628
0.35542	16.7912	0.52476	18.5677
0.35582	16.7986	0.52535	18.5727
0.35622	16.8022	0.52594	18.5776
0.35662	16.8075	0.52654	18.5826
0.35701	16.8097	0.52713	18.5876
0.35741	16.8252	0.52772	18.5925
0.35894	16.8464	0.52831	18.5975
0.36046	16.8609	0.52891	18.6024
0.36199	16.8793	0.5295	18.6074
0.36352	16.8997	0.53009	18.6123
0.36504	16.9144	0.53068	18.6173
0.36657	16.9171	0.53128	18.6222
0.3681	16.9187	0.53187	18.6271
0.36962	16.9205	0.53246	18.6321
0.37115	16.9267	0.53305	18.637
0.37267	16.9338	0.53365	18.642
0.3742	16.9526	0.53424	18.6469
0.37573	16.9648	0.53483	18.6518
0.37725	16.9859	0.53542	18.6567
0.37878	16.9886	0.53602	18.6617
0.38031	16.9992	0.53661	18.6666
0.38183	17.0168	0.5372	18.6715
0.38336	17.0261	0.53779	18.6764
0.38488	17.0372	0.53839	18.6814
0.38641	17.0429	0.53898	18.6863
0.38794	17.0714	0.53957	18.6912
0.38946	17.085	0.54016	18.6961
0.39099	17.102	0.54076	18.701
0.39252	17.1125	0.54135	18.7059
0.39404	17.1302	0.54194	18.7108
0.39557	17.1498	0.54253	18.7157
0.39709	17.1629	0.54313	18.7206
0.39862	17.1815	0.54372	18.7255
0.40015	17.2058	0.54431	18.7304
0.40167	17.2154	0.5449	18.7353
0.4032	17.2289	0.5455	18.7402
0.40473	17.2414	0.54609	18.7451
0.40625	17.2566	0.54668	18.75
0.40778	17.2797	0.54727	18.7549
0.4093	17.2812	0.54786	18.7598
0.41083	17.302	0.54846	18.7647
0.41236	17.3213	0.54905	18.7696
0.41388	17.3303	0.54964	18.7745
0.41541	17.3439	0.55023	18.7793
0.41693	17.3622	0.55083	18.7842
0.41846	17.3725	0.55142	18.7891
0.41999	17.3853	0.55201	18.7939
0.42151	17.4093	0.5526	18.7988
0.42304	17.4181	0.5532	18.8037
0.42457	17.4332	0.55379	18.8086
0.42609	17.4448	0.55438	18.8134
0.42762	17.4666	0.55497	18.8183
0.42914	17.4801	0.55557	18.8232
0.43067	17.4957	0.55616	18.828
0.4322	17.5117	0.55675	18.8329
0.43372	17.5227	0.55734	18.8377
0.43525	17.5431	0.55794	18.8426
0.43678	17.5723	0.55853	18.8474
0.4383	17.5699	0.55912	18.8523
0.43983	17.5824	0.55971	18.8571
0.44135	17.5944	0.56031	18.862
0.44288	17.6078	0.5609	18.8668
0.44441	17.6222	0.56149	18.8717
0.44593	17.6395	0.56208	18.8765
0.44746	17.6605	0.56268	18.8814
0.44898	17.6733	0.56327	18.8862
0.45051	17.6933	0.56386	18.891
0.45204	17.7126	0.56445	18.8959
0.45356	17.7265	0.56505	18.9007
0.45509	17.7514	0.56564	18.9055
0.45662	17.7611	0.56623	18.9104
0.45814	17.7817	0.56682	18.9152
0.45967	17.8024	0.56742	18.92
0.46119	17.8187	0.56801	18.9248
0.46272	17.8325	0.5686	18.9297
0.46425	17.8378	0.56919	18.9345
0.46577	17.8514	0.56979	18.9393
0.4673	17.8687	0.57038	18.9441
0.46882	17.8854	0.57097	18.9489
0.47035	17.9002	0.57156	18.9537
0.47188	17.9017	0.57216	18.9585
0.4734	17.9245	0.57275	18.9634
0.47493	17.9307	0.57334	18.9682
0.47645	17.952	0.57393	18.973
0.47798	17.9681	0.57453	18.9778
0.47951	17.9809	0.57512	18.9826
0.48103	18.0007	0.57571	18.9874
0.48256	18.0077	0.5763	18.9922
0.48409	18.044	0.5769	18.997
0.48561	18.0496	0.57749	19.0018
0.48714	18.0796	0.57808	19.0066
0.48867	18.0826	0.57867	19.0114
0.49019	18.1053	0.57926	19.0161
0.49172	18.1269	0.57986	19.0209
0.49324	18.1502	0.58045	19.0257
0.49477	18.1723	0.58104	19.0305
0.4963	18.1828	0.58163	19.0353
0.49782	18.2086	0.58223	19.0401
0.49935	18.238	0.58282	19.0448
0.50088	18.2454	0.58341	19.0496
0.5024	18.2628	0.584	19.0544
0.50393	18.2778	0.5846	19.0592
0.50546	18.2939	0.58519	19.0639
0.50698	18.3205	0.58578	19.0687
0.50851	18.3254	0.58637	19.0735
0.51004	18.3345	0.58697	19.0783
0.51156	18.3636	0.58756	19.083
0.51309	18.3735	0.58815	19.0878
0.51462	18.3871	0.58874	19.0925
0.51614	18.4005	0.58934	19.0973
0.51767	18.4072	0.58993	19.1021
0.5192	18.4291	0.59052	19.1068
0.52072	18.4335	0.59111	19.1116
0.52225	18.4513	0.59171	19.1163
0.52378	18.4754	0.5923	19.1211
0.5253	18.4876	0.59289	19.1258
0.52683	18.4894	0.59348	19.1306
0.52836	18.4991	0.59408	19.1353
0.52988	18.5217	0.59467	19.1401
0.53141	18.5444	0.59526	19.1448
0.53294	18.552	0.59585	19.1496
0.53446	18.5681	0.59645	19.1543
0.53599	18.5845	0.59704	19.159
0.53752	18.6013
0.53904	18.6117
0.54057	18.6239
0.54209	18.636
0.54362	18.6535
0.54515	18.6723
0.54667	18.6782
0.5482	18.6992
0.54973	18.7199
0.55125	18.7532
0.55278	18.7483
0.55431	18.7767
0.55583	18.7837
0.55736	18.8111
0.55888	18.8197
0.56041	18.8399
0.56194	18.8567
0.56346	18.8901
0.56499	18.8999
0.56652	18.9339
0.56804	18.9589
0.56957	18.9807
0.57109	18.9941
0.57262	19.0295
0.57415	19.0374
0.57567	19.0291
0.5772	19.0436
0.57872	19.0721
0.58025	19.0855
0.58178	19.0985
0.5833	19.1139
0.58483	19.1065
0.58636	19.141
0.58788	19.1603
0.58941	19.1657
0.59093	19.1801
0.59246	19.2235
0.59399	19.2099
0.59551	19.2259
0.59704	19.255
	--
	--
	--
	--
	--

## Sheet: Supplementary Figure 10
Time/s	R/R0
0	1.03645
1.08265	1.22604
2.16531	1.41184
3.24796	1.57483
4.3306	1.71018
5.41323	1.84067
6.49588	1.94849
7.57853	2.06477
8.66116	2.18973
9.74381	2.3099
10.8265	2.42862
11.9091	2.59108
12.9917	2.74208
14.0744	2.86649
15.157	3.0028
16.2397	3.11872
17.3223	3.24394
18.405	3.36108
19.4876	3.47524
20.5703	3.62329
21.6529	3.74686
22.7356	3.87451
23.8182	3.99046
24.9008	4.1069
25.9835	4.24111
27.0661	4.37637
28.1488	4.52012
29.2314	4.70874
30.3141	4.87787
31.3967	5.05978
32.4793	5.27421
33.562	5.51383
34.6446	5.73087
35.7273	6.02155
36.8099	6.29273
37.8926	6.5363
38.9752	6.84011
40.0579	6.8873
41.1405	6.43154
42.2232	6.03759
43.3058	5.74308
44.3885	5.48158
45.4711	5.21062
46.5538	4.98984
47.6364	4.80234
48.719	4.62691
49.8017	4.46868
50.8843	4.31047
51.967	4.1617
53.0496	3.99502
54.1323	3.85108
55.2149	3.71508
56.2976	3.57843
57.3802	3.4502
58.4628	3.31359
59.5455	3.18221
60.6281	3.05535
61.7108	2.94038
62.7934	2.81944
63.8761	2.70824
64.9587	2.6011
66.0414	2.49235
67.124	2.39522
68.2066	2.31154
69.2893	2.21524
70.3719	2.10764
71.4546	2.01474
72.5372	1.91975
73.6199	1.82142
74.7025	1.71597
75.7852	1.61199
76.8678	1.52192
77.9504	1.43769
79.0331	1.35762
80.1157	1.29233
81.1984	1.33841
82.281	1.43706
83.3637	1.56083
84.4463	1.70669
85.5289	1.84203
86.6116	1.95774
87.6942	2.07463
88.7769	2.1846
89.8595	2.29372
90.9422	2.39229
92.0248	2.49148
93.1075	2.60305
94.1901	2.71056
95.2728	2.81615
96.3554	2.90722
97.4381	2.97538
98.5207	3.07066
99.6033	3.16104
100.686	3.25691
101.769	3.35495
102.851	3.46136
103.934	3.55579
105.017	3.65413
106.099	3.75248
107.182	3.84657
108.264	3.98401
109.347	4.14235
110.43	4.28703
111.512	4.44507
112.595	4.6306
113.678	4.83672
114.76	5.0426
115.843	5.25564
116.926	5.46342
118.008	5.70769
119.091	6.00283
120.174	6.17319
121.256	5.80031
122.339	5.45996
123.421	5.21899
124.504	4.98149
125.587	4.78556
126.669	4.59486
127.752	4.42459
128.835	4.27392
129.917	4.13536
131	3.99079
132.083	3.84693
133.165	3.72741
134.248	3.61411
135.331	3.48789
136.413	3.37235
137.496	3.24285
138.579	3.13809
139.661	3.03571
140.744	2.91856
141.827	2.79291
142.909	2.70332
143.992	2.58993
145.074	2.48161
146.157	2.37264
147.24	2.27008
148.322	2.18055
149.405	2.08615
150.488	1.97726
151.57	1.88527
152.653	1.79217
153.736	1.69719
154.818	1.61929
155.901	1.54144
156.984	1.4425
158.066	1.37409
159.149	1.29324
160.231	1.23074
161.314	1.2648
162.397	1.36558
163.479	1.48852
164.562	1.63278
165.645	1.7726
166.727	1.87992
167.81	1.99989
168.893	2.12429
169.975	2.22802
171.058	2.3285
172.141	2.43135
173.223	2.54605
174.306	2.6484
175.388	2.75067
176.471	2.83891
177.554	2.91578
178.636	3.00448
179.719	3.09048
180.802	3.1753
181.884	3.26598
182.967	3.35419
184.05	3.4516
185.132	3.55695
186.215	3.64642
187.298	3.73742
188.38	3.83392
189.463	3.98181
190.545	4.13088
191.628	4.26461
192.711	4.43764
193.793	4.63946
194.876	4.82636
195.959	5.00458
197.041	5.18574
198.124	5.43991
199.207	5.71925
200.289	5.98053
201.372	5.61181
202.455	5.3061
203.537	5.05948
204.62	4.83289
205.703	4.63832
206.785	4.45009
207.868	4.30368
208.95	4.15929
210.033	4.00886
211.116	3.87529
212.198	3.75079
213.281	3.63756
214.364	3.52755
215.446	3.41415
216.529	3.2937
217.612	3.18893
218.694	3.07791
219.777	2.96611
220.86	2.84079
221.942	2.72344
223.025	2.6102
224.107	2.48726
225.19	2.4137
226.273	2.32485
227.355	2.23272
228.438	2.14479
229.521	2.05187
230.603	1.96763
231.686	1.8691
232.769	1.78343
233.851	1.69278
234.934	1.60634
236.017	1.53536
237.099	1.45311
238.182	1.36205
239.265	1.28936
240.347	1.22215
241.43	1.24363
242.512	1.33755
243.595	1.46067
244.678	1.59626
245.76	1.73716
246.843	1.85592
247.926	1.97289
249.008	2.09244
250.091	2.21115
251.174	2.29962
252.256	2.41446
253.339	2.5064
254.422	2.60553
255.504	2.7088
256.587	2.80579
257.669	2.89091
258.752	2.95884
259.835	3.04829
260.917	3.12093
262	3.2065
263.083	3.29729
264.165	3.38934
265.248	3.48118
266.331	3.56385
267.413	3.64925
268.496	3.76147
269.579	3.88396
270.661	4.02272
271.744	4.17477
272.827	4.32188
273.909	4.51894
274.992	4.68682
276.074	4.86283
277.157	5.06281
278.24	5.27786
279.322	5.51991
280.405	5.814
281.488	5.53611
282.57	5.25435
283.653	4.9963
284.736	4.79655
285.818	4.59563
286.901	4.41161
287.984	4.24629
289.066	4.11207
290.149	3.97531
291.231	3.83676
292.314	3.70633
293.397	3.59296
294.479	3.47682
295.562	3.36097
296.645	3.25739
297.727	3.16018
298.81	3.03891
299.893	2.93563
300.975	2.82908
302.058	2.71904
303.141	2.61193
304.223	2.51746
305.306	2.40184
306.389	2.31531
307.471	2.23091
308.554	2.1455
309.636	2.04351
310.719	1.9468
311.802	1.84808
312.884	1.75829
313.967	1.68297
315.05	1.59957
316.132	1.53969
317.215	1.4636
318.298	1.37963
319.38	1.29371
320.463	1.22902
321.546	1.22049
322.628	1.30472
323.711	1.42142
324.793	1.54544
325.876	1.68541
326.959	1.80686
328.041	1.90761
329.124	2.0287
330.207	2.16036
331.289	2.2674
332.372	2.37151
333.455	2.46957
334.537	2.5656
335.62	2.67392
336.703	2.76766
337.785	2.86804
338.868	2.92804
339.951	3.01478
341.033	3.09425
342.116	3.1733
343.198	3.25429
344.281	3.34992
345.364	3.44265
346.446	3.53674
347.529	3.60627
348.612	3.70833
349.694	3.8327
350.777	3.97186
351.86	4.11319
352.942	4.25615
354.025	4.44094
355.108	4.62269
356.19	4.77967
357.273	4.95547
358.356	5.14379
359.438	5.38319
360.521	5.63122
361.603	5.49506
362.686	5.19259
363.769	4.94025
364.851	4.72519
365.934	4.53279
367.017	4.35888
368.099	4.19261
369.182	4.05742
370.265	3.91351
371.347	3.78878
372.43	3.66757
373.513	3.5655
374.595	3.44419
375.678	3.3534
376.76	3.24109
377.843	3.13929
378.926	3.03661
380.008	2.93299
381.091	2.82832
382.174	2.7198
383.256	2.60679
384.339	2.51139
385.422	2.40065
386.504	2.3062
387.587	2.20556
388.669	2.12054
389.752	2.04114
390.835	1.95211
391.917	1.87653
393	1.80077
394.083	1.70693
395.165	1.62607
396.248	1.55236
397.331	1.47031
398.413	1.3885
399.496	1.30464
400.579	1.2416
401.661	1.22454
402.744	1.29899
403.826	1.39771
404.909	1.53157
405.992	1.67338
407.074	1.79362
408.157	1.90109
409.24	2.01399
410.322	2.14261
411.405	2.2517
412.488	2.36734
413.57	2.44915
414.653	2.54568
415.736	2.65125
416.818	2.75558
417.901	2.84149
418.984	2.90968
420.066	2.9962
421.149	3.08134
422.231	3.16846
423.314	3.23512
424.397	3.3303
425.479	3.4254
426.562	3.50746
427.645	3.5894
428.727	3.67169
429.81	3.79705
430.893	3.92506
431.975	4.08624
433.058	4.22861
434.141	4.38511
435.223	4.54518
436.306	4.69128
437.388	4.87459
438.471	5.05706
439.554	5.26207
440.636	5.51811
441.719	5.47855
442.802	5.16128
443.884	4.92084
444.967	4.69504
446.05	4.49062
447.132	4.32938
448.215	4.17102
449.298	4.03943
450.38	3.89424
451.463	3.77007
452.546	3.64371
453.628	3.52885
454.711	3.41659
455.793	3.32405
456.876	3.21982
457.959	3.11649
459.041	3.02715
460.124	2.93339
461.207	2.82077
462.289	2.72428
463.372	2.60316
464.455	2.50577
465.537	2.39686
466.62	2.29826
467.703	2.19467
468.785	2.10006
469.868	2.00807
470.95	1.92727
472.033	1.83403
473.116	1.75177
474.198	1.66877
475.281	1.58589
476.364	1.50132
477.446	1.42016
478.529	1.34743
479.612	1.27428
480.694	1.21693
481.777	1.19269
482.86	1.25849
483.942	1.36093
485.025	1.48412
486.107	1.63036
487.19	1.76402
488.273	1.86866
489.355	1.99645
490.438	2.11792
491.521	2.23446
492.603	2.33148
493.686	2.42729
494.769	2.5275
495.851	2.63912
496.934	2.7314
498.017	2.82272
499.099	2.8819
500.182	2.95951
501.264	3.03705
502.347	3.11647
503.43	3.18987
504.512	3.28834
505.595	3.37438
506.678	3.4581
507.76	3.54158
508.843	3.63417
509.926	3.74535
511.008	3.87986
512.091	4.02206
513.174	4.14948
514.256	4.31871
515.339	4.46488
516.422	4.62658
517.504	4.81542
518.587	4.9785
519.669	5.21259
520.752	5.44097
521.835	5.53077
522.917	5.20216
524	4.92632
525.083	4.71164
526.165	4.51397
527.248	4.34746
528.331	4.17028
529.413	4.03447
530.496	3.90697
531.579	3.76995
532.661	3.65392
533.744	3.53324
534.827	3.42129
535.909	3.32922
536.992	3.23192
538.074	3.12976
539.157	3.03575
540.24	2.93691
541.322	2.83663
542.405	2.74532
543.488	2.66127
544.57	2.58101
545.653	2.46947
546.736	2.36146
547.818	2.25242
548.901	2.15316
549.984	2.05633
551.066	1.9555
552.149	1.86132
553.232	1.77638
554.314	1.68625
555.397	1.59677
556.479	1.51212
557.562	1.43603
558.645	1.36594
559.727	1.29778
560.81	1.25134
561.893	1.21287
562.975	1.25715
564.058	1.35325
565.141	1.46973
566.223	1.61899
567.306	1.75851
568.389	1.87237
569.471	1.98361
570.554	2.10589
571.637	2.22846
572.719	2.33152
573.802	2.43319
574.885	2.52713
575.967	2.62984
577.05	2.72456
578.132	2.81939
579.215	2.89464
580.298	2.97312
581.38	3.04072
582.463	3.12075
583.546	3.19849
584.628	3.27955
585.711	3.36444
586.794	3.43694
587.876	3.53103
588.959	3.61648
590.042	3.70379
591.124	3.82364
592.207	3.97452
593.289	4.11597
594.372	4.25708
595.455	4.39386
596.537	4.56155
597.62	4.734
598.703	4.91248
599.785	5.12447
600.868	5.34491
601.951	5.55579
603.033	5.21925
604.116	4.9548
605.199	4.7218
606.281	4.51145
607.364	4.34114
608.446	4.16294
609.529	4.03419
610.612	3.89858
611.694	3.7796
612.777	3.65468
613.86	3.53224
614.942	3.42718
616.025	3.32507
617.108	3.23185
618.19	3.12419
619.273	3.03119
620.356	2.92748
621.438	2.82575
622.521	2.72452
623.604	2.62145
624.686	2.51232
625.769	2.422
626.851	2.35627
627.934	2.26462
629.017	2.18589
630.099	2.09924
631.182	2.0085
632.265	1.9185
633.347	1.84136
634.43	1.74338
635.513	1.64859
636.595	1.55973
637.678	1.47591
638.761	1.39226
639.843	1.308
640.926	1.23778
642.008	1.17986
643.091	1.21592
644.174	1.30757
645.256	1.4221
646.339	1.56946
647.422	1.72194
648.504	1.83997
649.587	1.9511
650.67	2.07709
651.752	2.20137
652.835	2.30048
653.918	2.41203
655	2.50087
656.083	2.59711
657.165	2.6975
658.248	2.78874
659.331	2.87749
660.413	2.93781
661.496	3.01673
662.579	3.09177
663.661	3.16613
664.744	3.25123
665.827	3.33405
666.909	3.4117
667.992	3.50123
669.075	3.5992
670.157	3.70231
671.24	3.80023
672.322	3.93953
673.405	4.07629
674.488	4.22873
675.57	4.37943
676.653	4.52831
677.736	4.69607
678.818	4.86407
679.901	5.07286
680.984	5.28225
682.066	5.54102
683.149	5.22799
684.232	4.95122
685.314	4.72999
686.397	4.52359
687.479	4.34428
688.562	4.18291
689.645	4.04203
690.727	3.90462
691.81	3.77704
692.893	3.65048
693.975	3.52696
695.058	3.42925
696.141	3.32954
697.223	3.23745
698.306	3.13628
699.389	3.04048
700.471	2.93594
701.554	2.83765
702.637	2.73637
703.719	2.63238
704.802	2.52027
705.884	2.42967
706.967	2.32999
708.05	2.25127
709.132	2.16272
710.215	2.07664
711.298	2.02047
712.38	1.93174
713.463	1.83725
714.546	1.74412
715.628	1.66609
716.711	1.57923
717.794	1.50267
718.876	1.41266
719.959	1.33966
721.041	1.26981
722.124	1.22266
723.207	1.22995
724.289	1.30334
725.372	1.41027
726.455	1.54298
727.537	1.69925
728.62	1.82568
729.703	1.93235
730.785	2.05606
731.868	2.18331
732.951	2.2914
734.033	2.37578
735.116	2.47733
736.199	2.5752
737.281	2.67387
738.364	2.77476
739.446	2.85512
740.529	2.9191
741.612	2.99871
742.694	3.0668
743.777	3.1504
744.86	3.2353
745.942	3.31514
747.025	3.39928
748.108	3.47633
749.19	3.56753
750.273	3.65292
751.356	3.76133
752.438	3.89409
753.521	4.0244
754.603	4.17092
755.686	4.30745
756.769	4.45199
757.851	4.59534
758.934	4.79172
760.017	4.97374
761.099	5.20046
762.182	5.41538
763.265	5.24255
764.347	4.96663
765.43	4.72722
766.512	4.51965
767.595	4.34932
768.678	4.17295
769.76	4.02729
770.843	3.90107
771.926	3.77161
773.008	3.65342
774.091	3.53902
775.174	3.43647
776.256	3.33753
777.339	3.25399
778.422	3.15006
779.504	3.05392
780.587	2.94736
781.669	2.83559
782.752	2.73295
783.835	2.62991
784.917	2.50741
786	2.41618
787.083	2.32249
788.165	2.23613
789.248	2.14661
790.331	2.10695
791.413	2.02903
792.496	1.93761
793.578	1.84136
794.661	1.75293
795.744	1.66457
796.826	1.58994
797.909	1.5114
798.992	1.42418
800.074	1.35085
801.157	1.28284
802.24	1.22352
803.322	1.21592
804.405	1.28098
805.488	1.38739
806.57	1.52477
807.653	1.67571
808.736	1.80724
809.818	1.91197
810.901	2.03403
811.983	2.15833
813.066	2.26738
814.149	2.38335
815.231	2.47211
816.314	2.55293
817.397	2.66083
818.479	2.75381
819.562	2.83992
820.645	2.90503
821.727	2.9811
822.81	3.06406
823.893	3.14295
824.975	3.22324
826.058	3.3066
827.14	3.39487
828.223	3.47154
829.306	3.54739
830.388	3.62755
831.471	3.73878
832.554	3.85123
833.636	3.97385
834.719	4.10433
835.802	4.25959
836.884	4.4015
837.967	4.55129
839.049	4.71645
840.132	4.91314
841.215	5.12901
842.297	5.35415
843.38	5.28477
844.463	4.98954
845.545	4.73431
846.628	4.53375
847.711	4.34843
848.793	4.17903
849.876	4.02911
850.959	3.897
852.041	3.78213
853.124	3.66834
854.206	3.55645
855.289	3.4526
856.372	3.33756
857.454	3.25296
858.537	3.15218
859.62	3.05511
860.702	2.95705
861.785	2.85913
862.868	2.75853
863.95	2.64769
865.033	2.53284
866.115	2.44458
867.198	2.34231
868.281	2.25249
869.363	2.17212
870.446	2.11304
871.529	2.02622
872.611	1.94174
873.694	1.85752
874.777	1.76122
875.859	1.66522
876.942	1.58278
878.025	1.50399
879.107	1.41943
880.19	1.34399
881.273	1.27545
882.355	1.21035
883.438	1.19403
884.52	1.25672
885.603	1.36096
886.686	1.48537
887.768	1.63557
888.851	1.7801
889.934	1.88445
891.016	2.01203
892.099	2.13425
893.182	2.25419
894.264	2.35151
895.347	2.45485
896.43	2.54554
897.512	2.63917
898.595	2.74584
899.677	2.83897
900.76	2.90945
901.843	2.98497
902.925	3.05108
904.008	3.13788
905.091	3.21441
906.173	3.30684
907.256	3.39263
908.339	3.46574
909.421	3.54112
910.504	3.6204
911.587	3.73266
912.669	3.84883
913.752	3.9813
914.834	4.09881
915.917	4.23515
917	4.38926
918.082	4.52709
919.165	4.70196
920.248	4.89417
921.33	5.10272
922.413	5.31834
923.496	5.33376
924.578	5.01563
925.661	4.75326
926.744	4.53992
927.826	4.35306
928.909	4.19006
929.991	4.03161
931.074	3.90043
932.157	3.76598
933.239	3.66052
934.322	3.53477
935.405	3.44711
936.487	3.34097
937.57	3.25047
938.653	3.15656
939.735	3.06216
940.818	2.96539
941.901	2.86665
942.983	2.76501
944.066	2.66639
945.149	2.55711
946.231	2.46438
947.314	2.36999
948.396	2.27592
949.479	2.18965
950.562	2.11497
951.644	2.01988
952.727	1.93436
953.81	1.83651
954.892	1.75963
955.975	1.66115
957.058	1.57562
958.14	1.499
959.223	1.41994
960.306	1.3416
961.388	1.27872
962.471	1.21558
963.553	1.18395
964.636	1.23168
965.719	1.33871
966.801	1.46328
967.884	1.60798
968.967	1.74352
970.049	1.85941
971.132	1.98406
972.215	2.11357
973.297	2.2315
974.38	2.33111
975.463	2.43375
976.545	2.52
977.628	2.62285
978.71	2.72043
979.793	2.81517
980.876	2.89016
981.958	2.97056
983.041	3.04117
984.124	3.11526
985.206	3.19837
986.289	3.28201
987.372	3.36357
988.454	3.45428
989.537	3.5203
990.62	3.60359
991.702	3.71098
992.785	3.83013
993.867	3.95479
994.95	4.07982
996.033	4.21328
997.115	4.36062
998.198	4.50734
999.281	4.66934
1000.36	4.85023
1001.45	5.05885
1002.53	5.256
1003.61	5.34572
1004.69	5.02538
1005.78	4.75978
1006.86	4.54628
1007.94	4.35021
1009.02	4.19708
1010.11	4.04291
1011.19	3.91273
1012.27	3.79681
1013.36	3.6841
1014.44	3.55884
1015.52	3.45335
1016.6	3.36806
1017.69	3.26477
1018.77	3.17352
1019.85	3.07684
1020.93	2.97728
1022.02	2.89121
1023.1	2.7837
1024.18	2.68726
1025.26	2.58165
1026.35	2.4897
1027.43	2.39068
1028.51	2.31167
1029.59	2.21621
1030.68	2.12268
1031.76	2.02605
1032.84	1.93814
1033.93	1.84034
1035.01	1.75558
1036.09	1.6539
1037.17	1.5626
1038.26	1.48526
1039.34	1.40298
1040.42	1.33087
1041.5	1.2512
1042.59	1.19314
1043.67	1.15119
1044.75	1.19278
1045.83	1.29523
1046.92	1.41238
1048	1.55856
1049.08	1.69782
1050.16	1.81392
1051.25	1.93763
1052.33	2.06561
1053.41	2.18367
1054.5	2.28585
1055.58	2.38985
1056.66	2.4861
1057.74	2.59322
1058.83	2.70474
1059.91	2.78964
1060.99	2.87518
1062.07	2.94833
1063.16	3.02271
1064.24	3.0902
1065.32	3.18458
1066.4	3.26384
1067.49	3.35315
1068.57	3.4241
1069.65	3.51076
1070.74	3.59149
1071.82	3.69433
1072.9	3.80317
1073.98	3.92445
1075.07	4.04695
1076.15	4.1688
1077.23	4.3112
1078.31	4.44747
1079.4	4.61422
1080.48	4.78572
1081.56	5.00634
1082.64	5.22062
1083.73	5.42293
1084.81	5.06828
1085.89	4.7927
1086.97	4.58022
1088.06	4.38184
1089.14	4.21643
1090.22	4.0475
1091.31	3.92438
1092.39	3.80221
1093.47	3.69019
1094.55	3.57284
1095.64	3.46862
1096.72	3.37247
1097.8	3.27943
1098.88	3.1867
1099.97	3.08699
1101.05	2.99311
1102.13	2.89146
1103.21	2.78762
1104.3	2.68913
1105.38	2.587
1106.46	2.48916
1107.54	2.39892
1108.63	2.31598
1109.71	2.21407
1110.79	2.12226
1111.88	2.04803
1112.96	1.95618
1114.04	1.85661
1115.12	1.76481
1116.21	1.69105
1117.29	1.60009
1118.37	1.51297
1119.45	1.43806
1120.54	1.3625
1121.62	1.29091
1122.7	1.21939
1123.78	1.1692
1124.87	1.19359
1125.95	1.28304
1127.03	1.39699
1128.12	1.53622
1129.2	1.68413
1130.28	1.8031
1131.36	1.91828
1132.45	2.04586
1133.53	2.16894
1134.61	2.27001
1135.69	2.37541
1136.78	2.48481
1137.86	2.58064
1138.94	2.6898
1140.02	2.77756
1141.11	2.85953
1142.19	2.92457
1143.27	3.006
1144.35	3.08118
1145.44	3.16309
1146.52	3.24595
1147.6	3.34156
1148.69	3.4233
1149.77	3.50829
1150.85	3.56883
1151.93	3.66093
1153.02	3.77326
1154.1	3.89072
1155.18	4.03267
1156.26	4.15272
1157.35	4.29048
1158.43	4.42539
1159.51	4.57729
1160.59	4.74731
1161.68	4.94597
1162.76	5.15922
1163.84	5.39913
1164.92	5.12059
1166.01	4.83196
1167.09	4.61492
1168.17	4.41574
1169.26	4.23474
1170.34	4.0842
1171.42	3.94747
1172.5	3.81157
1173.59	3.70111
1174.67	3.5812
1175.75	3.46601
1176.83	3.3626
1177.92	3.27349
1179	3.16741
1180.08	3.07707
1181.16	2.98669
1182.25	2.89529
1183.33	2.79245
1184.41	2.70003
1185.5	2.60303
1186.58	2.50733
1187.66	2.43751
1188.74	2.3464
1189.83	2.26692
1190.91	2.16836
1191.99	2.08956
1193.07	1.98697
1194.16	1.88412
1195.24	1.79539
1196.32	1.70658
1197.4	1.60929
1198.49	1.52647
1199.57	1.45414
1200.65	1.37316
1201.73	1.30021
1202.82	1.23551
1203.9	1.17659
1204.98	1.18915
1206.07	1.27113
1207.15	1.383
1208.23	1.52341
1209.31	1.67717
1210.4	1.79927
1211.48	1.91025
1212.56	2.04723
1213.64	2.16039
1214.73	2.27039
1215.81	2.38075
1216.89	2.47557
1217.97	2.56702
1219.06	2.68566
1220.14	2.76388
1221.22	2.8502
1222.3	2.90896
1223.39	3.00309
1224.47	3.069
1225.55	3.15373
1226.64	3.22636
1227.72	3.32168
1228.8	3.40097
1229.88	3.48609
1230.97	3.55283
1232.05	3.66238
1233.13	3.77687
1234.21	3.88329
1235.3	4.00804
1236.38	4.14455
1237.46	4.27509
1238.54	4.41044
1239.63	4.56721
1240.71	4.74898
1241.79	4.94881
1242.88	5.16044
1243.96	5.39408
1245.04	5.18434
1246.12	4.90925
1247.21	4.66527
1248.29	4.45825
1249.37	4.28276
1250.45	4.11692
1251.54	3.98233
1252.62	3.8618
1253.7	3.73913
1254.78	3.61961
1255.87	3.51458
1256.95	3.41845
1258.03	3.31935
1259.11	3.22458
1260.2	3.12246
1261.28	3.02642
1262.36	2.92963
1263.45	2.83111
1264.53	2.72707
1265.61	2.62302
1266.69	2.52797
1267.78	2.43514
1268.86	2.34504
1269.94	2.25427
1271.02	2.14994
1272.11	2.06278
1273.19	1.96671
1274.27	1.86618
1275.35	1.76568
1276.44	1.69633
1277.52	1.59905
1278.6	1.51617
1279.68	1.44156
1280.77	1.36105
1281.85	1.28356
1282.93	1.21192
1284.02	1.14862
1285.1	1.13727
1286.18	1.21129
1287.26	1.31865
1288.35	1.44218
1289.43	1.58832
1290.51	1.72678
1291.59	1.83206
1292.68	1.96364
1293.76	2.10722
1294.84	2.21415
1295.92	2.32511
1297.01	2.41997
1298.09	2.49829
1299.17	2.61904
1300.26	2.71291
1301.34	2.80352
1302.42	2.8716
1303.5	2.93868
1304.59	3.02867
1305.67	3.10414
1306.75	3.17699
1307.83	3.25994
1308.92	3.35587
1310	3.43476
1311.08	3.51408
1312.16	3.59828
1313.25	3.70673
1314.33	3.81739
1315.41	3.93377
1316.49	4.06186
1317.58	4.18479
1318.66	4.32355
1319.74	4.45508
1320.83	4.63734
1321.91	4.81792
1322.99	5.05095
1324.07	5.24944
1325.16	5.22277
1326.24	4.9207
1327.32	4.65423
1328.4	4.45169
1329.49	4.26276
1330.57	4.09575
1331.65	3.95301
1332.73	3.8237
1333.82	3.70193
1334.9	3.59107
1335.98	3.48265
1337.06	3.38425
1338.15	3.28519
1339.23	3.19572
1340.31	3.08953
1341.4	3.00614
1342.48	2.9122
1343.56	2.82195
1344.64	2.72118
1345.73	2.61883
1346.81	2.51104
1347.89	2.42803
1348.97	2.33358
1350.06	2.24231
1351.14	2.15093
1352.22	2.06076
1353.3	1.97869
1354.39	1.89623
1355.47	1.79802
1356.55	1.71855
1357.64	1.61497
1358.72	1.52532
1359.8	1.44538
1360.88	1.36939
1361.97	1.29618
1363.05	1.22812
1364.13	1.16014
1365.21	1.13593
1366.3	1.19845
1367.38	1.29266
1368.46	1.41655
1369.54	1.55391
1370.63	1.70422
1371.71	1.81574
1372.79	1.94361
1373.87	2.07683
1374.96	2.1888
1376.04	2.29457
1377.12	2.37917
1378.21	2.47666
1379.29	2.57971
1380.37	2.68595
1381.45	2.75846
1382.54	2.83755
1383.62	2.91136
1384.7	2.97578
1385.78	3.07135
1386.87	3.14115
1387.95	3.23717
1389.03	3.31647
1390.11	3.38902
1391.2	3.47162
1392.28	3.54614
1393.36	3.66999
1394.44	3.78526
1395.53	3.89718
1396.61	4.01051
1397.69	4.1368
1398.78	4.28636
1399.86	4.42434
1400.94	4.58202
1402.02	4.7664
1403.11	4.98178
1404.19	5.19622
1405.27	5.29246
1406.35	4.96427
1407.44	4.69958
1408.52	4.48786
1409.6	4.29521
1410.68	4.13554
1411.77	3.9886
1412.85	3.85871
1413.93	3.74049
1415.02	3.6154
1416.1	3.50784
1417.18	3.40865
1418.26	3.31866
1419.35	3.21637
1420.43	3.13657
1421.51	3.04089
1422.59	2.94456
1423.68	2.85196
1424.76	2.75877
1425.84	2.66862
1426.92	2.56381
1428.01	2.46832
1429.09	2.37491
1430.17	2.29188
1431.25	2.19154
1432.34	2.10546
1433.42	2.01897
1434.5	1.93261
1435.59	1.83375
1436.67	1.75003
1437.75	1.65795
1438.83	1.5631
1439.92	1.48269
1441	1.40498
1442.08	1.32088
1443.16	1.24319
1444.25	1.17899
1445.33	1.13621
1446.41	1.18095
1447.49	1.27712
1448.58	1.39186
1449.66	1.52099
1450.74	1.68769
1451.82	1.80261
1452.91	1.92344
1453.99	2.05426
1455.07	2.18264
1456.16	2.28355
1457.24	2.38973
1458.32	2.48134
1459.4	2.57891
1460.49	2.67292
1461.57	2.7616
1462.65	2.83554
1463.73	2.90856
1464.82	2.98184
1465.9	3.05939
1466.98	3.14039
1468.06	3.22442
1469.15	3.30326
1470.23	3.37875
1471.31	3.44948
1472.4	3.5387
1473.48	3.63788
1474.56	3.73728
1475.64	3.85887
1476.73	3.97304
1477.81	4.10894
1478.89	4.23486
1479.97	4.36973
1481.06	4.54293
1482.14	4.71111
1483.22	4.90429
1484.3	5.124
1485.39	5.32144
1486.47	5.00355
1487.55	4.72563
1488.63	4.48943
1489.72	4.31076
1490.8	4.14904
1491.88	3.98857
1492.97	3.8522
1494.05	3.73613
1495.13	3.63157
1496.21	3.51956
1497.3	3.41109
1498.38	3.31949
1499.46	3.22226
1500.54	3.12699
1501.63	3.03666
1502.71	2.94192
1503.79	2.84712
1504.87	2.74816
1505.96	2.65392
1507.04	2.55064
1508.12	2.45516
1509.2	2.35388
1510.29	2.27342
1511.37	2.18875
1512.45	2.09207
1513.54	2.00521
1514.62	1.91569
1515.7	1.81839
1516.78	1.7473
1517.87	1.65538
1518.95	1.57376
1520.03	1.49142
1521.11	1.42284
1522.2	1.34628
1523.28	1.27089
1524.36	1.2089
1525.44	1.15479
1526.53	1.18262
1527.61	1.2769
1528.69	1.38643
1529.78	1.51853
1530.86	1.67265
1531.94	1.79106
1533.02	1.90862
1534.11	2.04826
1535.19	2.16613
1536.27	2.27834
1537.35	2.37902
1538.44	2.48203
1539.52	2.56589
1540.6	2.67181
1541.68	2.74781
1542.77	2.82598
1543.85	2.90246
1544.93	2.97142
1546.01	3.0465
1547.1	3.13327
1548.18	3.20422
1549.26	3.2995
1550.35	3.37803
1551.43	3.45175
1552.51	3.54048
1553.59	3.64333
1554.68	3.74235
1555.76	3.85755
1556.84	3.96854
1557.92	4.08919
1559.01	4.22851
1560.09	4.37366
1561.17	4.51648
1562.25	4.69778
1563.34	4.87325
1564.42	5.13325
1565.5	5.37894
1566.58	5.06187
1567.67	4.77782
1568.75	4.5408
1569.83	4.35194
1570.92	4.18707
1572	4.02704
1573.08	3.90946
1574.16	3.77459
1575.25	3.66406
1576.33	3.55705
1577.41	3.44483
1578.49	3.34111
1579.58	3.24366
1580.66	3.14766
1581.74	3.0479
1582.82	2.95328
1583.91	2.8609
1584.99	2.76524
1586.07	2.66371
1587.16	2.56487
1588.24	2.47112
1589.32	2.37922
1590.4	2.28214
1591.49	2.18656
1592.57	2.09548
1593.65	2.01026
1594.73	1.92561
1595.82	1.83722
1596.9	1.74648
1597.98	1.66573
1599.06	1.58821
1600.15	1.49569
1601.23	1.4217
1602.31	1.35069
1603.39	1.27473
1604.48	1.20796
1605.56	1.15352
1606.64	1.17118
1607.73	1.26518
1608.81	1.3719
1609.89	1.49663
1610.97	1.65472
1612.06	1.77549
1613.14	1.8827
1614.22	2.02084
1615.3	2.151
1616.39	2.26095
1617.47	2.3527
1618.55	2.43531
1619.63	2.53006
1620.72	2.642
1621.8	2.73307
1622.88	2.82487
1623.97	2.88758
1625.05	2.96729
1626.13	3.03887
1627.21	3.12298
1628.3	3.20251
1629.38	3.28297
1630.46	3.35387
1631.54	3.43936
1632.63	3.52939
1633.71	3.62844
1634.79	3.73177
1635.87	3.83726
1636.96	3.94264
1638.04	4.07023
1639.12	4.21061
1640.2	4.32943
1641.29	4.49035
1642.37	4.65471
1643.45	4.85417
1644.54	5.06767
1645.62	5.30333
1646.7	5.08877
1647.78	4.81408
1648.87	4.56305
1649.95	4.36787
1651.03	4.19409
1652.11	4.03054
1653.2	3.89631
1654.28	3.78192
1655.36	3.66395
1656.44	3.5594
1657.53	3.45222
1658.61	3.34993
1659.69	3.2491
1660.77	3.15693
1661.86	3.06863
1662.94	2.96667
1664.02	2.88414
1665.11	2.78629
1666.19	2.6798
1667.27	2.59134
1668.35	2.49643
1669.44	2.40243
1670.52	2.31569
1671.6	2.22101
1672.68	2.12255
1673.77	2.03934
1674.85	1.94188
1675.93	1.84628
1677.01	1.75281
1678.1	1.6747
1679.18	1.58457
1680.26	1.49952
1681.35	1.42752
1682.43	1.35229
1683.51	1.28095
1684.59	1.21158
1685.68	1.15219
1686.76	1.157
1687.84	1.22859
1688.92	1.33328
1690.01	1.4609
1691.09	1.60889
1692.17	1.74563
1693.25	1.85233
1694.34	1.97248
1695.42	2.10299
1696.5	2.21878
1697.58	2.32946
1698.67	2.42218
1699.75	2.50143
1700.83	2.6107
1701.92	2.70503
1703	2.78646
1704.08	2.86013
1705.16	2.9395
1706.25	3.02252
1707.33	3.09712
1708.41	3.16872
1709.49	3.26513
1710.58	3.35396
1711.66	3.43766
1712.74	3.50619
1713.82	3.60063
1714.91	3.7047
1715.99	3.83275
1717.07	3.94959
1718.15	4.0618
1719.24	4.17463
1720.32	4.30479
1721.4	4.44475
1722.49	4.6143
1723.57	4.79249
1724.65	5.01794
1725.73	5.19839
1726.82	5.13205
1727.9	4.84561
1728.98	4.59373
1730.06	4.38844
1731.15	4.21763
1732.23	4.05898
1733.31	3.91819
1734.39	3.79462
1735.48	3.67924
1736.56	3.5649
1737.64	3.4638
1738.73	3.37016
1739.81	3.26168
1740.89	3.16801
1741.97	3.07877
1743.06	2.98405
1744.14	2.88838
1745.22	2.79584
1746.3	2.69616
1747.39	2.60871
1748.47	2.51698
1749.55	2.41967
1750.63	2.32507
1751.72	2.22994
1752.8	2.13681
1753.88	2.05496
1754.96	1.97368
1756.05	1.87368
1757.13	1.7812
1758.21	1.68972
1759.3	1.60394
1760.38	1.5267
1761.46	1.4522
1762.54	1.37726
1763.63	1.30234
1764.71	1.23379
1765.79	1.17759
1766.87	1.15324
1767.96	1.20807
1769.04	1.31204
1770.12	1.42893
1771.2	1.57193
1772.29	1.71142
1773.37	1.81531
1774.45	1.93738
1775.54	2.06613
1776.62	2.18524
1777.7	2.28088
1778.78	2.39574
1779.87	2.4907
1780.95	2.60209
1782.03	2.69489
1783.11	2.77275
1784.2	2.84093
1785.28	2.90197
1786.36	2.98063
1787.44	3.07693
1788.53	3.14112
1789.61	3.23742
1790.69	3.32846
1791.77	3.39375
1792.86	3.46971
1793.94	3.55981
1795.02	3.67682
1796.11	3.78136
1797.19	3.90393
1798.27	4.02597
1799.35	4.13647
1800.44	4.26701
1801.52	4.40016
1802.6	4.54756
1803.68	4.73047
1804.77	4.92779
1805.85	5.13442
1806.93	5.16874
1808.01	4.86452
1809.1	4.60239
1810.18	4.40158
1811.26	4.2199
1812.34	4.07108
1813.43	3.92475
1814.51	3.80225
1815.59	3.67811
1816.68	3.57216
1817.76	3.46673
1818.84	3.36953
1819.92	3.26867
1821.01	3.16681
1822.09	3.07461
1823.17	2.98624
1824.25	2.8811
1825.34	2.77434
1826.42	2.68733
1827.5	2.59951
1828.58	2.50135
1829.67	2.41377
1830.75	2.31433
1831.83	2.22926
1832.92	2.12772
1834	2.04325
1835.08	1.95574
1836.16	1.87017
1837.25	1.79011
1838.33	1.69407
1839.41	1.60821
1840.49	1.53385
1841.58	1.46431
1842.66	1.37994
1843.74	1.30377
1844.82	1.23995
1845.91	1.18302
1846.99	1.14826
1848.07	1.19615
1849.15	1.29094
1850.24	1.40754
1851.32	1.54403
1852.4	1.69329
1853.49	1.79533
1854.57	1.91836
1855.65	2.04945
1856.73	2.15623
1857.82	2.25853
1858.9	2.36451
1859.98	2.47276
1861.06	2.57257
1862.15	2.66285
1863.23	2.746
1864.31	2.81472
1865.39	2.87476
1866.48	2.96457
1867.56	3.04096
1868.64	3.10412
1869.73	3.19734
1870.81	3.27997
1871.89	3.35728
1872.97	3.44299
1874.06	3.53089
1875.14	3.63495
1876.22	3.73726
1877.3	3.84704
1878.39	3.96781
1879.47	4.08704
1880.55	4.21055
1881.63	4.34003
1882.72	4.49948
1883.8	4.679
1884.88	4.89078
1885.96	5.10423
1887.05	5.17949
1888.13	4.87515
1889.21	4.60691
1890.3	4.4057
1891.38	4.21853
1892.46	4.05585
1893.54	3.90403
1894.63	3.79115
1895.71	3.67453
1896.79	3.56284
1897.87	3.45972
1898.96	3.36261
1900.04	3.25267
1901.12	3.15971
1902.2	3.06736
1903.29	2.98548
1904.37	2.88485
1905.45	2.78344
1906.53	2.68214
1907.62	2.59629
1908.7	2.48746
1909.78	2.39663
1910.87	2.31208
1911.95	2.22324
1913.03	2.13436
1914.11	2.049
1915.2	1.96563
1916.28	1.87912
1917.36	1.78672
1918.44	1.70095
1919.53	1.61531
1920.61	1.53665
1921.69	1.45618
1922.77	1.37815
1923.86	1.3142
1924.94	1.24525
1926.02	1.19732
1927.11	1.15411
1928.19	1.19318
1929.27	1.28491
1930.35	1.38643
1931.44	1.52189
1932.52	1.67255
1933.6	1.78591
1934.68	1.90156
1935.77	2.01847
1936.85	2.13584
1937.93	2.23805
1939.01	2.35448
1940.1	2.46012
1941.18	2.563
1942.26	2.64916
1943.34	2.7269
1944.43	2.80173
1945.51	2.87561
1946.59	2.95852
1947.68	3.02769
1948.76	3.10984
1949.84	3.18727
1950.92	3.26902
1952.01	3.35723
1953.09	3.42655
1954.17	3.50474
1955.25	3.60486
1956.34	3.72217
1957.42	3.85047
1958.5	3.95895
1959.58	4.08767
1960.67	4.20575
1961.75	4.33411
1962.83	4.47514
1963.91	4.65227
1965	4.85272
1966.08	5.0771
1967.16	5.23255
1968.25	4.91391
1969.33	4.63712
1970.41	4.43919
1971.49	4.2551
1972.58	4.09816
1973.66	3.94658
1974.74	3.81684
1975.82	3.70371
1976.91	3.5958
1977.99	3.47915
1979.07	3.3891
1980.15	3.28548
1981.24	3.19888
1982.32	3.10133
1983.4	3.00366
1984.49	2.90783
1985.57	2.80872
1986.65	2.70186
1987.73	2.60543
1988.82	2.51537
1989.9	2.41138
1990.98	2.31748
1992.06	2.23052
1993.15	2.14482
1994.23	2.05399
1995.31	1.96469
1996.39	1.87525
1997.48	1.78638
1998.56	1.69984
1999.64	1.61088
2000.72	1.54179
2001.81	1.45897
2002.89	1.38543
2003.97	1.31158
2005.06	1.24594
2006.14	1.18768
2007.22	1.14359
2008.3	1.16981
2009.39	1.2594
2010.47	1.37068
2011.55	1.4989
2012.63	1.66455
2013.72	1.76968
2014.8	1.87703
2015.88	1.99938
2016.96	2.12477
2018.05	2.22652
2019.13	2.33808
2020.21	2.43911
2021.3	2.53861
2022.38	2.64675
2023.46	2.72098
2024.54	2.79365
2025.63	2.86543
2026.71	2.95097
2027.79	3.02072
2028.87	3.10275
2029.96	3.20385
2031.04	3.28401
2032.12	3.35641
2033.2	3.42186
2034.29	3.49381
2035.37	3.59969
2036.45	3.70646
2037.53	3.82735
2038.62	3.92217
2039.7	4.04284
2040.78	4.17152
2041.87	4.29258
2042.95	4.45973
2044.03	4.62382
2045.11	4.8093
2046.2	5.03362
2047.28	5.25086
2048.36	4.94665
2049.44	4.6677
2050.53	4.44613
2051.61	4.25034
2052.69	4.09148
2053.77	3.94576
2054.86	3.82871
2055.94	3.70891
2057.02	3.59417
2058.1	3.49637
2059.19	3.39663
2060.27	3.2932
2061.35	3.19632
2062.44	3.11256
2063.52	3.01689
2064.6	2.93142
2065.68	2.81998
2066.77	2.73259
2067.85	2.63772
2068.93	2.54055
2070.01	2.43667
2071.1	2.32884
2072.18	2.23546
2073.26	2.14954
2074.34	2.04887
2075.43	1.96662
2076.51	1.86571
2077.59	1.77056
2078.68	1.67197
2079.76	1.59186
2080.84	1.50621
2081.92	1.43521
2083.01	1.39437
2084.09	1.31892
2085.17	1.24128
2086.25	1.17647
2087.34	1.12249
2088.42	1.14075
2089.5	1.21927
2090.58	1.33389
2091.67	1.4628
2092.75	1.61993
2093.83	1.7366
2094.92	1.84288
2096	1.97355
2097.08	2.09409
2098.16	2.20399
2099.25	2.30851
2100.33	2.41518
2101.41	2.51528
2102.49	2.62518
2103.58	2.69337
2104.66	2.77936
2105.74	2.84454
2106.82	2.92316
2107.91	2.99087
2108.99	3.08089
2110.07	3.1646
2111.15	3.24716
2112.24	3.32889
2113.32	3.40537
2114.4	3.49009
2115.49	3.58196
2116.57	3.69321
2117.65	3.80636
2118.73	3.9134
2119.82	4.02597
2120.9	4.15007
2121.98	4.2853
2123.06	4.41575
2124.15	4.58705
2125.23	4.76838
2126.31	4.98623
2127.39	5.22485
2128.48	4.99572
2129.56	4.70572
2130.64	4.48823
2131.72	4.28864
2132.81	4.1123
2133.89	3.96957
2134.97	3.84576
2136.06	3.72686
2137.14	3.6189
2138.22	3.50881
2139.3	3.39485
2140.39	3.30767
2141.47	3.20913
2142.55	3.12106
2143.63	3.02754
2144.72	2.92856
2145.8	2.83651
2146.88	2.74103
2147.96	2.65328
2149.05	2.55886
2150.13	2.46187
2151.21	2.36996
2152.3	2.26921
2153.38	2.1827
2154.46	2.08473
2155.54	2.00161
2156.63	1.90926
2157.71	1.82475
2158.79	1.73916
2159.87	1.65469
2160.96	1.55958
2162.04	1.50428
2163.12	1.42848
[truncated: 1,697 more rows]

## Sheet: Supplementary Figure 11
Time/s	R/R0
0	0.99333
0.11993	--
0.23986	--
0.35979	--
0.47971	--
0.59963	--
0.71958	--
0.83951	--
0.95943	--
1.07934	--
1.19927	--
1.31921	--
1.43912	--
1.55906	--
1.679	--
1.7989	--
1.91885	--
2.03877	--
2.15869	--
2.27861	--
2.39855	--
2.51846	--
2.63838	--
2.75831	--
2.87826	--
2.99818	--
3.11811	--
3.23804	--
3.35797	--
3.4779	--
3.59782	--
3.71775	--
3.83769	--
5	0.98954
5.11994	--
5.23985	--
5.35979	--
5.47972	--
5.59964	--
5.71956	--
5.83949	--
5.95943	--
6.07937	--
6.19929	--
6.31928	--
6.43915	--
6.55907	--
6.67903	--
6.79895	--
6.91889	--
7.0388	--
7.15875	--
7.27869	--
7.39863	--
7.51862	--
7.63849	--
7.75842	--
7.87837	--
7.99829	--
8.11822	--
8.23817	--
8.35807	--
8.47802	--
8.59796	--
8.7179	--
8.83783	--
8.95774	--
9.07768	--
9.19763	--
9.31756	--
9.4375	--
9.55744	--
9.6774	--
9.79731	--
10	0.98656
10.1199	--
10.2399	--
10.3598	--
10.4798	--
10.5997	--
10.7196	--
10.8396	--
10.9595	--
11.0795	--
11.1994	--
11.3193	--
11.4393	--
11.5592	--
11.6792	--
11.7991	--
11.9191	--
12.039	--
12.1589	--
12.2789	--
12.3988	--
12.5188	--
12.6387	--
12.7586	--
12.8786	--
12.9985	--
13.1185	--
13.2384	--
13.3584	--
13.4783	--
13.5983	--
13.7182	--
13.8382	--
13.9582	--
14.0781	--
14.198	--
14.318	--
14.4379	--
14.5579	--
14.6778	--
14.7978	--
15	1.01235
15.1199	--
15.2399	--
15.3599	--
15.4798	--
15.5998	--
15.7197	--
15.8397	--
15.9597	--
16.0796	--
16.1996	--
16.3195	--
16.4395	--
16.5595	--
16.6794	--
16.7994	--
16.9194	--
17.0393	--
17.1593	--
17.2793	--
17.3993	--
17.5192	--
17.6392	--
17.7592	--
17.8791	--
17.9991	--
18.1191	--
18.2391	--
18.359	--
18.479	--
18.599	--
18.719	--
18.8389	--
18.9589	--
19.0789	--
19.1989	--
19.3188	--
19.4388	--
19.5588	--
19.6788	--
19.7988	--
20	1.09188
20.12	--
20.24	--
20.3599	--
20.4799	--
20.5999	--
20.7199	--
20.8398	--
20.9598	--
21.0798	--
21.1998	--
21.3198	--
21.4398	--
21.5598	--
21.6798	--
21.7998	--
21.9197	--
22.0398	--
22.1598	--
22.2797	--
22.3997	--
22.5197	--
22.6397	--
22.7596	--
22.8797	--
22.9996	--
23.1196	--
23.2397	--
23.3596	--
23.4796	--
23.5996	--
23.7196	--
23.8396	--
23.9596	--
24.0796	--
24.1996	--
24.3195	--
24.4396	--
24.5596	--
24.6796	--
24.7996	--
25	1.30159
25.12	--
25.24	--
25.36	--
25.48	--
25.6	--
25.72	--
25.84	--
25.96	--
26.08	--
26.2001	--
26.3201	--
26.4401	--
26.5601	--
26.6801	--
26.9201	--
27.0402	--
27.1602	--
27.2802	--
27.4002	--
27.5202	--
27.6402	--
27.7602	--
27.8802	--
28.0003	--
28.1203	--
28.2403	--
28.3603	--
28.4803	--
28.6003	--
28.7204	--
28.8404	--
28.9604	--
29.0804	--
29.2004	--
29.3205	--
29.4405	--
29.5605	--
29.6805	--
29.8006	--
30	1.74925
30.12	--
30.2401	--
30.3601	--
30.4801	--
30.6001	--
30.7202	--
30.8402	--
30.9602	--
31.0802	--
31.2004	--
31.3203	--
31.4403	--
31.5604	--
31.6804	--
31.8005	--
31.9205	--
32.0405	--
32.1606	--
32.2806	--
32.4007	--
32.5207	--
32.6407	--
32.7608	--
32.8808	--
33.0009	--
33.1209	--
33.2409	--
33.361	--
33.481	--
33.6011	--
33.7211	--
33.8411	--
33.9612	--
34.0812	--
34.2013	--
34.3213	--
34.4413	--
34.5614	--
34.6814	--
34.8015	--
35	2.74886
35.12	--
35.2401	--
35.3602	--
35.4802	--
35.6002	--
35.7203	--
35.8404	--
35.9604	--
36.0804	--
36.2005	--
36.3205	--
36.4406	--
36.5607	--
36.6807	--
36.8008	--
36.9208	--
37.0409	--
37.1609	--
37.2809	--
37.401	--
37.5211	--
37.6411	--
37.7612	--
37.8812	--
38.0013	--
38.1213	--
38.2414	--
38.3615	--
38.4815	--
38.6016	--
38.7216	--
38.8417	--
38.9617	--
39.0817	--
39.2018	--
39.3219	--
39.4419	--
39.562	--
39.682	--
39.8021	--
40	4.7341
40.12	--
40.2401	--
40.3601	--
40.4802	--
40.6002	--
40.7203	--
40.8403	--
40.9604	--
41.0804	--
41.2004	--
41.3205	--
41.4405	--
41.5605	--
41.6806	--
41.8007	--
41.9207	--
42.0408	--
42.1608	--
42.2808	--
42.4008	--
42.5209	--
42.6409	--
42.761	--
42.881	--
43.0011	--
43.1211	--
43.2411	--
43.3612	--
43.4812	--
43.6012	--
43.7213	--
43.8413	--
43.9613	--
44.0814	--
44.2014	--
44.3214	--
44.4415	--
44.5615	--
44.6815	--
44.8015	--
45	7.62484
45.12	--
45.2401	--
45.3601	--
45.4801	--
45.6001	--
45.7202	--
45.8402	--
45.9602	--
46.0803	--
46.2003	--
46.3203	--
46.5604	--
46.6804	--
46.8004	--
46.9205	--
47.0405	--
47.1605	--
47.2805	--
47.4005	--
47.5206	--
47.6406	--
47.7606	--
47.8807	--
48.0007	--
48.1207	--
48.2407	--
48.3608	--
48.4808	--
48.6008	--
48.7208	--
48.8409	--
48.9609	--
49.0809	--
49.2009	--
49.3209	--
49.441	--
49.561	--
49.681	--
49.801	--
50	12.806
50.12	--
50.24	--
50.3601	--
50.4801	--
50.6001	--
50.7201	--
50.8401	--
50.9601	--
51.0802	--
51.2002	--
51.3202	--
51.4402	--
51.5602	--
51.6802	--
51.8002	--
51.9203	--
52.0403	--
52.1603	--
52.2803	--
52.4003	--
52.5204	--
52.6404	--
52.7604	--
52.8804	--
53.0004	--
53.1204	--
53.2404	--
53.3605	--
53.4805	--
53.6005	--
53.7205	--
53.8406	--
53.9605	--
54.0805	--
54.2005	--
54.3206	--
54.4406	--
54.5606	--
54.6806	--
55	26.5812
55.12	--
55.24	--
55.36	--
55.48	--
55.6001	--
55.7201	--
55.8401	--
55.9601	--
56.0801	--
56.2001	--
56.3201	--
56.4401	--
56.5601	--
56.6801	--
56.8001	--
56.9201	--
57.0401	--
57.1601	--
57.2801	--
57.4001	--
57.5202	--
57.6401	--
57.7602	--
57.8802	--
58.0001	--
58.1202	--
58.2401	--
58.3601	--
58.4801	--
58.6001	--
58.7201	--
58.8401	--
58.9601	--
59.0801	--
59.2001	--
59.3201	--
59.4401	--
59.5601	--
59.6801	--
59.8001	--
60	58.968
60.12	--
60.24	--
60.36	--
60.4799	--
60.5999	--
60.7199	--
60.8399	--
60.9599	--
61.0799	--
61.1999	--
61.3199	--
61.4398	--
61.5598	--
61.6798	--
61.7998	--
61.9198	--
62.0397	--
62.1597	--
62.2797	--
62.3997	--
62.5196	--
62.6397	--
62.7596	--
62.8796	--
62.9995	--
63.1195	--
63.2395	--
63.3594	--
63.4794	--
63.5994	--
63.7193	--
64.0193	--
64.1392	--
64.2592	--
64.3792	--
64.4991	--
64.6191	--
64.7391	--
65	135.551
65.12	--
65.2399	--
65.3599	--
65.4798	--
65.5998	--
65.7198	--
65.8397	--
65.9596	--
66.0796	--
66.1996	--
66.3195	--
66.4394	--
66.5594	--
66.6793	--
66.7993	--
66.9193	--
67.0392	--
67.1591	--
67.2791	--
67.3991	--
67.519	--
67.6389	--
67.7589	--
67.8788	--
67.9988	--
68.1187	--
68.2387	--
68.3586	--
68.4786	--
68.5985	--
68.7185	--
68.8384	--
68.9583	--
69.0783	--
69.1983	--
69.3181	--
69.4381	--
69.558	--
69.678	--
69.798	--
70	298.347
70.1202	--
70.2399	--
70.3598	--
70.4798	--
70.5997	--
70.7197	--
70.8396	--
70.9596	--
71.0795	--
71.1996	--
71.3194	--
71.4394	--
71.5593	--
71.6792	--
71.7992	--
71.9191	--
72.0391	--
72.159	--
72.2793	--
72.3989	--
72.5189	--
72.6388	--
72.7587	--
72.8787	--
72.9986	--
73.1186	--
73.2385	--
73.3585	--
73.4784	--
73.5984	--
73.7183	--
73.8382	--
73.9582	--
74.0781	--
74.1981	--
74.318	--
74.4382	--
74.5579	--
74.6779	--
74.7978	--
75	686.06
75.12	--
75.2399	--
75.3599	--
75.4798	--
75.5997	--
75.7197	--
75.8397	--
75.9596	--
76.0796	--
76.1995	--
76.3194	--
76.4394	--
76.5593	--
76.6793	--
76.7992	--
76.9192	--
77.0391	--
77.1591	--
77.279	--
77.399	--
77.5189	--
77.6389	--
77.7588	--
78.2187	--
78.6785	--
78.9184	--
79.0383	--
79.1583	--
79.2782	--
79.3982	--
79.5182	--
79.6381	--
79.7581	--
80	1319.09
80.12	--
80.2399	--
80.3599	--
80.4798	--
80.5998	--
80.7197	--
80.8397	--
80.9596	--
81.0796	--
81.1996	--
81.3195	--
81.4395	--
81.5595	--
81.6794	--
81.7994	--
81.9194	--
82.0393	--
82.1593	--
82.2793	--
82.3992	--
82.5192	--
82.6392	--
82.7591	--
82.8791	--
82.9991	--
83.1191	--
83.239	--
83.3589	--
83.4789	--
83.5989	--
83.7189	--
83.8389	--
83.9588	--
84.0788	--
84.1988	--
84.3188	--
84.4387	--
84.5587	--
84.6787	--
84.7987	--
85	2477.34
85.12	--
85.24	--
85.3599	--
85.4799	--
85.5999	--
85.7199	--
85.8399	--
85.9598	--
86.0798	--
86.1998	--
86.3198	--
86.4398	--
86.5597	--
86.6797	--
86.7997	--
86.9197	--
87.0397	--
87.1597	--
87.2796	--
87.3996	--
87.5196	--
87.6396	--
87.7596	--
87.8796	--
87.9995	--
88.1195	--
88.2395	--
88.3595	--
88.4794	--
88.5994	--
88.7194	--
88.8394	--
88.9594	--
89.0794	--
89.1994	--
89.3194	--
89.4393	--
89.5593	--
89.6793	--
89.7993	--
90	5600.78
90.12	--
90.24	--
90.36	--
90.4799	--
90.6	--
90.7199	--
90.8399	--
90.9599	--
91.0799	--
91.1999	--
91.3199	--
91.4399	--
91.5599	--
91.6799	--
91.7998	--
91.9198	--
92.0398	--
92.1598	--
92.2798	--
92.3998	--
92.5198	--
92.6398	--
93.0997	--
93.5597	--
94.0196	--
95	12626.5
95.46	--
95.9199	--
96.3799	--
96.8399	--
97.2998	--
97.7598	--
98.2198	--
98.6797	--
100	21159
100.46	--
100.92	--
101.38	--
101.84	--
102.3	--
102.76	--
103.22	--
103.68	--
105	31369.6
105.46	--
105.92	--
106.38	--
106.84	--
107.3	--
107.76	--
108.22	--
108.68	--
110	49077.3
110.46	--
110.92	--
111.38	--
111.84	--
112.301	--
112.761	--
113.221	--
113.681	--
115	57199.6
115.46	--
115.92	--
116.38	--
116.841	--
117.301	--
117.761	--
118.221	--
118.681	--
120	58079.6
120.46	--
120.92	--
121.381	--
121.841	--
122.301	--
122.761	--
123.221	--
123.681	--
125	56671.2
125.46	--
125.92	--
126.38	--
126.841	--
127.301	--
127.761	--
128.221	--
128.681	--
130	42491.3
130.46	--
130.92	--
131.38	--
131.84	--
132.3	--
132.76	--
133.22	--
133.68	--
135	31765.5
135.46	--
135.92	--
136.38	--
136.84	--
137.3	--
137.76	--
138.22	--
138.679	--
140	16178.9
140.46	--
140.92	--
141.38	--
141.839	--
142.299	--
142.759	--
143.219	--
143.679	--
144.138	--
145	8384.1
145.46	--
145.919	--
146.379	--
146.839	--
147.299	--
147.758	--
148.218	--
148.678	--
150	2313.85
150.46	--
150.799	--
150.919	--
151.039	--
151.159	--
151.279	--
151.399	--
151.519	--
151.639	--
151.759	--
151.879	--
151.999	--
152.118	--
152.238	--
152.358	--
152.478	--
152.598	--
152.718	--
152.838	--
152.958	--
153.078	--
153.198	--
153.318	--
153.437	--
153.557	--
153.677	--
153.797	--
153.917	--
154.037	--
154.157	--
154.277	--
154.397	--
155	1083.68
155.12	--
155.24	--
155.36	--
155.48	--
155.6	--
155.719	--
155.839	--
155.959	--
156.079	--
156.199	--
156.319	--
156.439	--
156.559	--
156.679	--
156.799	--
156.919	--
157.039	--
157.159	--
157.278	--
157.398	--
157.518	--
157.638	--
157.758	--
157.878	--
157.998	--
158.118	--
158.238	--
158.358	--
158.478	--
158.598	--
158.718	--
158.837	--
158.957	--
159.077	--
159.197	--
159.317	--
159.437	--
159.557	--
159.677	--
159.797	--
160	495.36
160.12	--
160.24	--
160.36	--
160.48	--
160.6	--
160.719	--
160.839	--
160.959	--
161.079	--
161.199	--
161.319	--
161.439	--
161.559	--
161.679	--
161.799	--
161.919	--
162.039	--
162.158	--
162.278	--
162.398	--
162.518	--
162.638	--
162.758	--
162.878	--
162.998	--
163.118	--
163.238	--
163.358	--
163.478	--
163.598	--
163.717	--
163.837	--
164.177	--
165	261.533
165.12	--
165.24	--
165.36	--
165.48	--
165.6	--
165.72	--
165.839	--
165.959	--
166.079	--
166.199	--
166.319	--
166.439	--
166.559	--
166.679	--
166.799	--
166.919	--
167.039	--
167.159	--
167.279	--
167.398	--
167.518	--
167.638	--
167.758	--
167.878	--
167.998	--
168.118	--
168.238	--
168.358	--
168.478	--
168.598	--
168.718	--
168.838	--
168.957	--
169.077	--
169.197	--
169.317	--
169.437	--
169.557	--
169.677	--
169.797	--
170	153.195
170.12	--
170.24	--
170.36	--
170.48	--
170.6	--
170.72	--
170.839	--
170.959	--
171.079	--
171.199	--
171.319	--
171.439	--
171.559	--
171.679	--
171.799	--
171.919	--
172.039	--
172.159	--
172.279	--
172.399	--
172.518	--
172.638	--
172.758	--
172.878	--
172.998	--
173.118	--
173.238	--
173.358	--
173.478	--
173.598	--
173.718	--
173.838	--
173.958	--
174.078	--
174.197	--
174.317	--
174.437	--
174.557	--
174.677	--
174.797	--
175	82.419
175.12	--
175.24	--
175.36	--
175.48	--
175.6	--
175.72	--
175.839	--
175.959	--
176.079	--
176.199	--
176.319	--
176.439	--
176.559	--
176.679	--
176.799	--
176.919	--
177.039	--
177.159	--
177.279	--
177.398	--
177.518	--
177.638	--
177.758	--
177.878	--
177.998	--
178.118	--
178.238	--
178.358	--
178.478	--
178.598	--
178.718	--
178.838	--
178.957	--
179.077	--
179.197	--
179.317	--
179.437	--
179.557	--
179.677	--
179.797	--
180	43.3855
180.12	--
180.24	--
180.36	--
180.48	--
180.6	--
180.72	--
180.839	--
180.959	--
181.079	--
181.199	--
181.319	--
181.439	--
181.559	--
181.679	--
181.799	--
181.919	--
182.039	--
182.159	--
182.279	--
182.398	--
182.518	--
182.638	--
182.758	--
182.878	--
182.998	--
183.118	--
183.238	--
183.358	--
183.478	--
183.598	--
183.718	--
183.838	--
183.957	--
184.077	--
184.737	--
185	25.9651
185.12	--
185.24	--
185.36	--
185.48	--
185.6	--
185.72	--
185.839	--
185.959	--
186.079	--
186.199	--
186.319	--
186.439	--
186.559	--
186.679	--
186.799	--
186.919	--
187.039	--
187.159	--
187.279	--
187.399	--
187.519	--
187.638	--
187.758	--
187.878	--
187.998	--
188.118	--
188.238	--
188.358	--
188.478	--
188.598	--
188.718	--
188.838	--
188.958	--
189.078	--
189.198	--
189.318	--
189.438	--
189.557	--
189.677	--
189.797	--
190	15.7752
190.12	--
190.24	--
190.36	--
190.48	--
190.6	--
190.72	--
190.84	--
190.96	--
191.08	--
191.199	--
191.319	--
191.439	--
191.559	--
191.679	--
191.799	--
191.919	--
192.039	--
192.159	--
192.279	--
192.399	--
192.519	--
192.639	--
192.759	--
192.879	--
192.999	--
193.119	--
193.239	--
193.359	--
193.479	--
193.599	--
193.719	--
193.838	--
193.958	--
194.078	--
194.198	--
194.318	--
194.438	--
194.558	--
194.678	--
194.798	--
195	9.76902
195.12	--
195.24	--
195.36	--
195.48	--
195.6	--
195.72	--
195.84	--
195.96	--
196.08	--
196.2	--
196.32	--
196.44	--
196.56	--
196.68	--
196.8	--
196.92	--
197.04	--
197.16	--
197.28	--
197.4	--
197.52	--
197.64	--
197.76	--
197.88	--
198	--
198.12	--
198.24	--
198.36	--
198.48	--
198.6	--
198.72	--
198.84	--
198.959	--
199.08	--
199.2	--
199.319	--
199.44	--
199.559	--
199.68	--
200	6.44888
200.12	--
200.24	--
200.36	--
200.48	--
200.6	--
200.72	--
200.84	--
200.96	--
201.08	--
201.2	--
201.32	--
201.44	--
201.56	--
201.68	--
201.8	--
201.92	--
202.04	--
202.16	--
202.28	--
202.4	--
202.52	--
202.64	--
202.76	--
202.88	--
203	--
203.12	--
203.24	--
203.361	--
203.481	--
203.601	--
203.721	--
203.841	--
203.961	--
204.081	--
204.201	--
204.321	--
204.441	--
204.561	--
204.681	--
204.801	--
205	4.22235
205.12	--
205.24	--
205.36	--
205.48	--
205.6	--
205.72	--
205.84	--
205.96	--
206.08	--
206.2	--
206.321	--
206.441	--
206.561	--
206.681	--
206.801	--
206.921	--
207.161	--
207.281	--
207.401	--
207.521	--
207.641	--
207.761	--
207.881	--
208.001	--
208.121	--
208.242	--
208.362	--
208.482	--
208.602	--
208.722	--
208.842	--
208.962	--
209.082	--
209.202	--
209.322	--
209.442	--
209.562	--
209.682	--
210	2.62177
210.12	--
210.24	--
210.36	--
210.48	--
210.6	--
210.72	--
210.84	--
210.961	--
211.081	--
211.201	--
211.321	--
211.441	--
211.561	--
211.681	--
211.801	--
211.921	--
212.041	--
212.161	--
212.281	--
212.402	--
212.522	--
212.642	--
212.762	--
212.882	--
213.002	--
213.122	--
213.242	--
213.362	--
213.482	--
213.602	--
213.722	--
213.842	--
213.963	--
214.083	--
214.203	--
214.323	--
214.443	--
214.563	--
214.683	--
215	1.73081
215.12	--
215.24	--
215.36	--
215.48	--
215.6	--
215.721	--
215.841	--
215.961	--
216.081	--
216.201	--
216.321	--
216.441	--
216.561	--
216.681	--
216.801	--
216.921	--
217.041	--
217.161	--
217.281	--
217.402	--
217.522	--
217.642	--
217.762	--
217.882	--
218.002	--
218.122	--
218.242	--
218.362	--
218.482	--
218.602	--
218.722	--
218.842	--
218.962	--
219.082	--
219.203	--
219.323	--
219.443	--
219.563	--
219.683	--
219.803	--
220	1.3163
220.12	--
220.24	--
220.36	--
220.48	--
220.6	--
220.72	--
220.84	--
220.96	--
221.08	--
221.201	--
221.321	--
221.441	--
221.561	--
221.681	--
221.801	--
221.921	--
222.041	--
222.161	--
222.281	--
222.401	--
222.521	--
222.641	--
222.761	--
222.881	--
223.001	--
223.121	--
223.241	--
223.361	--
223.481	--
223.601	--
223.721	--
223.841	--
223.961	--
224.082	--
224.202	--
224.322	--
224.442	--
224.562	--
224.682	--
224.802	--
225	1.12842
225.12	--
225.24	--
225.36	--
225.48	--
225.6	--
225.72	--
225.84	--
225.96	--
226.08	--
226.2	--
226.32	--
226.44	--
226.56	--
226.68	--
226.8	--
226.92	--
227.04	--
227.16	--
227.28	--
227.4	--
227.52	--
227.64	--
227.76	--
227.88	--
228	--
228.12	--
228.24	--
228.36	--
228.48	--
228.6	--
228.72	--
228.84	--
228.96	--
229.08	--
229.2	--
229.32	--
229.44	--
229.56	--
229.68	--
229.8	--
230	1.03872
230.12	--
230.24	--
230.36	--
230.48	--
230.6	--
230.72	--
230.84	--
230.96	--
231.08	--
231.2	--
231.32	--
231.44	--
231.56	--
231.68	--
231.799	--
231.919	--
232.039	--
232.159	--
232.279	--
232.399	--
232.519	--
232.639	--
232.759	--
232.879	--
232.999	--
233.119	--
233.239	--
233.359	--
233.479	--
233.599	--
233.719	--
233.839	--
233.959	--
234.079	--
234.199	--
234.318	--
234.438	--
234.558	--
234.678	--
235	1.00022
235.12	--
235.24	--
235.36	--
235.48	--
235.6	--
235.72	--
235.84	--
235.959	--
236.079	--
236.199	--
236.319	--
236.439	--
236.559	--
236.679	--
236.799	--
236.919	--
237.039	--
237.159	--
237.279	--
237.399	--
237.519	--
237.639	--
237.758	--
237.878	--
237.998	--
238.118	--
238.238	--
238.358	--
238.478	--
238.598	--
238.718	--
238.838	--
238.958	--
239.078	--
239.198	--
239.317	--
239.437	--
239.557	--
239.677	--
239.797	--
240	0.98348
240.12	--
240.24	--
240.36	--
240.48	--
240.6	--
240.719	--
240.839	--
240.959	--
241.079	--
241.199	--
241.319	--
241.439	--
241.559	--
241.679	--
241.799	--
241.919	--
242.038	--
242.158	--
242.278	--
242.398	--
242.518	--
242.638	--
242.758	--
242.878	--
242.998	--
243.118	--
243.238	--
243.358	--
243.477	--
243.597	--
243.717	--
243.837	--
243.957	--
244.077	--
244.197	--
244.317	--
244.437	--
244.557	--
244.677	--
244.796	--
245	0.98862
245.12	--
245.24	--
245.36	--
245.48	--
245.6	--
245.719	--
245.839	--
245.959	--
246.079	--
246.199	--
246.319	--
246.439	--
246.559	--
246.679	--
246.799	--
246.919	--
247.039	--
247.158	--
247.278	--
247.398	--
247.518	--
247.638	--
247.758	--
247.878	--
247.998	--
248.118	--
248.238	--
248.357	--
248.477	--
248.597	--
248.717	--
248.837	--
248.957	--
249.077	--
249.197	--
249.317	--
249.437	--
249.557	--
249.676	--
249.796	--
250	1.05106
250.12	--
250.24	--
250.36	--
250.48	--
250.6	--
250.719	--
250.839	--
250.959	--
251.079	--
251.199	--
251.319	--
251.439	--
251.559	--
251.679	--
251.799	--
251.919	--
252.039	--
252.158	--
252.278	--
252.398	--
252.518	--
252.638	--
252.758	--
252.878	--
252.998	--
253.118	--
253.238	--
253.358	--
253.478	--
253.597	--
253.717	--
253.837	--
253.957	--
254.077	--
254.197	--
254.317	--
254.437	--
254.557	--
254.677	--
254.797	--
255	1.23327
255.12	--
255.24	--
255.36	--
255.48	--
255.6	--
255.72	--
255.839	--
255.959	--
256.079	--
256.199	--
256.319	--
256.439	--
256.559	--
256.679	--
256.799	--
256.919	--
257.039	--
257.158	--
257.278	--
257.398	--
257.518	--
257.638	--
257.758	--
257.878	--
257.998	--
258.238	--
258.358	--
258.477	--
258.597	--
258.717	--
258.837	--
258.957	--
259.077	--
259.197	--
259.317	--
259.437	--
259.557	--
259.677	--
259.797	--
260	1.64062
260.12	--
260.24	--
260.36	--
260.48	--
260.6	--
260.719	--
260.839	--
260.959	--
261.079	--
261.199	--
261.319	--
261.439	--
261.559	--
261.679	--
261.799	--
261.919	--
262.039	--
262.159	--
262.279	--
262.398	--
262.518	--
262.638	--
262.758	--
262.878	--
262.998	--
263.118	--
263.238	--
263.358	--
263.478	--
263.598	--
263.718	--
263.838	--
263.958	--
264.078	--
264.197	--
264.317	--
264.437	--
264.557	--
264.677	--
264.797	--
265	2.54894
265.12	--
265.24	--
265.36	--
265.48	--
265.6	--
265.72	--
265.84	--
265.96	--
266.08	--
266.199	--
266.319	--
266.439	--
266.559	--
266.679	--
266.799	--
266.919	--
267.039	--
267.159	--
267.279	--
267.399	--
267.519	--
267.639	--
267.759	--
267.879	--
267.999	--
268.119	--
268.239	--
268.359	--
268.479	--
268.599	--
268.719	--
268.839	--
268.958	--
269.078	--
269.198	--
269.318	--
269.438	--
269.558	--
269.678	--
269.798	--
270	4.38244
270.12	--
270.24	--
270.36	--
270.48	--
270.6	--
270.72	--
270.84	--
270.96	--
271.08	--
271.2	--
271.32	--
271.44	--
271.56	--
271.68	--
271.8	--
271.919	--
272.039	--
272.159	--
272.279	--
272.399	--
272.519	--
272.639	--
272.759	--
272.879	--
272.999	--
273.119	--
273.239	--
273.359	--
273.479	--
273.599	--
273.719	--
273.839	--
273.959	--
274.079	--
274.199	--
274.319	--
274.439	--
274.559	--
274.679	--
274.799	--
275	6.85584
275.12	--
275.24	--
275.36	--
275.48	--
275.6	--
275.72	--
275.84	--
275.96	--
276.08	--
276.2	--
276.32	--
276.44	--
276.56	--
276.68	--
276.8	--
276.92	--
277.04	--
277.16	--
277.28	--
277.52	--
277.64	--
277.76	--
277.88	--
278	--
278.12	--
278.24	--
278.36	--
278.48	--
278.6	--
278.72	--
278.84	--
278.96	--
279.08	--
279.2	--
279.32	--
279.44	--
279.56	--
279.68	--
279.8	--
280	11.6334
280.12	--
280.24	--
280.36	--
280.48	--
280.6	--
280.72	--
280.84	--
280.96	--
281.08	--
281.2	--
281.32	--
281.44	--
281.56	--
281.68	--
281.8	--
281.92	--
282.04	--
282.16	--
282.28	--
282.4	--
282.52	--
282.64	--
282.76	--
282.88	--
283	--
283.12	--
283.24	--
283.36	--
283.481	--
283.601	--
283.721	--
283.841	--
283.961	--
284.081	--
284.201	--
284.321	--
284.441	--
284.561	--
284.681	--
284.801	--
285	24.5468
285.12	--
285.24	--
285.36	--
285.48	--
285.6	--
285.72	--
285.84	--
285.96	--
286.08	--
286.2	--
286.32	--
286.44	--
286.56	--
286.68	--
286.801	--
286.921	--
287.041	--
287.161	--
287.281	--
287.401	--
287.521	--
287.641	--
287.761	--
287.881	--
288.001	--
288.121	--
288.241	--
288.361	--
288.481	--
288.601	--
288.721	--
288.841	--
288.961	--
289.081	--
289.201	--
289.321	--
289.441	--
289.561	--
289.682	--
290	52.809
290.12	--
290.24	--
290.36	--
290.48	--
290.6	--
290.72	--
290.84	--
290.96	--
291.08	--
291.2	--
291.32	--
291.44	--
291.561	--
291.681	--
291.801	--
291.921	--
292.041	--
292.161	--
292.281	--
292.401	--
292.521	--
292.641	--
292.761	--
292.881	--
293.001	--
293.121	--
293.241	--
293.361	--
293.481	--
293.601	--
293.721	--
293.841	--
293.961	--
294.081	--
[truncated: 50,919 more rows]

## Sheet: Supplementary Figure 12
20% strain		20% strain		30% strain		30% strain		40% strain		40% strain		50% strain		50% strain		60% strain		60% strain
Forward	Reverse	Forward	Reverse	Forward	Reverse	Forward	Reverse	Forward	Reverse	Forward	Reverse	Forward	Reverse	Forward	Reverse	Forward	Reverse	Forward	Reverse
strain	R/R0	strain	R/R0	strain	R/R0	strain	R/R0	strain	R/R0	strain	R/R0	strain	R/R0	strain	R/R0	strain	R/R0	strain	R/R0
0	1.05021	20.6334	26.8469	0	1.21416	30	244.133	6.33671e-07	--	40.3226	1437.79	0	1	50	16883	0.01954	1	60	44878.6
0.09537	1.05223	20.539	25.3967	0.0144	--	29.9759	--	0.03868	--	40.258	--	0.05452	--	49.8556	--	0.09094	1.00274	59.8794	37274
0.19073	1.05473	20.4447	23.5936	0.0288	--	29.9615	--	0.07736	--	40.2193	--	0.10904	--	49.801	--	0.16234	1.00581	59.808	35030.6
0.2861	1.05798	20.3503	22.221	0.0432	--	29.9471	--	0.11604	--	40.1805	--	0.16356	--	49.7465	--	0.23373	1.00906	59.7366	35779.6
0.38147	1.06322	20.256	21.3306	0.05759	--	29.9327	--	0.15472	--	40.1418	--	0.21808	--	49.6919	--	0.30513	1.01244	59.6653	33647
0.47683	1.07189	20.1617	20.411	0.07199	--	29.9183	--	0.1934	--	40.1031	--	0.27261	--	49.6373	--	0.42447	1.02588	59.5939	30101.9
0.5722	1.07974	20.0673	19.6318	0.08639	--	29.9039	--	0.23208	--	40.0644	--	0.32712	--	49.5827	--	0.49586	1.02964	59.5225	27964
0.66757	1.08607	19.973	18.8774	0.10078	--	29.8895	--	0.27077	--	40.0257	--	0.38163	--	49.5282	--	0.56725	1.03338	59.4512	27601.6
0.76293	1.09379	19.8786	18.0725	0.11518	--	29.8751	--	0.30944	--	39.987	--	0.43616	--	49.4736	--	0.63865	1.03784	59.3798	25857.5
0.8583	1.10586	19.7843	17.5367	0.12958	--	29.8607	--	0.34812	--	39.9483	--	0.49068	--	49.419	5824	0.71004	1.04216	59.3084	23058.1
0.95366	1.11658	19.6899	16.9119	0.14398	--	29.8463	--	0.38679	--	39.9096	--	0.5452	--	49.3645	--	0.78143	1.04463	59.2371	21711.8
1.04903	1.12901	19.5955	16.263	0.15838	--	29.8319	--	0.42547	--	39.8709	--	0.5997	--	49.3099	--	0.85284	1.04847	59.1657	20903
1.1444	1.14089	19.5012	15.8883	0.17278	--	29.8175	--	0.46415	--	39.8322	--	0.65422	--	49.2553	--	0.92422	1.05201	59.0943	21350.7
1.23977	1.15261	19.4068	15.3995	0.18718	--	29.8031	--	0.50283	--	39.7934	--	0.70874	--	49.2007	--	0.99564	1.05649	59.023	20559.1
1.33513	1.16621	19.3125	15.0694	0.20158	--	29.7887	--	0.54152	--	39.7548	--	0.76326	--	49.1462	--	1.06701	1.06104	58.9516	17664.3
1.43049	1.18236	19.2182	14.4619	0.21597	--	29.7743	--	0.5802	--	39.716	--	0.81778	--	49.0916	--	1.13841	1.06454	58.8802	18877.7
1.52585	1.19827	19.1238	14.2769	0.23038	--	29.7599	--	0.61887	--	39.6773	--	0.87229	--	49.037	--	1.20981	1.06853	58.8089	17907.3
1.62122	1.213	19.0295	13.8851	0.24478	--	29.7455	--	0.65755	--	39.6386	--	0.92681	--	48.9825	--	1.2812	1.07241	58.7375	16701
1.71658	1.22875	18.9351	13.5415	0.25917	--	29.7311	--	0.69623	--	39.5999	--	0.98131	--	48.9279	1422.12	1.35261	1.07625	58.6661	14177
1.81195	1.24452	18.8407	13.12	0.27358	--	29.7167	--	0.73492	--	39.5612	--	1.03584	--	48.8733	--	1.42398	1.08128	58.5948	13460.3
1.90731	1.25779	18.7464	12.9401	0.28797	--	29.7023	--	0.77359	--	39.5225	--	1.09037	--	48.8188	--	1.49538	1.08466	58.5234	12624.4
2.00267	1.27572	18.652	12.5642	0.30237	--	29.6879	--	0.81227	--	39.4838	--	1.14486	--	48.7642	--	1.56677	1.08957	58.452	13060.7
2.09803	1.29154	18.5577	12.367	0.31677	--	29.6735	--	0.85095	--	39.4451	--	1.19939	--	48.7096	--	1.63819	1.09448	58.3807	12730.7
2.19339	1.31229	18.4633	12.1437	0.33117	--	29.6591	--	0.88963	--	39.4064	--	1.2539	--	48.655	--	1.70955	1.09864	58.3093	11948.4
2.28875	1.32882	18.369	11.8924	0.34558	--	29.6447	--	0.92831	--	39.3677	--	1.30841	--	48.6005	--	1.78094	1.10323	58.238	11200.1
2.38411	1.34752	18.2746	11.6155	0.35997	--	29.6303	--	0.96699	--	39.329	--	1.36292	--	48.5459	--	1.85234	1.10808	58.1666	10900.5
2.47948	1.3629	18.1803	11.3987	0.37438	--	29.616	--	1.00566	--	39.2903	--	1.41743	--	48.4913	--	1.92375	1.11361	58.0952	11152.1
2.57485	1.38232	18.0859	11.1403	0.38878	--	29.6015	--	1.04434	--	39.2516	--	1.47195	--	48.4367	--	1.99512	1.11812	58.0239	8966.9
2.67022	1.39949	17.9916	10.9681	0.40318	--	29.5872	--	1.08302	--	39.2129	--	1.52646	--	48.3822	--	2.0665	1.12291	57.9525	8590.47
2.76559	1.41962	17.8972	10.7598	0.41758	--	29.5728	--	1.1217	--	39.1741	--	1.58097	--	48.3276	--	2.13789	1.12801	57.8811	8799.36
2.86095	1.44301	17.8029	10.4773	0.43198	--	29.5584	--	1.18744	1.09516	39.1354	--	1.63552	--	48.273	--	2.20929	1.13408	57.8098	8669.13
2.95632	1.46724	17.7085	10.3226	0.44638	--	29.544	--	1.22611	--	39.0967	--	1.69	--	48.2184	--	2.28066	1.13943	57.7384	8303.54
3.05169	1.47898	17.6142	10.1782	0.46079	--	29.5296	--	1.2648	--	39.058	--	1.74451	--	48.1639	--	2.35207	1.14423	57.6671	8243.65
3.14705	1.49725	17.5199	9.99674	0.47519	--	29.5152	--	1.30347	--	39.0193	--	1.79902	--	48.1093	--	2.42345	1.14994	57.5957	7760.38
3.24242	1.52153	17.4255	9.81185	0.48959	--	29.5008	--	1.34215	--	38.9806	--	1.85353	--	48.0547	--	2.49484	1.16059	57.5243	7340.4
3.33779	1.55266	17.3312	9.05377	0.50399	--	29.4864	--	1.38082	--	38.9419	--	1.90805	--	48.0002	--	2.63763	1.16624	57.453	7386.68
3.43315	1.57254	17.2368	8.89985	0.51839	--	29.472	--	1.4195	--	38.9032	--	1.96256	--	47.9456	--	2.70901	1.1721	57.3816	5214.72
3.52852	1.59064	17.1425	8.74856	0.5328	--	29.4576	--	1.45819	--	38.8645	795.165	2.01707	--	47.891	--	2.78041	1.17785	57.3102	4672.02
3.62388	1.61552	17.0481	8.65937	0.5472	--	29.4432	--	1.49688	--	38.8258	--	2.07158	--	47.8364	--	2.8518	1.18415	57.2389	4487.71
3.71925	1.63511	16.9538	8.49296	0.5616	--	29.4288	--	1.53554	--	38.7871	--	2.12609	--	47.7819	--	2.92319	1.19076	57.1675	4364.63
3.81461	1.65669	16.8594	8.35651	0.576	--	29.4144	--	1.57422	--	38.7484	--	2.1806	--	47.7273	--	2.99457	1.1968	57.0961	4357.13
3.90998	1.68187	16.7651	8.26029	0.6	1.22933	29.4	215.244	1.6129	--	38.7097	--	2.27273	1.02612	47.6376	--	3.06592	1.2037	57.0248	4365.45
4.00534	1.70257	16.6708	8.11273	0.6144	--	29.3758	--	1.65157	--	38.6448	--	2.32723	--	47.5831	--	3.13733	1.21175	56.9041	4232.78
4.10071	1.73151	16.5764	7.95672	0.62881	--	29.3615	--	1.69025	--	38.6061	--	2.38174	--	47.5285	865.813	3.20872	1.2179	56.8328	4149.04
4.19607	1.75599	16.4821	7.84873	0.64321	--	29.3471	--	1.72893	--	38.5674	--	2.43625	--	47.4739	--	3.28012	1.22614	56.7614	4040.84
4.29144	1.78677	16.3877	7.7447	0.65761	--	29.3327	--	1.76761	--	38.5287	--	2.49076	--	47.4194	--	3.39968	1.25513	56.69	3790.21
4.38681	1.80861	16.2934	7.568	0.67201	--	29.3183	--	1.80628	--	38.49	--	2.54533	--	47.3648	--	3.47106	1.2647	56.6187	3801.89
4.48217	1.8372	16.199	7.37225	0.68642	--	29.3039	--	1.84497	--	38.4513	--	2.59978	--	47.3102	--	3.54245	1.27256	56.5473	3755.59
4.57754	1.86358	16.1047	7.29818	0.70082	--	29.2895	--	1.88364	--	38.4126	--	2.65429	--	47.2556	--	3.61383	1.28029	56.4759	3655.57
4.6729	1.89415	16.0103	7.23007	0.71524	--	29.2751	--	1.92233	--	38.3739	--	2.7088	--	47.2011	--	3.68522	1.28796	56.4046	3483.72
4.76827	1.92517	15.916	7.12043	0.72963	--	29.2607	--	1.961	--	38.3352	--	2.76331	--	47.1465	--	3.7566	1.29559	56.3332	3073.99
4.86364	1.95399	15.8216	7.01444	0.74403	--	29.2463	--	1.99967	--	38.2965	--	2.81782	--	47.0919	--	3.82799	1.3044	56.2619	3052.27
4.95901	1.97988	15.7273	6.89758	0.75844	--	29.2319	--	2.03835	--	38.2578	--	2.87233	--	47.0373	--	3.89937	1.31419	56.1905	2814.5
5.05437	2.01127	15.6329	6.77523	0.77284	--	29.2175	--	2.07703	--	38.2191	--	2.92687	--	46.9827	--	3.97076	1.32302	56.1191	2705.27
5.14974	2.04676	15.5386	6.60165	0.78725	--	29.2031	--	2.11571	--	38.1804	--	2.98134	--	46.9282	--	4.04213	1.33193	56.0478	2714.43
5.24511	2.07939	15.4442	6.49872	0.80165	--	29.1887	--	2.15439	--	38.1417	--	3.03584	--	46.8736	--	4.11352	1.34016	55.9764	2601.61
5.34047	2.11804	15.3499	6.48675	0.81606	--	29.1743	--	2.19306	--	38.103	--	3.09036	--	46.819	--	4.1849	1.35104	55.905	2602.91
5.43584	2.14785	15.2555	6.335	0.83046	--	29.1599	--	2.23174	--	38.0643	--	3.14486	--	46.7644	--	4.25628	1.36189	55.8337	2645.06
5.53121	2.18322	15.1612	6.35024	0.84487	--	29.1455	--	2.27042	--	38.0255	--	3.19938	--	46.7099	--	4.32765	1.37242	55.7623	2637.32
5.62657	2.21989	15.0669	6.31713	0.85927	--	29.1311	--	2.3091	--	37.9868	--	3.25388	--	46.6553	--	4.39903	1.38506	55.691	2685.36
5.72194	2.2599	14.9725	6.20889	0.87368	--	29.1167	--	2.34777	--	37.9481	--	3.30838	--	46.6007	--	4.47043	1.39655	55.6196	2553.36
5.81731	2.31021	14.8782	6.15323	0.88808	--	29.1023	--	2.38645	--	37.9094	--	3.36289	--	46.5461	--	4.54182	1.40571	55.5482	2524.62
5.91268	2.35056	14.7838	6.08351	0.90249	--	29.0879	--	2.42513	--	37.8707	--	3.4174	--	46.4915	--	4.61318	1.41658	55.4768	2581.62
6.00805	2.39066	14.6895	5.97902	0.91689	--	29.0735	--	2.46381	--	37.832	--	3.47191	--	46.437	--	4.68456	1.42857	55.4055	2537.05
6.10342	2.43103	14.5951	5.89347	0.9313	--	29.0591	--	2.50249	--	37.7933	--	3.52641	--	46.3824	--	4.75594	1.43677	55.3341	2482.84
6.19878	2.47887	14.5008	5.80958	0.94571	--	29.0447	--	2.54116	--	37.7546	--	3.58092	--	46.3278	--	4.82732	1.44608	55.2628	2548.02
6.29415	2.52638	14.4064	5.73435	0.96011	--	29.0303	--	2.57984	--	37.7159	--	3.63543	--	46.2732	--	4.89869	1.45606	55.1914	2602.04
6.38953	2.56979	14.3121	5.65181	0.97452	--	29.0159	--	2.61852	--	37.6772	--	3.68994	--	46.2186	--	4.97007	1.46425	55.12	2463.92
6.48489	2.61456	14.2177	5.56642	0.98892	--	29.0016	--	2.6572	--	37.6386	--	3.74445	--	46.1641	--	5.04145	1.4747	55.0487	2524.62
6.58026	2.65981	14.1234	5.484	1.00333	--	28.9871	--	2.69587	--	37.5999	--	3.79896	--	46.1095	--	5.11282	1.48359	54.9773	2553.92
6.67563	2.71467	14.029	5.42851	1.01774	--	28.9728	--	2.73456	--	37.5611	--	3.85345	--	46.0549	--	5.18419	1.49667	54.9059	2355.12
6.771	2.75591	13.9347	5.34402	1.03214	--	28.9584	--	2.80034	1.33632	37.5225	--	3.90796	--	46.0003	--	5.25557	1.50881	54.8346	2412.76
6.86637	2.80276	13.8403	5.27408	1.04657	--	28.944	--	2.83902	--	37.4838	--	3.96247	--	45.9457	--	5.32696	1.52317	54.7632	2558.73
6.96175	2.83119	13.746	5.18589	1.06096	--	28.9296	--	2.8777	--	37.4451	--	4.01697	--	45.8912	--	5.39832	1.53906	54.6919	2462.75
7.05712	2.87298	13.6516	5.12924	1.07537	--	28.9152	--	2.91639	--	37.4064	--	4.07157	--	45.8366	--	5.46971	1.57195	54.6205	2387.2
7.15248	2.91938	13.5573	5.01654	1.08978	--	28.9008	--	2.95505	--	37.3677	--	4.12599	--	45.782	--	5.54108	1.5571	54.5491	2266.16
7.24785	2.95558	13.4629	5.02082	1.10418	--	28.8864	--	2.99372	--	37.329	--	4.18051	--	45.7274	--	5.61247	1.57119	54.4778	2195.59
7.34322	3.0007	13.3686	4.94686	1.11859	--	28.872	--	3.03241	--	37.2903	--	4.23501	--	45.6728	--	5.68387	1.58576	54.4064	2002.9
7.43859	3.06724	13.2743	4.87727	1.133	--	28.8576	--	3.07108	--	37.2516	399.775	4.28951	--	45.6183	--	5.75523	1.59756	54.335	1989.73
7.53396	3.11491	13.1799	4.84853	1.14741	--	28.8432	--	3.10976	--	37.2129	--	4.34402	--	45.5637	--	5.82659	1.61645	54.2637	1957.99
7.62933	3.1645	13.0855	4.74448	1.16182	--	28.8288	--	3.14843	--	37.1742	--	4.39853	--	45.5091	--	5.89797	1.63008	54.1923	1946.73
7.72469	3.22566	12.9912	4.68324	1.17622	--	28.8144	--	3.18711	--	37.1355	--	4.45304	--	45.4545	--	5.96934	1.64484	54.121	1940.33
7.82006	3.2701	12.8969	4.58947	1.2	1.2425	28.8	166.283	3.22579	--	37.0968	--	4.54545	1.06096	45.3105	--	6.04072	1.67949	54.0496	1883.55
7.91542	3.33881	12.8025	4.53731	1.21441	--	28.7759	--	3.26447	--	37.0315	--	4.59996	--	45.256	--	6.11209	1.7262	53.9289	2001.19
8.01079	3.39196	12.7082	4.48646	1.22882	--	28.7615	--	3.30314	--	36.9928	--	4.65447	--	45.2014	546.53	6.18346	1.74299	53.8575	2064.77
8.10615	3.43769	12.6138	4.41748	1.24323	--	28.7471	--	3.34183	--	36.9541	--	4.70897	--	45.1468	--	6.25484	1.76076	53.7861	2073.13
8.20152	3.49787	12.5195	4.35728	1.25764	--	28.7327	--	3.3805	--	36.9154	--	4.76348	--	45.0922	--	6.37488	1.81976	53.7148	1987.2
8.29688	3.54935	12.4251	4.29355	1.27204	--	28.7183	--	3.41917	--	36.8768	--	4.818	--	45.0376	--	6.44626	1.83892	53.6434	1979.65
8.39225	3.60185	12.3308	4.18283	1.28646	--	28.7039	--	3.45786	--	36.8381	--	4.87252	--	44.983	--	6.51762	1.85331	53.572	1999.57
8.48762	3.66392	12.2364	4.13891	1.30087	--	28.6895	--	3.49654	--	36.7994	--	4.92702	--	44.9285	--	6.589	1.87436	53.5007	2007.19
8.58298	3.72283	12.1421	4.0719	1.31528	--	28.6751	--	3.53521	--	36.7607	--	4.98152	--	44.8739	--	6.66036	1.89964	53.4293	1954.07
8.67835	3.79098	12.0477	4.02539	1.32969	--	28.6607	--	3.5739	--	36.722	--	5.03603	--	44.8193	--	6.73173	1.9237	53.3579	1824.55
8.77371	3.88056	11.9534	3.95625	1.3441	--	28.6463	--	3.61257	--	36.6833	--	5.09054	--	44.7647	--	6.80312	1.94302	53.2866	1792.61
8.86907	3.92467	11.859	3.90232	1.35851	--	28.6319	--	3.65125	--	36.6446	--	5.14505	--	44.7101	--	6.87448	1.96681	53.2152	1653.9
8.96444	3.99397	11.7647	3.84193	1.37292	--	28.6175	--	3.68993	--	36.6059	--	5.19956	--	44.6555	--	6.94586	1.98768	53.1439	1663.26
9.0598	4.07311	11.6703	3.79058	1.38733	--	28.6031	--	3.7286	--	36.5672	--	5.25408	--	44.601	--	7.01722	2.00993	53.0725	1553.58
9.15517	4.1308	11.576	3.74935	1.40174	--	28.5887	--	3.76729	--	36.5285	--	5.30859	--	44.5464	--	7.0886	2.02271	53.0011	1564.94
9.25053	4.1639	11.4816	3.69324	1.41615	--	28.5743	--	3.80596	--	36.4898	--	5.3631	--	44.4918	--	7.15996	2.04706	52.9298	1508.15
9.34589	4.20814	11.3873	3.72289	1.43056	--	28.5599	--	3.84465	--	36.4511	--	5.41761	--	44.4372	--	7.23132	2.07099	52.8584	1439.02
9.44126	4.2897	11.2929	3.67368	1.44497	--	28.5455	--	3.88332	--	36.4124	--	5.4721	--	44.3826	--	7.30271	2.09129	52.787	1520.37
9.53662	4.35396	11.1986	3.63771	1.45938	--	28.5311	--	3.922	--	36.3737	--	5.52663	--	44.3281	--	7.37408	2.11063	52.7157	1495.88
9.63199	4.41225	11.1042	3.58017	1.47379	--	28.5167	--	3.96068	--	36.335	--	5.58113	--	44.2735	--	7.44543	2.13944	52.6443	1191.28
9.72735	4.47376	11.0099	3.51165	1.48821	--	28.5023	--	3.99935	--	36.2963	--	5.63563	--	44.2189	--	7.51681	2.16167	52.573	1198.04
9.82272	4.55973	10.9155	3.46205	1.50262	--	28.4879	--	4.03803	--	36.2577	--	5.69016	--	44.1643	--	7.58818	2.18507	52.5016	1101.16
9.91808	4.60979	10.8212	3.43499	1.51703	--	28.4735	--	4.07671	--	36.219	--	5.74465	--	44.1097	--	7.65954	2.21692	52.4302	1073.08
10.0134	4.68206	10.7268	3.39496	1.53144	--	28.4591	--	4.11539	--	36.1803	--	5.79915	--	44.0551	--	7.73091	2.25016	52.3589	1055.15
10.1088	4.75939	10.6325	3.36528	1.54586	--	28.4447	--	4.15407	--	36.1416	--	5.85366	--	44.0006	--	7.80228	2.27496	52.2875	1101.14
10.2042	4.81131	10.5381	3.31515	1.56026	--	28.4303	--	4.19275	--	36.1029	--	5.90817	--	43.946	--	7.87365	2.29902	52.2162	1060.18
10.2995	4.89895	10.4438	3.2839	1.57468	--	28.4159	--	4.23143	--	36.0642	--	5.96268	--	43.8914	--	7.94501	2.32529	52.1449	973.236
10.3949	4.97953	10.3494	3.24159	1.58908	--	28.4016	--	4.27012	--	36.0255	--	6.01718	--	43.8368	--	8.01639	2.35737	52.0734	955.618
10.4903	5.06536	10.2551	3.19674	1.6035	--	28.3872	--	4.30879	--	35.9868	--	6.0717	--	43.7822	--	8.08774	2.38386	52.0021	934.227
10.5856	5.15645	10.1607	3.15326	1.61791	--	28.3728	--	4.34749	--	35.9481	--	6.12621	--	43.7276	--	8.1591	2.40536	51.9307	927.892
10.681	5.25861	10.0664	3.08171	1.63232	--	28.3584	--	4.41324	1.69424	35.9094	--	6.18071	--	43.6731	--	8.23047	2.43435	51.8593	914.067
10.7764	5.36175	9.97202	3.02636	1.64673	--	28.344	--	4.45192	--	35.8707	--	6.23521	--	43.6185	--	8.30184	2.46701	51.788	899.673
10.8717	5.43984	9.87767	3.00716	1.66114	--	28.3296	--	4.49059	--	35.8321	--	6.28972	--	43.5639	--	8.37323	2.49841	51.7166	897.385
10.9671	5.54856	9.78332	2.97188	1.67555	--	28.3152	--	4.52927	--	35.7934	231.427	6.34423	--	43.5093	--	8.44457	2.52384	51.6453	846.007
11.0624	5.62501	9.68897	2.92833	1.68996	--	28.3008	--	4.56796	--	35.7547	--	6.39874	--	43.4547	--	8.51595	2.56217	51.5739	805.947
11.1578	5.74587	9.59462	2.85459	1.70437	--	28.2864	--	4.60664	--	35.716	--	6.45325	--	43.4001	--	8.58729	2.59795	51.5026	757.476
11.2532	5.81877	9.50027	2.81835	1.71879	--	28.272	--	4.64532	--	35.6773	--	6.50776	--	43.3456	--	8.65866	2.61777	51.4312	778.883
11.3485	5.9425	9.40592	2.7826	1.7332	--	28.2576	--	4.684	--	35.6386	--	6.56227	--	43.291	--	8.73001	2.65307	51.3598	801.858
11.4439	6.13271	9.31156	2.76215	1.74762	--	28.2432	--	4.72268	--	35.5999	--	6.61679	--	43.2364	--	8.80138	2.69826	51.2885	777.175
11.5393	6.23498	9.21721	2.72789	1.76202	--	28.2288	--	4.76135	--	35.5612	--	6.67132	--	43.1818	--	8.87289	2.73219	51.2171	716.226
11.6346	6.24458	9.12286	2.6987	1.77643	--	28.2144	--	4.80003	--	35.5225	--	6.72581	--	43.0923	--	8.9441	2.75912	51.1458	730.921
11.73	6.37371	9.02852	2.66894	1.8	1.2483	28.2	133.572	4.83871	--	35.4839	--	6.81818	1.14673	43.0377	243.02	9.01547	2.79915	51.0744	694.008
11.8254	6.45234	8.93417	2.64563	1.81441	--	28.1759	--	4.8774	--	35.4184	--	6.87269	--	42.9831	--	9.08683	2.81905	50.9534	704.846
11.9207	6.65133	8.83983	2.61399	1.82882	--	28.1615	--	4.91607	--	35.3797	--	6.92719	--	42.9285	--	9.15821	2.84988	50.8821	682.563
12.0161	6.7375	8.74548	2.57039	1.84323	--	28.1471	--	4.95477	--	35.341	--	6.98171	--	42.874	--	9.22956	2.88028	50.8107	681.069
12.1114	6.84523	8.65113	2.51862	1.85765	--	28.1327	--	4.99343	--	35.3023	--	7.0362	--	42.8194	--	9.35009	3.0131	50.7394	684.184
12.2068	6.9687	8.55679	2.48333	1.87205	--	28.1183	--	5.03211	--	35.2636	--	7.09073	--	42.7648	--	9.42143	3.05199	50.668	658.452
12.3022	7.07804	8.46244	2.45655	1.88647	--	28.1039	--	5.07079	--	35.2249	--	7.14524	--	42.7102	--	9.49281	3.08757	50.5966	651.194
12.3975	7.17777	8.3681	2.4279	1.90088	--	28.0895	--	5.10947	--	35.1863	--	7.19974	--	42.6557	--	9.56417	3.11969	50.5253	636.074
12.4929	7.35602	8.27376	2.39157	1.91529	--	28.0752	--	5.14815	--	35.1476	--	7.25425	--	42.6011	--	9.63552	3.1616	50.4539	623.497
12.5883	7.48359	8.17941	2.34529	1.9297	--	28.0607	--	5.18683	--	35.1089	--	7.30876	--	42.5465	--	9.70689	3.20206	50.3826	610.028
12.6836	7.61581	8.08506	2.32354	1.94411	--	28.0464	--	5.2255	--	35.0702	--	7.36328	--	42.4919	--	9.77824	3.24507	50.3112	594.973
12.779	7.58443	7.99072	2.29834	1.95852	--	28.032	--	5.26418	--	35.0315	--	7.41778	--	42.4373	--	9.84961	3.26224	50.2398	596.647
12.8744	7.7368	7.89638	2.25225	1.97293	--	28.0176	--	5.30286	--	34.9928	--	7.47229	--	42.3828	--	9.92097	3.31884	50.1685	556.161
12.9697	7.83235	7.80203	2.21021	1.98734	--	28.0032	--	5.34154	--	34.9541	--	7.5268	--	42.3282	--	9.99233	3.38007	50.0971	554.014
13.0651	7.87359	7.70769	2.19148	2.00175	--	27.9888	--	5.38025	--	34.9155	--	7.58131	--	42.2736	--	10.0637	3.43274	50.0258	499.433
13.1605	8.11581	7.61335	2.15439	2.01616	--	27.9744	--	5.41891	--	34.8768	--	7.63582	--	42.219	--	10.135	3.4686	49.9544	489.168
13.2559	8.29735	7.519	2.12331	2.03057	--	27.96	--	5.45757	--	34.8381	--	7.69034	--	42.1644	--	10.2064	3.5099	49.8831	421.766
13.3512	8.42331	7.42465	2.09213	2.04498	--	27.9456	--	5.49626	--	34.7994	--	7.74484	--	42.1099	--	10.2778	3.49011	49.8117	421.539
13.4466	8.6157	7.3303	2.07342	2.05939	--	27.9312	--	5.53495	--	34.7608	--	7.79936	--	42.0553	--	10.3491	3.51126	49.7403	436.648
13.542	8.79446	7.23596	2.03275	2.0738	--	27.9168	--	5.57361	--	34.7221	--	7.85386	--	42.0007	--	10.4205	3.54781	49.669	416.352
13.6373	8.93238	7.14161	2.01264	2.08821	--	27.9024	--	5.61229	--	34.6834	--	7.9084	--	41.9461	--	10.4919	3.58332	49.5977	383.666
13.7327	9.10719	7.04726	1.99439	2.10263	--	27.888	--	5.65099	--	34.6447	--	7.96288	--	41.8915	--	10.5632	3.6387	49.5263	376.016
13.8281	9.26654	6.95292	1.9696	2.11703	--	27.8736	--	5.68965	--	34.606	--	8.01739	--	41.8369	--	10.6346	3.67377	49.4549	373.553
13.9234	9.38637	6.85858	1.93642	2.13145	--	27.8592	--	5.72832	--	34.5673	--	8.0719	--	41.7824	--	10.7059	3.71732	49.3836	376.769
14.0188	9.61789	6.76423	1.91735	2.14586	--	27.8448	--	5.76701	--	34.5286	--	8.1264	--	41.7278	--	10.7773	3.76344	49.3122	366.926
14.1142	9.76642	6.66989	1.89501	2.16026	--	27.8304	--	5.80569	--	34.4899	--	8.18092	--	41.6732	--	10.8486	3.80737	49.2409	382.512
14.2095	9.9277	6.57554	1.86818	2.17468	--	27.816	--	5.84437	--	34.4512	--	8.23543	--	41.6186	--	10.92	3.84785	49.1695	397.862
14.4507	10.3073	6.4812	1.82959	2.18909	--	27.8016	--	5.88304	--	34.4126	--	8.28993	--	41.5641	--	10.9914	3.88306	49.0981	393.502
14.5461	10.4858	6.38686	1.80642	2.20349	--	27.7872	--	5.92171	--	34.3739	--	8.34445	--	41.5095	--	11.0627	3.93387	49.0268	406.352
14.6415	10.6301	6.29251	1.78686	2.2179	--	27.7728	--	6.02615	2.26388	34.3352	--	8.39895	--	41.4549	155.265	11.1341	3.97529	48.9554	378.192
14.7368	10.8053	6.19816	1.7741	2.23232	--	27.7584	--	6.06482	--	34.2965	--	8.45346	--	41.4003	--	11.2055	4.01933	48.8841	344.46
14.8322	10.9418	6.10381	1.7595	2.24673	--	27.744	--	6.10349	--	34.2578	--	8.50797	--	41.3457	--	11.2768	4.07176	48.8127	336.579
14.9276	11.1025	6.00946	1.73214	2.26114	--	27.7296	--	6.14217	--	34.2191	--	8.56247	--	41.2911	--	11.3482	4.09431	48.7414	320.178
15.0229	11.3004	5.91512	1.71828	2.27555	--	27.7152	--	6.18084	--	34.1805	151.555	8.617	--	41.2366	--	11.4195	4.15405	48.67	317.094
15.1183	11.4755	5.82078	1.70169	2.28996	--	27.7008	--	6.21952	--	34.1418	--	8.67151	--	41.182	--	11.4909	4.19406	48.5986	307.196
15.2137	11.6114	5.72644	1.68844	2.30437	--	27.6864	--	6.25819	--	34.1031	--	8.72602	--	41.1274	--	11.5623	4.22684	48.5273	306.168
15.309	11.7973	5.63209	1.66639	2.31878	--	27.672	--	6.29686	--	34.0644	--	8.78052	--	41.0728	--	11.6336	4.26816	48.4559	295.999
15.4044	11.9772	5.53774	1.65085	2.33319	--	27.6576	--	6.33554	--	34.0257	--	8.83504	--	41.0182	--	11.705	4.32823	48.3846	296.707
15.4998	12.1395	5.4434	1.62708	2.3476	--	27.6432	--	6.37422	--	33.987	--	8.88956	--	40.9637	--	11.7764	4.37953	48.3132	293.857
15.5951	12.2668	5.34905	1.61036	2.36201	--	27.6288	--	6.4129	--	33.9483	--	8.94404	--	40.9091	--	11.8477	4.42706	48.2419	291.583
15.6905	12.3748	5.25471	1.58798	2.37642	--	27.6144	--	6.45157	--	33.9096	--	8.99857	--	40.8197	--	11.9191	4.47766	48.1705	285.938
15.7858	12.5912	5.16037	1.57121	2.4	1.27251	27.6	107.267	6.49025	--	33.871	--	9.09091	1.40624	40.7651	--	11.9904	4.50626	48.0992	279.021
15.8812	12.7742	5.06602	1.56223	2.41441	--	27.6	--	6.52892	--	33.8054	--	9.14542	--	40.7105	--	12.0618	4.39782	47.9781	280.224
15.9766	12.9844	4.97168	1.5328	2.42882	--	27.576	--	6.5676	--	33.7667	--	9.19993	--	40.6559	--	12.1331	4.49694	47.8354	270.834
16.072	13.2041	4.87733	1.51632	2.44324	--	27.576	--	6.60628	--	33.728	--	9.25453	--	40.6013	--	12.2045	4.55649	47.7641	270.624
16.1673	13.4071	4.78298	1.49277	2.45764	--	27.5616	--	6.64496	--	33.6893	--	9.30894	--	40.5468	--	12.3253	4.69934	47.6927	268.596
16.2627	13.6783	4.68864	1.47355	2.47206	--	27.5616	--	6.68365	--	33.6507	--	9.36345	--	40.4922	--	12.3967	4.74264	47.6214	250.851
16.358	13.7798	4.59429	1.45917	2.48647	--	27.5472	--	6.72231	--	33.612	--	9.41797	--	40.4376	--	12.468	4.78258	47.55	249.682
16.4534	14	4.49995	1.44357	2.50088	--	27.5472	--	6.76099	--	33.5733	--	9.47248	--	40.383	--	12.5394	4.83025	47.4787	247.428
16.5488	14.2127	4.4056	1.43115	2.51529	--	27.5328	--	6.79967	--	33.5346	--	9.52699	--	40.3284	--	12.6107	4.87195	47.4073	247.649
16.6441	14.4085	4.31126	1.41386	2.5297	--	27.5328	--	6.83836	--	33.496	--	9.5815	--	40.2739	--	12.6821	4.9538	47.336	251.856
16.7395	14.6017	4.21691	1.39955	2.54412	--	27.5184	--	6.87703	--	33.4573	--	9.63601	--	40.2193	--	12.7535	5.00618	47.2646	245.266
16.8349	14.8265	4.12257	1.3901	2.55852	--	27.5184	--	6.91571	--	33.4186	--	9.69052	--	40.1647	--	12.8248	5.06027	47.1932	239.105
16.9302	15.0666	4.02822	1.37737	2.57293	--	27.504	--	6.95439	--	33.3799	--	9.74503	--	40.1101	--	12.8962	5.10234	47.1219	239.396
17.0256	15.1599	3.93388	1.3629	2.58734	--	27.504	--	6.99307	--	33.3412	--	9.79955	--	40.0555	--	12.9675	5.0959	47.0505	227.131
17.121	15.5176	3.83953	1.35252	2.60175	--	27.4896	--	7.03175	--	33.3025	--	9.85405	--	40.001	--	13.0389	5.13383	46.9792	207.975
17.2163	15.6435	3.74519	1.34089	2.61617	--	27.4896	--	7.07043	--	33.2638	--	9.90857	--	39.9464	--	13.1103	5.14824	46.9078	201.728
17.3117	15.8066	3.65085	1.32715	2.63058	--	27.4752	--	7.1091	--	33.2251	--	9.96308	--	39.8918	--	13.1816	5.21887	46.8365	199.079
17.4071	16.117	3.5565	1.31611	2.64499	--	27.4752	--	7.14779	--	33.1865	--	10.0176	--	39.8372	--	13.253	5.22833	46.7651	187.562
17.5024	16.3328	3.46216	1.30644	2.6594	--	27.4608	--	7.18645	--	33.1478	--	10.0721	--	39.7826	--	13.3244	5.19703	46.6938	187.581
17.5978	16.5751	3.36781	1.29403	2.67381	--	27.4608	--	7.22513	--	33.1091	--	10.1266	--	39.728	--	13.3957	5.25246	46.6224	185.953
17.6931	16.7182	3.27347	1.28288	2.68822	--	27.4464	--	7.26381	--	33.0704	--	10.1811	--	39.6735	--	13.4671	5.3396	46.551	179.778
17.7885	16.9721	3.17912	1.26787	2.70263	--	27.4464	--	7.30249	--	33.0317	--	10.2356	--	39.6189	--	13.5384	5.35493	46.4797	175.855
17.8839	17.0848	3.08477	1.24934	2.71704	--	27.432	--	7.34117	--	32.993	--	10.2901	--	39.5643	--	13.6098	5.33429	46.4083	173.876
17.9792	17.4741	2.99043	1.24564	2.73145	--	27.432	--	7.37983	--	32.9544	--	10.3447	--	39.5097	--	13.6812	5.41642	46.337	175.051
18.0746	17.9601	2.89608	1.23942	2.74586	--	27.4176	--	7.41852	--	32.9157	--	10.3992	--	39.4551	--	13.8239	5.53271	46.2656	168.403
18.17	18.1913	2.80174	1.22787	2.76027	--	27.4176	--	7.4572	--	32.877	--	10.4537	--	39.4006	--	13.8953	5.64735	46.1943	163.003
18.2653	18.509	2.41905	1.21917	2.77468	--	27.4032	--	7.49587	--	32.8383	--	10.5082	--	39.346	--	13.9666	5.72133	46.1229	163.471
18.3607	18.8927	2.32471	1.21022	2.78909	--	27.4032	--	7.53455	--	32.7996	--	10.5627	--	39.2914	--	14.038	5.78541	46.0516	163.451
18.4561	19.1277	2.23036	1.20219	2.8035	--	27.3888	--	7.57324	--	32.761	--	10.6172	--	39.2368	--	14.1094	5.84514	45.9802	166.917
18.5514	19.6304	2.13601	1.18975	2.81791	--	27.3888	--	7.63905	3.25057	32.7223	--	10.6717	--	39.1822	97.3709	14.1807	5.89958	45.9089	164.522
18.6468	19.9556	2.04166	1.18202	2.83232	--	27.3744	--	7.67773	--	32.6836	--	10.7262	--	39.1276	--	14.2521	5.97687	45.8375	162.695
18.7422	20.2819	1.94731	1.17804	2.84673	--	27.3744	--	7.7164	--	32.6449	--	10.7807	--	39.0731	--	14.3235	6.10098	45.7661	159.648
18.8375	20.7133	1.85296	1.172	2.86114	--	27.36	--	7.75508	--	32.6062	--	10.8353	--	39.0185	--	14.3948	6.04258	45.6948	157.41
18.9329	21.0181	1.75862	1.16648	2.87555	--	27.36	--	7.79377	--	32.5675	115.065	10.8898	--	38.9639	--	14.4662	6.05417	45.6234	158.305
19.0283	21.3568	1.66427	1.16159	2.88996	--	27.3456	--	7.83244	--	32.5288	--	10.9443	--	38.9093	--	14.5376	6.11143	45.5521	156.776
19.1236	21.9894	1.56992	1.15385	2.90437	--	27.3456	--	7.87114	--	32.4902	--	10.9988	--	38.8547	--	14.609	6.13591	45.4807	156.768
19.219	22.2752	1.47557	1.14824	2.91878	--	27.3312	--	7.9098	--	32.4515	--	11.0533	--	38.8001	--	14.6803	6.19396	45.4094	146.854
19.3144	22.5205	1.38122	1.14126	2.93319	--	27.3312	--	7.94847	--	32.4128	--	11.1078	--	38.7455	--	14.7517	6.26927	45.338	142.885
19.4097	22.5499	1.28688	1.13559	2.9476	--	27.3168	--	7.98715	--	32.3741	--	11.1623	--	38.691	--	14.8231	6.32978	45.2667	141.618
19.5051	23.0868	1.19253	1.12943	2.96201	--	27.3168	--	8.02583	--	32.3354	--	11.2168	--	38.6364	--	14.8944	6.43761	45.1953	138.168
19.6005	23.6228	1.09818	1.12011	2.97642	--	27.3024	--	8.06451	--	32.2967	--	11.2713	--	38.4924	--	14.9658	6.50616	45.124	137.787
19.6958	24.1852	1.00384	1.11643	3	1.32803	27.3024	90.4291	8.10318	--	32.2581	--	11.3636	1.86458	38.4378	--	15.0372	6.56831	45.0034	133.972
19.7912	24.924	0.90949	1.11132	3.01441	--	27.288	--	8.14185	--	32.1925	--	11.4181	--	38.3833	--	15.1085	6.64412	44.932	128.345
19.8866	25.8824	0.81514	1.10815	3.02882	--	27.288	--	8.18053	--	32.1538	--	11.4727	--	38.3287	--	15.1799	6.72484	44.8607	124.717
19.9819	26.8469	0.72079	1.10718	3.04323	--	27.2736	--	8.21921	--	32.1151	--	11.5272	--	38.2741	--	15.3005	7.02407	44.7893	122.89
		0.62644		3.05764	--	27.2736	--	8.25789	--	32.0765	--	11.5817	--	38.2195	--	15.3719	7.17193	44.718	121.924
		0.5321		3.07205	--	27.2592	--	8.29657	--	32.0378	--	11.6362	--	38.1649	--	15.4433	7.24364	44.6466	121.494
		0.43775		3.08645	--	27.2592	--	8.33524	--	31.9991	--	11.6907	--	38.1103	--	15.5146	7.37965	44.5752	121.259
		0.3434		3.10086	--	27.2448	--	8.37392	--	31.9604	--	11.7452	--	38.0557	--	15.586	7.50763	44.5039	120.927
		0.24906		3.11527	--	27.2448	--	8.41259	--	31.9217	--	11.7997	--	38.0012	--	15.6574	7.58095	44.4325	119.925
		0.15471		3.12968	--	27.2304	--	8.45128	--	31.883	--	11.8543	--	37.9466	--	15.7288	7.70075	44.3612	116.024
		0.06037		3.14409	--	27.2304	--	8.48995	--	31.8443	--	11.9088	--	37.892	--	15.8002	7.87371	44.2898	114.09
		-0.03398		3.1585	--	27.216	--	8.52863	--	31.8056	--	11.9633	--	37.8374	--	15.8715	7.97983	44.2184	115.034
		-0.12833		3.17291	--	27.216	--	8.5673	--	31.767	--	12.0178	--	37.7828	--	15.9429	8.11657	44.1471	111.799
		-0.22267		3.18732	--	27.2016	--	8.60598	--	31.7283	--	12.0723	--	37.7282	--	16.0143	8.3062	44.0757	103.471
		-0.31702		3.20173	--	27.2016	--	8.64466	--	31.6896	--	12.1268	--	37.6737	--	16.0857	8.4217	44.0043	103.151
		-0.41137		3.21614	--	27.1872	--	8.68334	--	31.6509	--	12.1813	--	37.6191	--	16.157	8.53309	43.933	102.886
		-0.50572		3.23055	--	27.1872	--	8.72202	--	31.6122	--	12.2358	--	37.5645	--	16.2284	8.58598	43.8616	101.802
		-0.60007		3.24496	--	27.1728	--	8.76069	--	31.5735	--	12.2904	--	37.5099	--	16.2998	8.66762	43.7903	101.004
		-0.69442		3.25937	--	27.1728	--	8.79937	--	31.5348	--	12.3449	--	37.4553	--	16.3712	8.79968	43.7189	97.9069
				3.27378	--	27.1584	--	8.83805	--	31.4962	--	12.3994	--	37.4007	--	16.4426	8.77377	43.6476	94.899
				3.28819	--	27.1584	--	8.87673	--	31.4575	--	12.4539	--	37.3462	--	16.514	8.90404	43.5761	92.3876
				3.3026	--	27.144	--	8.91539	--	31.4188	--	12.5084	--	37.2916	--	16.5853	9.08262	43.5048	90.7952
				3.31701	--	27.144	--	8.95407	--	31.3801	--	12.5629	--	37.237	--	16.6567	9.18115	43.4334	89.0548
				3.33142	--	27.1296	--	8.99275	--	31.3414	--	12.6174	--	37.1824	--	16.7281	9.23847	43.362	87.7064
				3.34583	--	27.1296	--	9.03142	--	31.3027	--	12.672	--	37.1278	--	16.7995	9.38678	43.2909	87.5543
				3.36024	--	27.1152	--	9.0701	--	31.2641	--	12.7265	--	37.0732	--	16.8709	9.56082	43.2193	86.2807
				3.37464	--	27.1152	--	9.10877	--	31.2254	--	12.781	--	37.0186	--	16.9423	9.63988	43.148	85.2923
				3.38906	--	27.1008	--	9.14749	--	31.1867	--	12.8355	--	36.9641	--	17.0136	9.72586	43.0766	84.1668
				3.40348	--	27.1008	--	9.18612	--	31.148	--	12.89	--	36.9095	--	17.085	9.88251	43.0052	82.5105
				3.41792	--	27.0864	--	9.25195	3.98379	31.1093	--	12.9445	--	36.8549	88.5789	17.1564	10.0046	42.9338	83.3049
				3.43228	--	27.0864	--	9.29063	--	31.0707	--	12.999	--	36.8003	--	17.2278	10.0843	42.8625	80.9611
				3.44669	--	27.072	--	9.3293	--	31.032	--	13.0535	--	36.7457	--	17.2992	10.2054	42.7911	80.3776
				3.4611	--	27.072	--	9.36798	--	30.9933	--	13.1081	--	36.6911	--	17.3706	10.4277	42.7197	78.2404
				3.47551	--	27.0576	--	9.40666	--	30.9546	76.3672	13.1626	--	36.6365	--	17.4419	10.5938	42.6484	77.4039
				3.48992	--	27.0576	--	9.44533	--	30.9159	--	13.2171	--	36.582	--	17.5133	10.7947	42.577	75.0413
				3.50433	--	27.0432	--	9.48401	--	30.8773	--	13.2716	--	36.5274	--	17.5847	10.8757	42.5056	73.517
				3.51874	--	27.0432	--	9.52269	--	30.8386	--	13.3261	--	36.4728	--	17.6561	11.0892	42.4343	73.9605
				3.53315	--	27.0288	--	9.56137	--	30.7999	--	13.3806	--	36.4182	--	17.7275	11.3557	42.3629	71.9465
				3.54756	--	27.0288	--	9.60005	--	30.7612	--	13.4352	--	36.3636	--	17.7989	11.6082	42.2915	70.1767
				3.56197	--	27.0144	--	9.63873	--	30.7225	--	13.4897	--	36.2196	--	17.8703	11.7543	42.2202	69.1836
				3.57638	--	27.0144	--	9.67741	--	30.6838	--	13.5442	--	36.165	--	17.9417	11.8605	42.1488	68.687
				3.6	1.45393	27	73.3243	9.71609	--	30.6452	--	13.6364	2.79392	36.1105	--	18.0131	12.0481	42.0286	69.24
				3.61441	--	27	--	9.75478	--	30.5797	--	13.6909	--	36.0559	--	18.0845	12.2685	41.9573	67.787
				3.62882	--	26.9761	--	9.79344	--	30.541	--	13.7454	--	36.0013	--	18.1559	12.5563	41.8859	63.79
				3.64323	--	26.9761	--	9.83211	--	30.5023	--	13.7999	--	35.9467	--	18.2757	13.3522	41.8145	63.0058
				3.65764	--	26.9617	--	9.87079	--	30.4637	--	13.8544	--	35.8921	--	18.3471	13.6941	41.7431	61.3951
				3.67205	--	26.9617	--	9.90947	--	30.425	--	13.9089	--	35.8376	--	18.4185	13.8306	41.6718	59.2969
				3.68646	--	26.9473	--	9.94815	--	30.3863	--	13.9634	--	35.783	--	18.4899	14.1613	41.6004	58.8004
				3.70087	--	26.9473	--	9.98683	--	30.3476	--	14.018	--	35.7284	--	18.5613	14.5245	41.529	57.0783
				3.71528	--	26.9329	--	10.0255	--	30.3089	--	14.0725	--	35.6738	--	18.6327	14.5266	41.4576	55.7773
				3.72969	--	26.9329	--	10.0642	--	30.2703	--	14.127	--	35.6192	--	18.7041	14.7102	41.3863	53.9563
				3.7441	--	26.9185	--	10.1029	--	30.2316	--	14.1815	--	35.5646	--	18.7755	14.9322	41.3149	52.6457
				3.75851	--	26.9185	--	10.1415	--	30.1929	--	14.236	--	35.5101	--	18.8469	15.2459	41.2435	52.3101
				3.77292	--	26.9041	--	10.1802	--	30.1542	--	14.2905	--	35.4555	--	18.9183	15.3924	41.1721	51.7224
				3.78732	--	26.9041	--	10.2189	--	30.1155	--	14.3451	--	35.4009	--	18.9896	15.5953	41.1008	48.4185
				3.80174	--	26.8897	--	10.2576	--	30.0768	--	14.3996	--	35.3463	--	19.061	16.0001	41.0294	47.9534
				3.81615	--	26.8897	--	10.2963	--	30.0382	--	14.4541	--	35.2917	--	19.1324	15.8711	40.958	47.6169
				3.83056	--	26.8753	--	10.3349	--	29.9995	--	14.5086	--	35.2371	--	19.2038	16.4006	40.8866	47.1861
				3.84497	--	26.8753	--	10.3736	--	29.9608	--	14.5631	--	35.1826	--	19.2752	16.6662	40.8153	46.4012
				3.85938	--	26.8609	--	10.4123	--	29.9221	--	14.6176	--	35.128	--	19.3466	17.138	40.7439	43.5478
				3.87379	--	26.8609	--	10.451	--	29.8834	--	14.6722	--	35.0734	--	19.418	17.1925	40.6725	42.3493
				3.8882	--	26.8465	--	10.4896	--	29.8447	--	14.7267	--	34.9642	--	19.4894	17.5145	40.6011	41.7588
				3.90261	--	26.8465	--	10.5283	--	29.806	--	14.7812	--	34.9096	--	19.5608	17.6406	40.5297	41.8144
				3.91701	--	26.8321	--	10.567	--	29.7674	--	14.8357	--	34.8551	--	19.6322	18.1833	40.4584	40.6505
				3.93143	--	26.8321	--	10.6057	--	29.7286	--	14.8902	--	34.8005	--	19.7036	18.5643	40.387	40.1285
				3.94584	--	26.8177	--	10.6443	--	29.69	--	14.9447	--	34.7459	--	19.775	18.8795	40.3156	39.4166
				3.96025	--	26.8177	--	10.683	--	29.6513	--	14.9993	--	34.6913	--	19.8464	19.2707	40.2443	39.2376
				3.97465	--	26.8033	--	10.7217	--	29.6126	--	15.0538	--	34.6367	--	19.9178	19.4833	40.1729	39.1636
				3.98906	--	26.8033	--	10.7604	--	29.5739	--	15.1083	--	34.5821	--	19.9892	19.928	40.1015	37.8289
				4.00347	--	26.7889	--	10.799	--	29.5352	54.2016	15.1628	--	34.5276	--	20.0606	19.8669	40.0301	37.4063
				4.01788	--	26.7889	--	10.8649	4.45654	29.4965	--	15.2173	--	34.473	33.6955	20.132	19.8438	39.9587	36.9793
				4.03229	--	26.7745	--	10.9035	--	29.4579	--	15.2718	--	34.4184	--	20.2034	20.1742	39.8874	35.9646
				4.04671	--	26.7745	--	10.9422	--	29.4191	--	15.3263	--	34.3638	--	20.2748	20.5771	39.816	35.3166
				4.06111	--	26.7601	--	10.9809	--	29.3805	--	15.3809	--	34.3092	--	20.3462	20.9936	39.7446	35.2164
				4.07552	--	26.7601	--	11.0196	--	29.3418	--	15.4354	--	34.2546	--	20.4176	21.5666	39.6732	33.9706
				4.08993	--	26.7457	--	11.0582	--	29.3031	--	15.4899	--	34.2001	--	20.489	21.8597	39.6018	34.3257
				4.10434	--	26.7457	--	11.0969	--	29.2644	--	15.5445	--	34.1455	--	20.5604	22.524	39.5305	33.3154
				4.11875	--	26.7313	--	11.1356	--	29.2257	--	15.599	--	34.0909	--	20.6318	22.6494	39.4591	32.8546
				4.13315	--	26.7313	--	11.1743	--	29.187	--	15.6535	--	34.0017	--	20.7032	22.9632	39.3877	32.114
				4.14756	--	26.7169	--	11.2129	--	29.1483	--	15.708	--	33.9471	--	20.7746	23.3562	39.3163	31.6143
				4.16197	--	26.7169	--	11.2516	--	29.1096	--	15.7625	--	33.8925	--	20.846	23.9877	39.245	31.2338
				4.2	1.64259	26.7025	--	11.2903	--	29.0709	--	15.817	--	33.8379	--	20.9174	24.3125	39.1736	30.7626
				4.21441	--	26.7025	62.5087	11.329	--	29.0323	--	15.9091	4.72114	33.7833	--	20.9888	24.6229	39.0538	30.4176
				4.22882	--	26.6881	--	11.3677	--	28.9672	--	15.9636	--	33.7287	--	21.0602	25.2362	38.9824	30.002
				4.24322	--	26.6881	--	11.4063	--	28.9285	--	16.0181	--	33.6741	--	21.2509	27.8405	38.911	29.5193
				4.25763	--	26.6737	--	11.445	--	28.8898	--	16.0726	--	33.6196	--	21.3223	27.6653	38.8397	29.1284
				4.27204	--	26.6737	--	11.4837	--	28.8511	--	16.1272	--	33.565	--	21.3937	27.9052	38.7683	28.4967
				4.28645	--	26.6593	--	11.5224	--	28.8124	--	16.1817	--	33.5104	--	21.4651	28.2275	38.6969	27.8745
				4.30086	--	26.6593	--	11.561	--	28.7737	--	16.2362	--	33.4558	--	21.5365	28.7078	38.6255	27.3932
				4.31527	--	26.6449	--	11.5997	--	28.735	--	16.2907	--	33.4012	--	21.6079	29.4	38.5542	26.8683
				4.32968	--	26.6449	--	11.6384	--	28.6963	--	16.3452	--	33.3467	--	21.6794	29.958	38.4827	25.5091
				4.34408	--	26.6305	--	11.6771	--	28.6577	--	16.3998	--	33.2921	--	21.7508	30.2098	38.4113	25.1588
				4.35849	--	26.6305	--	11.7157	--	28.619	--	16.4543	--	33.2375	--	21.8222	30.6613	38.34	24.7765
				4.3729	--	26.6161	--	11.7544	--	28.5803	--	16.5088	--	33.1829	--	21.8936	31.0982	38.2686	24.6076
				4.38731	--	26.6161	--	11.7931	--	28.5416	--	16.5633	--	33.1283	--	21.965	31.8726	38.1972	23.8834
				4.40172	--	26.6016	--	11.8318	--	28.5029	--	16.6178	--	33.0737	--	22.0364	32.5393	38.1258	23.5006
				4.41613	--	26.6016	--	11.8704	--	28.4642	--	16.6724	--	33.0191	--	22.1078	33.1238	38.0544	23.328
				4.43054	--	26.5873	--	11.9091	--	28.4255	--	16.7269	--	32.9645	--	22.1792	33.2321	37.983	22.9449
				4.44495	--	26.5873	--	11.9478	--	28.3868	--	16.7814	--	32.9099	--	22.2506	33.5818	37.9117	22.6015
				4.45935	--	26.5728	--	11.9865	--	28.3481	--	16.8904	--	32.8554	--	22.3221	34.2258	37.8403	22.3844
				4.47376	--	26.5728	--	12.0252	--	28.3094	--	16.9449	--	32.8008	--	22.3935	34.692	37.7689	21.928
				4.48817	--	26.5584	--	12.0638	--	28.2707	--	16.9994	--	32.7462	--	22.4649	35.2453	37.6975	21.5001
				4.5026	--	26.5584	--	12.1025	--	28.232	--	17.054	--	32.6916	--	22.5363	35.4852	37.6261	21.2962
				4.51699	--	26.544	--	12.1412	--	28.1933	--	17.1085	--	32.637	--	22.6077	36.0701	37.5547	20.8087
				4.5314	--	26.544	--	12.1799	--	28.1546	--	17.163	--	32.5824	--	22.6791	36.6403	37.4834	20.5837
				4.54581	--	26.5296	--	12.2185	--	28.1159	--	17.2175	--	32.5278	--	22.7506	37.2236	37.412	20.3532
				4.56022	--	26.5296	--	12.2572	--	28.0772	--	17.272	--	32.4732	--	22.822	37.7264	37.3406	20.2052
				4.57462	--	26.5152	--	12.2959	--	28.0385	--	17.3266	--	32.4186	--	22.8934	38.2898	37.2692	19.8911
				4.58903	--	26.5152	--	12.3346	--	27.9998	--	17.3811	--	32.3641	--	22.9648	38.8098	37.1978	19.6489
				4.60344	--	26.5008	--	12.3733	--	27.9611	--	17.4356	--	32.3095	--	23.0362	39.1968	37.1264	19.4815
				4.61785	--	26.5008	--	12.4119	--	27.9224	33.5267	17.4901	--	32.2549	16.883	23.1077	39.6241	37.055	19.2995
				4.63226	--	26.4864	--	12.4778	5.97644	27.8837	--	17.5447	--	32.2003	--	23.1791	40.4876	36.9837	19.2014
				4.64667	--	26.4864	--	12.5164	--	27.845	--	17.5992	--	32.1457	--	23.2505	41.2002	36.9123	18.9011
				4.66107	--	26.472	--	12.5551	--	27.8063	--	17.6537	--	32.0911	--	23.3219	41.6482	36.8409	18.6996
				4.67548	--	26.472	--	12.5938	--	27.7676	--	17.7082	--	32.0366	--	23.3934	42.2645	36.7695	18.5315
				4.68989	--	26.4576	--	12.6325	--	27.7289	--	17.7627	--	31.982	--	23.4648	42.6801	36.6981	18.3526
				4.7043	--	26.4576	--	12.6711	--	27.6902	--	17.8172	--	31.9274	--	23.5362	43.206	36.6267	18.2838
				4.71871	--	26.4432	--	12.7098	--	27.6516	--	17.8718	--	31.8728	--	23.6076	43.9282	36.5553	18.2655
				4.73312	--	26.4432	--	12.7485	--	27.6128	--	17.9263	--	31.8182	--	23.6791	44.4696	36.4839	18.1268
				4.74752	--	26.4288	--	12.7872	--	27.5741	--	17.9808	--	31.7287	--	23.7505	45.0881	36.4125	17.8566
				4.76193	--	26.4288	--	12.8258	--	27.5354	--	18.0353	--	31.6741	--	23.8219	45.3909	36.3411	17.7405
				4.77634	--	26.4144	--	12.8645	--	27.4967	--	18.0898	--	31.6195	--	23.8934	46.5911	36.2697	17.1949
				4.8	1.93454	26.4	51.6718	12.9032	--	27.458	--	18.1818	7.02134	31.5649	--	23.9648	46.9537	36.1984	16.8941
				4.81441	--	26.3762	--	12.9419	--	27.4194	--	18.2363	--	31.5103	--	24.0362	47.2018	36.0792	16.7089
				4.82882	--	26.3618	--	12.9806	--	27.3549	--	18.2909	--	31.4558	--	24.2261	50.3423	36.0078	16.5013
				4.84323	--	26.3474	--	13.0192	--	27.3162	--	18.3454	--	31.4012	--	24.2976	51.2498	35.9364	16.1738
				4.85764	--	26.333	--	13.0579	--	27.2775	--	18.3999	--	31.3466	--	24.369	52.1979	35.865	15.7748
				4.87204	--	26.3186	--	13.0966	--	27.2388	--	18.4544	--	31.292	--	24.4404	52.6243	35.7936	15.6423
				4.88645	--	26.3042	--	13.1353	--	27.2001	--	18.5089	--	31.2374	--	24.5119	53.4967	35.7222	15.4403
				4.90086	--	26.2898	--	13.174	--	27.1613	--	18.5635	--	31.1828	--	24.5833	54.734	35.6508	15.1847
				4.91527	--	26.2754	--	13.2126	--	27.1227	--	18.618	--	31.1283	--	24.6547	55.2597	35.5794	15.0624
				4.92967	--	26.261	--	13.2513	--	27.0839	--	18.6725	--	31.0737	--	24.7262	55.6355	35.508	14.3892
				4.94408	--	26.2465	--	13.29	--	27.0452	--	18.727	--	31.0191	--	24.7976	55.8505	35.4366	14.2578
				4.95849	--	26.2322	--	13.3287	--	27.0065	--	18.7816	--	30.9645	--	24.8691	57.3756	35.3652	14.107
				4.9729	--	26.2177	--	13.3673	--	26.9678	--	18.8361	--	30.9099	--	24.9406	58.02	35.2938	13.9624
				4.98731	--	26.2033	--	13.406	--	26.9291	--	18.8906	--	30.8553	--	25.012	59.1527	35.2224	13.9904
				5.00172	--	26.1889	--	13.4447	--	26.8904	--	18.9452	--	30.8007	--	25.0834	59.5298	35.151	13.8677
				5.01613	--	26.1745	--	13.4834	--	26.8517	--	18.9997	--	30.7462	--	25.1549	59.7065	35.0796	13.7028
				5.03053	--	26.1601	--	13.5221	--	26.813	--	19.0542	--	30.6916	--	25.2263	61.6822	35.0082	13.5405
				5.04494	--	26.1457	--	13.5607	--	26.7743	--	19.1087	--	30.637	--	25.2977	63.4795	34.9368	13.3379
				5.05935	--	26.1313	--	13.5994	--	26.7356	--	19.1633	--	30.5824	--	25.3692	65.0793	34.8654	13.3401
				5.07376	--	26.1169	--	13.6381	--	26.6969	--	19.2178	--	30.5278	--	25.4406	66.1243	34.794	13.324
				5.08817	--	26.1025	--	13.6768	--	26.6582	--	19.2723	--	30.4733	--	25.5121	66.8046	34.7227	13.2666
				5.10258	--	26.0881	--	13.7154	--	26.6195	--	19.3268	--	30.4187	--	25.5835	67.5386	34.6512	13.234
				5.11698	--	26.0737	--	13.7541	--	26.5807	--	19.3814	--	30.3641	--	25.655	68.8012	34.5085	13.089
				5.13139	--	26.0593	--	13.7928	--	26.542	--	19.4359	--	30.3095	9.89487	25.7264	69.8669	34.437	12.9775
				5.1458	--	26.0449	--	13.8315	--	26.5033	--	19.4904	--	30.2549	--	25.7979	69.8402	34.3656	12.9473
				5.16021	--	26.0305	--	13.8702	--	26.4646	--	19.5449	--	30.2004	--	25.8693	70.1473	34.2942	12.8599
				5.17461	--	26.0161	--	13.9088	--	26.4259	--	19.5995	--	30.1458	--	25.9408	71.1682	34.2228	12.4629
				5.18902	--	26.0017	--	13.9475	--	26.3872	--	19.654	--	30.0912	--	26.0123	72.0579	34.1514	12.2614
				5.20343	--	25.9873	--	13.9862	--	26.3485	--	19.7085	--	30.0366	--	26.0837	72.2465	34.08	12.12
				5.21784	--	25.9729	--	14.0249	--	26.3098	28.604	19.763	--	29.982	--	26.1552	74.9084	34.0086	11.804
				5.23225	--	25.9585	--	14.0907	7.13329	26.271	--	19.8176	--	29.9275	--	26.2266	76.102	33.9372	11.6236
				5.24665	--	25.9441	--	14.1293	--	26.2323	--	19.8721	--	29.8729	--	26.2981	76.8877	33.8658	11.4356
				5.26106	--	25.9296	--	14.168	--	26.1936	--	19.9267	--	29.8183	--	26.3695	79.3697	33.7944	11.1754
				5.27547	--	25.9152	--	14.2067	--	26.1549	--	19.9812	--	29.7638	--	26.441	79.9999	33.723	11.038
				5.28988	--	25.9008	--	14.2454	--	26.1162	--	20.0357	--	29.7092	--	26.5124	80.9343	33.6516	10.9437
				5.30429	--	25.8864	--	14.284	--	26.0775	--	20.0902	--	29.6546	--	26.5839	81.6172	33.5802	10.8125
				5.31869	--	25.872	--	14.3227	--	26.0388	--	20.1448	--	29.6	--	26.6553	82.7513	33.5088	10.5969
				5.3331	--	25.8576	--	14.3614	--	26	--	20.1993	--	29.5454	--	26.7268	84.2084	33.4374	10.4732
				5.34751	--	25.8432	--	14.4001	--	25.9613	--	20.2538	--	29.4008	--	26.7983	84.4504	33.366	10.3419
				5.36192	--	25.8288	--	14.4387	--	25.9226	--	20.3084	--	29.3462	--	26.8697	85.7344	33.2946	10.1845
				5.37632	--	25.8144	--	14.4774	--	25.8839	--	20.3629	--	29.2917	--	26.9412	86.1277	33.2231	10.214
				5.4	2.30038	25.8	43.4151	14.5161	--	25.8452	--	20.4546	9.48913	29.2371	--	27.0126	89.0302	33.1046	10.2045
				5.41441	--	25.7762	--	14.5548	--	25.8065	--	20.5091	--	29.1825	--	27.0841	87.5888	33.0332	10.1316
				5.42881	--	25.7618	--	14.5934	--	25.7424	--	20.5636	--	29.1279	--	27.2013	95.3117	32.9618	10.0062
				5.44322	--	25.7474	--	14.6321	--	25.7037	--	20.6181	--	29.0734	--	27.2728	93.2926	32.8904	9.919
				5.45763	--	25.733	--	14.6708	--	25.665	--	20.6727	--	29.0188	--	27.3442	94.689	32.819	9.82982
				5.47203	--	25.7186	--	14.7095	--	25.6263	--	20.7272	--	28.9642	--	27.4157	101.31	32.7476	9.77127
				5.48644	--	25.7042	--	14.7482	--	25.5876	--	20.7817	--	28.9097	--	27.4872	101.705	32.6762	9.71712
				5.50085	--	25.6898	--	14.7868	--	25.5488	--	20.8363	--	28.8551	--	27.5586	103.27	32.6048	9.63282
				5.51526	--	25.6754	--	14.8255	--	25.5101	--	20.8908	--	28.8006	--	27.6301	104.417	32.5333	9.19317
				5.52966	--	25.661	--	14.8642	--	25.4714	--	20.9454	--	28.746	--	27.7016	105.236	32.4619	9.11562
				5.54407	--	25.6466	--	14.9029	--	25.4327	--	20.9999	--	28.6914	--	27.773	109.435	32.3905	9.03477
				5.55848	--	25.6322	--	14.9415	--	25.394	--	21.0544	--	28.6368	--	27.8445	110.527	32.3191	8.98977
				5.57288	--	25.6178	--	14.9802	--	25.3552	--	21.109	--	28.5823	--	27.916	110.158	32.2477	8.87484
				5.58729	--	25.6034	--	15.0189	--	25.3165	--	21.1635	--	28.5277	--	27.9874	112.739	32.1763	8.76411
				5.6017	--	25.589	--	15.0576	--	25.2778	--	21.218	--	28.4732	--	28.0589	114.123	32.1049	8.67013
				5.61611	--	25.5746	--	15.0962	--	25.2391	--	21.2726	--	28.4186	--	28.1303	115.948	32.0335	8.6478
				5.63052	--	25.5602	--	15.1349	--	25.2004	--	21.3271	--	28.364	--	28.2018	119.142	31.962	8.56936
				5.64492	--	25.5457	--	15.1736	--	25.1616	--	21.3816	--	28.3094	--	28.2732	119.536	31.8906	8.48544
				5.65933	--	25.5313	--	15.2123	--	25.1229	--	21.4362	--	28.2549	--	28.3447	123.388	31.8192	8.38598
				5.67373	--	25.5169	--	15.2509	--	25.0842	--	21.4907	--	28.2003	--	28.4162	125.454	31.7478	8.31796
				5.68814	--	25.5025	--	15.2896	--	25.0455	--	21.5452	--	28.1457	--	28.4876	125.769	31.6763	8.2803
				5.70255	--	25.4881	--	15.3283	--	25.0067	--	21.5998	--	28.0912	--	28.5591	126.23	31.6049	8.21134
				5.71695	--	25.4737	--	15.367	--	24.968	--	21.6543	--	28.0366	--	28.6306	127.498	31.5335	8.09253
				5.73136	--	25.4593	--	15.4057	--	24.9293	--	21.7089	--	27.9821	7.55156	28.702	127.956	31.4621	8.01169
				5.74577	--	25.4449	--	15.4444	--	24.8906	--	21.7634	--	27.9275	--	28.7735	128.44	31.3907	7.92767
				5.76017	--	25.4305	--	15.483	--	24.8519	--	21.8179	--	27.8729	--	28.8449	131.63	31.3193	7.86951
				5.77458	--	25.4161	--	15.5217	--	24.8131	--	21.8725	--	27.8184	--	28.9164	137.012	31.2478	7.78462
				5.78899	--	25.4017	--	15.5604	--	24.7744	--	21.927	--	27.7638	--	28.9879	139.375	31.1764	7.71594
				5.8034	--	25.3873	--	15.5991	--	24.7357	--	21.9816	--	27.7092	--	29.0593	139.991	31.105	7.63242
				5.8178	--	25.3729	--	15.6378	--	24.697	23.8126	22.0361	--	27.6547	--	29.1308	142.38	31.0336	7.56884
				5.83221	--	25.3585	--	15.7036	10.4214	24.6582	--	22.0906	--	27.6001	--	29.2022	143.71	30.9622	7.54554
				5.84661	--	25.3441	--	15.7422	--	24.6195	--	22.1452	--	27.5455	--	29.2737	146.324	30.8907	7.37393
				5.86102	--	25.3297	--	15.7809	--	24.5808	--	22.1997	--	27.491	--	29.3452	146.735	30.8193	7.29661
				5.87543	--	25.3152	--	15.8196	--	24.5421	--	22.2542	--	27.4364	--	29.4166	150.542	30.748	7.22881
				5.88984	--	25.3008	--	15.8583	--	24.5033	--	22.3088	--	27.3818	--	29.4881	154.291	30.6765	7.16649
				5.90424	--	25.2864	--	15.897	--	24.4646	--	22.3633	--	27.3273	--	29.5596	154.997	30.605	7.1179
				5.91865	--	25.272	--	15.9356	--	24.4259	--	22.4179	--	27.2727	--	29.631	156.537	30.5336	7.03107
				5.93305	--	25.2576	--	15.9743	--	24.3872	--	22.4724	--	27.1823	--	29.7025	158.863	30.4622	6.97634
				5.94746	--	25.2432	--	16.013	--	24.3484	--	22.527	--	27.1277	--	29.7739	159.482	30.3908	6.90927
				5.96187	--	25.2288	--	16.0517	--	24.3097	--	22.5815	--	27.0731	--	29.8454	159.085	30.3194	6.84536
				5.97627	--	25.2144	--	16.0904	--	24.271	--	22.7273	14.9906	27.0186	--	29.9169	164.817	30.2479	6.87191
				6	2.693	25.2	34.5823	16.129	--	24.2323	--	22.7818	--	26.964	--	29.9883	168.744	30.0587	6.79389
				6.0144	--	25.1762	--	16.1677	--	24.1935	--	22.8364	--	26.9095	--	30.0598	169.708	29.9872	6.73949
				6.02881	--	25.1618	--	16.2064	--	24.0522	--	22.8909	--	26.8549	--	30.1765	188.406	29.9157	6.67273
				6.04322	--	25.1474	--	16.2451	--	24.0135	--	22.9455	--	26.8003	--	30.248	190.121	29.8443	6.56692
				6.05762	--	25.133	--	16.2838	--	23.9748	--	23	--	26.7458	--	30.3195	194.273	29.7729	6.51653
				6.07203	--	25.1186	--	16.3224	--	23.9361	--	23.0545	--	26.6912	--	30.3909	195.724	29.7015	6.4699
				6.08643	--	25.1042	--	16.3611	--	23.8973	--	23.1091	--	26.6367	--	30.4624	194.903	29.63	6.42091
				6.10084	--	25.0898	--	16.3998	--	23.8586	--	23.1636	--	26.5821	--	30.5338	199.241	29.5586	6.3711
				6.11525	--	25.0754	--	16.4385	--	23.8199	--	23.2182	--	26.5276	--	30.6053	205.589	29.4872	6.12382
				6.12965	--	25.061	--	16.4771	--	23.7812	--	23.2727	--	26.473	--	30.6768	212.389	29.4157	6.05274
				6.14406	--	25.0466	--	16.5158	--	23.7424	--	23.3272	--	26.4184	--	30.7482	216.723	29.3443	5.99833
				6.15846	--	25.0322	--	16.5545	--	23.7037	--	23.3818	--	26.3639	--	30.8197	222.634	29.2729	5.91332
				6.17287	--	25.0178	--	16.5932	--	23.665	--	23.4363	--	26.3093	--	30.8912	222.015	29.2015	5.87613
				6.18727	--	25.0034	--	16.6319	--	23.6263	--	23.4909	--	26.2547	--	30.9626	227.66	29.1301	5.81962
				6.20168	--	24.989	--	16.6705	--	23.5875	--	23.5454	--	26.2002	--	31.0341	234.894	29.0586	5.74527
				6.21608	--	24.9746	--	16.7092	--	23.5488	--	23.6	--	26.1456	--	31.1055	236.211	28.9872	5.71466
				6.23049	--	24.9601	--	16.7479	--	23.5101	--	23.6545	--	26.0911	--	31.177	231.906	28.9157	5.62153
				6.24489	--	24.9457	--	16.7866	--	23.4714	--	23.7091	--	26.0365	--	31.2484	240.278	28.8443	5.58901
				6.2593	--	24.9313	--	16.8253	--	23.4326	--	23.7636	--	25.982	--	31.3199	239.526	28.7729	5.53887
				6.2737	--	24.9169	--	16.8639	--	23.3939	--	23.8181	--	25.9274	--	31.3914	238.338	28.7015	5.48308
				6.28811	--	24.9025	--	16.9026	--	23.3552	--	23.8727	--	25.8728	--	31.4628	237.509	28.63	5.4438
				6.30251	--	24.8881	--	16.9413	--	23.3164	--	23.9273	--	25.8183	--	31.5343	244.066	28.5586	5.42215
				6.31692	--	24.8737	--	16.98	--	23.2777	--	23.9818	--	25.7637	5.63571	31.6057	246.959	28.4872	5.37304
				6.33132	--	24.8593	--	17.0573	--	23.239	--	24.0363	--	25.7092	--	31.6772	253.095	28.4157	5.35281
				6.34572	--	24.8449	--	17.096	--	23.2003	--	24.0909	--	25.6546	--	31.7487	253.134	28.3443	5.30454
				6.36013	--	24.8305	--	17.1347	--	23.1615	--	24.1454	--	25.6001	--	31.8201	263.112	28.2728	5.26804
				6.37453	--	24.8161	--	17.1734	--	23.1228	--	24.2	--	25.5455	--	31.8916	268.099	28.2014	5.1636
				6.38894	--	24.8017	--	17.2121	--	23.0841	--	24.2545	--	25.491	--	31.963	266.883	28.13	5.12739
				6.40334	--	24.7873	--	17.2507	--	23.0454	--	24.3091	--	25.4364	--	32.0345	265.433	28.0586	5.061
				6.41775	--	24.7729	--	17.3165	17.4129	23.0066	17.5197	24.3636	--	25.3819	--	32.1059	267.94	27.9871	5.01558
				6.43215	--	24.7585	--	17.3551	--	22.9679	--	24.4181	--	25.3273	--	32.1774	270.151	27.9156	4.97335
				6.44655	--	24.7441	--	17.3938	--	22.9292	--	24.4727	--	25.2727	--	32.2488	275.052	27.8442	4.94242
				6.46096	--	24.7296	--	17.4325	--	22.8905	--	24.5273	--	25.2182	--	32.3203	285.474	27.7728	4.89875
				6.47536	--	24.7152	--	17.4712	--	22.8517	--	24.5818	--	25.1636	--	32.3917	293.175	27.7014	4.8325
				6.48976	--	24.7008	--	17.5099	--	22.813	--	24.6364	--	25.1091	--	32.4632	302.257	27.6299	4.78599
				6.50417	--	24.6864	--	17.5485	--	22.7743	--	24.6909	--	25.0545	--	32.5346	305.792	27.5585	4.75674
				6.51857	--	24.672	--	17.5872	--	22.7356	--	24.7454	--	25	--	32.6062	303.915	27.4871	4.7131
				6.53297	--	24.6576	--	17.6259	--	22.6968	--	24.8	--	24.5817	--	32.6775	304.674	27.4156	4.66639
				6.54737	--	24.6432	--	17.6646	--	22.6581	--	24.8545	--	24.5271	--	32.749	303.407	27.3442	4.63476
				6.56178	--	24.6288	--	17.7033	--	22.6194	--	24.9091	--	24.4726	--	32.8205	304.192	27.2727	4.58252
				6.57618	--	24.6144	--	17.7419	--	22.5806	--	25	22.9412	24.4181	--	32.8919	307.732	27.1552	4.55254
				6.6	3.20552	24.6	28.1127	17.7806	--	22.5168	--	25.0546	--	24.3635	--	32.9634	308.287	27.0838	4.49501
				6.6144	--	24.5761	--	17.8193	--	22.4781	--	25.1091	--	24.3089	--	33.0348	313.033	27.0124	4.47753
				6.6288	--	24.5617	--	17.858	--	22.4394	--	25.1636	--	24.2544	--	33.1517	343.738	26.9409	4.43907
				6.64321	--	24.5473	--	17.8967	--	22.4006	--	25.2182	--	24.1999	--	33.2232	342.248	26.8695	4.4035
				6.65761	--	24.5329	--	17.9353	--	22.3619	--	25.2728	--	24.1453	--	33.2946	345.504	26.7981	4.37285
				6.67201	--	24.5185	--	17.974	--	22.3232	--	25.3273	--	24.0908	--	33.3661	350.695	26.7266	4.32038
				6.68641	--	24.5041	--	18.0127	--	22.2845	--	25.3819	--	24.0362	--	33.4375	355.72	26.6551	4.28694
				6.70081	--	24.4897	--	18.0514	--	22.2458	--	25.4364	--	23.9817	--	33.509	357.737	26.5837	4.15302
				6.71521	--	24.4753	--	18.0901	--	22.207	--	25.4909	--	23.9271	--	33.5804	363.924	26.5123	4.12349
				6.72962	--	24.4609	--	18.1287	--	22.1683	--	25.5455	--	23.8726	--	33.6519	366.189	26.4408	4.09134
				6.74402	--	24.4465	--	18.1674	--	22.1296	--	25.6	--	23.8181	--	33.7233	370.038	26.3694	4.05559
				6.75842	--	24.4321	--	18.2061	--	22.0908	--	25.6546	--	23.7635	--	33.7948	370.636	26.298	4.02239
				6.77282	--	24.4177	--	18.2448	--	22.0521	--	25.7091	--	23.709	--	33.8662	385.115	26.2265	3.9892
				6.78722	--	24.4033	--	18.2834	--	22.0134	--	25.7637	--	23.6544	--	33.9377	390.051	26.1551	3.95412
				6.80163	--	24.3889	--	18.3221	--	21.9747	--	25.8182	--	23.5999	--	34.0092	392.23	26.0836	3.91876
				6.81603	--	24.3745	--	18.3608	--	21.9359	--	25.8728	--	23.5454	--	34.0806	402.886	26.0122	3.87472
				6.83043	--	24.3601	--	18.3995	--	21.8972	--	25.9273	--	23.4908	--	34.1521	404.184	25.9408	3.8413
				6.84483	--	24.3457	--	18.4382	--	21.8585	--	25.9819	--	23.4363	--	34.2235	414.539	25.8693	3.81561
				6.87364	--	24.3313	--	18.4768	--	21.8197	--	26.0364	--	23.3817	--	34.295	428.716	25.7979	3.76985
				6.88803	--	24.3168	--	18.5155	--	21.781	--	26.091	--	23.3272	--	34.3664	436.116	25.7264	3.74237
				6.90244	--	24.3025	--	18.5542	--	21.7423	--	26.1455	--	23.2726	--	34.4378	430.937	25.655	3.70195
				6.91684	--	24.288	--	18.5929	--	21.7036	--	26.2001	--	23.2181	--	34.5093	435.428	25.5835	3.67198
				6.93124	--	24.2736	--	18.6316	--	21.6648	--	26.2546	--	23.1636	4.38782	34.5808	431.888	25.5121	3.64374
				6.94564	--	24.2592	--	18.6702	--	21.6261	--	26.3092	--	23.109	--	34.6522	436.988	25.4406	3.59267
				6.96005	--	24.2448	--	18.7089	--	21.5874	--	26.3637	--	23.0545	--	34.7237	450.13	25.3692	3.56046
				6.97445	--	24.2304	--	18.7476	--	21.5486	--	26.4183	--	23	--	34.7951	456.668	25.2978	3.52796
				6.98885	--	24.216	--	18.7863	--	21.5099	--	26.4728	--	22.9454	--	34.8666	492.187	25.2263	3.48021
				7.00325	--	24.2016	--	18.825	--	21.4712	--	26.5274	--	22.8909	--	35.1404	501.218	25.1549	3.45871
				7.01765	--	24.1872	--	18.9294	23.3838	21.4325	12.1135	26.5819	--	22.8363	--	35.4143	531.349	25.0834	3.43754
				7.03205	--	24.1728	--	18.968	--	21.3937	--	26.6364	--	22.7818	--	35.6882	528.568	25.012	3.4115
				7.04645	--	24.1584	--	19.0067	--	21.355	--	26.6911	--	22.7273	--	36.127	609.508	24.9405	3.38223
				7.06085	--	24.144	--	19.0454	--	21.3163	--	26.7456	--	22.5813	--	36.1984	634.738	24.8691	3.34655
				7.07526	--	24.1296	--	19.0841	--	21.2776	--	26.8001	--	22.5267	--	36.2699	641.962	24.7977	3.30988
				7.08965	--	24.1152	--	19.1228	--	21.2388	--	26.8547	--	22.4722	--	36.3413	647.566	24.7262	3.2902
				7.10406	--	24.1008	--	19.1614	--	21.2001	--	26.9092	--	22.4177	--	36.4128	654.8	24.6548	3.26566
				7.11846	--	24.0864	--	19.2001	--	21.1614	--	26.9638	--	22.3631	--	36.4842	677.219	24.5833	3.23916
				7.13286	--	24.072	--	19.2388	--	21.1227	--	27.0183	--	22.3086	--	36.5557	682.551	24.5119	3.20816
				7.14726	--	24.0576	--	19.2775	--	21.0839	--	27.0728	--	22.254	--	36.6271	671.498	24.4404	3.18263
				7.16166	--	24.0432	--	19.3162	--	21.0452	--	27.1274	--	22.1995	--	36.6986	718.482	24.369	3.16567
				7.17607	--	24.0288	--	19.3548	--	21.0065	--	27.182	--	22.145	--	36.77	736.981	24.2975	3.14061
				7.2	3.57337	24.0144	25.076	19.3935	--	20.9677	--	27.2727	46.1091	22.0904	--	36.8415	746.237	24.1445	3.10745
				7.2144	--	24	--	19.4322	--	20.9038	--	27.3273	--	22.0359	--	36.9129	751.199	24.0731	3.09578
				7.2288	--	23.976	--	19.4709	--	20.8651	--	27.3818	--	21.9814	--	36.9844	731.188	24.0017	3.06167
				7.2432	--	23.9616	--	19.5096	--	20.8264	--	27.4364	--	21.9269	--	37.0558	696.52	23.9302	3.03869
				7.2576	--	23.9472	--	19.5482	--	20.7877	--	27.4909	--	21.8723	--	37.1273	704.855	23.8588	3.01285
				7.27201	--	23.9328	--	19.5869	--	20.749	--	27.5455	--	21.8178	--	37.1988	676.701	23.7873	2.99768
				7.28641	--	23.9184	--	19.6256	--	20.7102	--	27.6	--	21.7633	--	37.2702	741.763	23.7159	2.96392
				7.30081	--	23.904	--	19.6643	--	20.6715	--	27.6546	--	21.7087	--	37.3416	744.97	23.6444	2.93206
				7.31521	--	23.8896	--	19.703	--	20.6328	--	27.7091	--	21.6542	--	37.4131	810.041	23.573	2.87097
				7.3296	--	23.8752	--	19.7416	--	20.594	--	27.7637	--	21.5997	--	37.4845	827.414	23.5015	2.85262
				7.34401	--	23.8608	--	19.7803	--	20.5553	--	27.8182	--	21.5451	--	37.556	831.872	23.4301	2.82533
				7.35841	--	23.8464	--	19.819	--	20.5166	--	27.8728	--	21.4906	--	37.6275	859.219	23.3586	2.80436
				7.3728	--	23.832	--	19.8577	--	20.4779	--	27.9273	--	21.4361	--	37.6989	975.608	23.2872	2.77177
				7.38721	--	23.8176	--	19.8964	--	20.4391	--	27.9819	--	21.3816	--	37.7704	922.304	23.2157	2.75225
				7.40161	--	23.8032	--	19.935	--	20.4004	--	28.0364	--	21.327	--	37.8418	938.22	23.1443	2.73336
				7.41601	--	23.7888	--	19.9737	--	20.3617	--	28.091	--	21.2725	--	37.9133	1006.67	23.0728	2.72219
				7.43041	--	23.7744	--	20.0124	--	20.323	--	28.1455	--	21.218	--	37.9847	1068.02	23.0014	2.70371
				7.44481	--	23.76	--	20.0511	--	20.2843	--	28.2001	--	21.1634	--	38.0562	1129.78	22.9299	2.69034
				7.45921	--	23.7456	--	20.0897	--	20.2455	--	28.2546	--	21.1089	--	38.1276	1123.93	22.8585	2.67534
				7.47361	--	23.7312	--	20.1284	--	20.2068	--	28.391	--	21.0544	--	38.199	1015.4	22.7871	2.64508
				7.48801	--	23.7168	--	20.1671	--	20.1681	--	28.4456	--	20.9998	--	38.2705	1042.76	22.7156	2.61898
				7.50241	--	23.7024	--	20.2058	--	20.1293	--	28.5001	--	20.9453	--	38.3419	1062.42	22.6442	2.5993
				7.51681	--	23.688	--	20.2445	--	20.0906	--	28.5546	--	20.8908	--	38.4134	1092.48	22.5727	2.58182
				7.53121	--	23.6736	--	20.2831	--	20.0519	--	28.6092	--	20.8362	2.60854	38.4848	1130.6	22.5013	2.57494
				7.5456	--	23.6592	--	20.3218	--	20.0132	--	28.6638	--	20.7817	--	38.5563	1195.38	22.4298	2.54697
				7.56	--	23.6448	--	20.3605	--	19.9744	--	28.7183	--	20.7272	--	38.6279	1222.76	22.3584	2.52447
				7.57441	--	23.6304	--	20.3992	--	19.9357	--	28.7728	--	20.6727	--	38.6992	1239.07	22.2869	2.50865
				7.5888	--	23.616	--	20.4379	--	19.897	--	28.8274	--	20.6181	--	38.7706	1284.38	22.2155	2.49016
				7.6032	--	23.6016	--	20.4765	--	19.8583	--	28.8819	--	20.5636	--	38.8421	1199.4	22.144	2.47056
				7.61761	--	23.5872	--	20.5423	28.8314	19.8195	10.4031	28.9365	--	20.5091	--	38.9135	1178.62	22.0725	2.45828
				7.63201	--	23.5728	--	20.581	--	19.7808	--	28.9911	--	20.4546	--	39.1022	1295.77	21.6796	2.43213
				7.64641	--	23.5584	--	20.6196	--	19.7421	--	29.0456	--	20.3629	--	39.1736	1305.44	21.6081	2.43087
				7.66081	--	23.544	--	20.6583	--	19.7034	--	29.1001	--	20.3083	--	39.245	1467.64	21.5367	2.40554
				7.67521	--	23.5296	--	20.697	--	19.6646	--	29.1547	--	20.2538	--	39.3165	1558.38	21.4652	2.39022
				7.68961	--	23.5152	--	20.7356	--	19.6259	--	29.2093	--	20.1993	--	39.3879	1625.13	21.3938	2.36686
				7.70401	--	23.5008	--	20.7743	--	19.5872	--	29.2638	--	20.1447	--	39.4594	1680.07	21.3223	2.34575
				7.71841	--	23.4864	--	20.813	--	19.5484	--	29.3184	--	20.0902	--	39.5308	1696.27	21.2052	2.33494
				7.73281	--	23.472	--	20.8517	--	19.5097	--	29.3729	--	20.0357	--	39.6022	1677.37	21.1338	2.31549
				7.74721	--	23.4576	--	20.8904	--	19.471	--	29.4275	--	19.9812	--	39.6737	1712.69	21.0623	2.30076
				7.76161	--	23.4432	--	20.929	--	19.4323	--	29.5454	91.8547	19.9266	--	39.7451	1680.7	20.9908	2.28789
				7.77601	--	23.4288	--	20.9677	--	19.3936	--	29.6	--	19.8721	--	39.8166	1697.53	20.9194	2.2757
				7.8	3.83771	23.4144	20.6954	21.0064	--	19.3548	--	29.6546	--	19.8176	--	39.888	1731.92	20.848	2.25557
				7.8144	--	23.4	--	21.0451	--	19.2523	--	29.7091	--	19.7631	--	39.9594	1865.79	20.7765	2.23689
				7.8288	--	23.3759	--	21.0837	--	19.2135	--	29.7636	--	19.7085	--	40.0309	1712.41	20.705	2.22477
				7.8432	--	23.3615	--	21.1224	--	19.1748	--	29.8182	--	19.654	--	40.1023	1651.38	20.6336	2.1983
				7.8576	--	23.3471	--	21.1611	--	19.1361	--	29.8728	--	19.5995	--	40.1738	1677.85	20.5621	2.17539
				7.872	--	23.3327	--	21.1998	--	19.0974	--	29.9273	--	19.5449	--	40.2452	1680.13	20.4907	2.16371
				7.8864	--	23.3183	--	21.2385	--	19.0586	--	29.9819	--	19.4904	--	40.3167	1739.05	20.4193	2.15719
				7.9008	--	23.3039	--	21.2771	--	19.0199	--	30.0364	--	19.4359	--	40.3881	1808.58	20.3478	2.1416
				7.91521	--	23.2895	--	21.3158	--	18.9812	--	30.0909	--	19.3814	--	40.4596	1847.92	20.2763	2.08922
				7.9296	--	23.2751	--	21.3545	--	18.9425	--	30.1455	--	19.3269	--	40.531	1908.12	20.2049	2.0729
				7.944	--	23.2607	--	21.3932	--	18.9037	--	30.2001	--	19.2723	--	40.6024	1949.99	20.1334	2.04997
				7.9584	--	23.2463	--	21.4318	--	18.865	--	30.2546	--	19.2178	--	40.6739	1978.33	20.062	2.02796
				7.9728	--	23.2319	--	21.4705	--	18.8263	--	30.3091	--	19.1633	--	40.7453	1930.71	19.9905	2.01406
				7.9872	--	23.2175	--	21.5092	--	18.7876	--	30.3637	--	19.1087	--	40.8168	1969.15	19.919	1.9969
				8.0016	--	23.2031	--	21.5479	--	18.7488	--	30.4182	--	19.0542	--	40.8882	2037.97	19.8476	1.97825
				8.016	--	23.1887	--	21.5865	--	18.7101	--	30.4728	--	18.9997	--	40.9597	2120.17	19.7761	1.96707
				8.0304	--	23.1743	--	21.6252	--	18.6714	--	30.5273	--	18.9452	--	41.0311	2136.16	19.7047	1.94859
				8.0448	--	23.1599	--	21.6639	--	18.6327	--	30.5819	--	18.8906	--	41.1025	2153.28	19.6333	1.93104
				8.0592	--	23.1455	--	21.7026	--	18.5939	--	30.6364	--	18.8361	--	41.174	2228.62	19.5618	1.91219
				8.0736	--	23.1311	--	21.7413	--	18.5552	--	30.691	--	18.7816	--	41.2454	2220.12	19.4903	1.89965
				8.088	--	23.1167	--	21.7799	--	18.5165	--	30.7455	--	18.727	--	41.3169	2200.9	19.4189	1.87943
				8.1024	--	23.1023	--	21.8186	--	18.4778	--	30.8001	--	18.6725	2.13597	41.3883	2370.2	19.3474	1.86783
				8.1168	--	23.0879	--	21.8573	--	18.439	--	30.8546	--	18.618	--	41.4597	2493.89	19.276	1.85718
				8.1312	--	23.0735	--	21.896	--	18.4003	--	30.9092	--	18.5635	--	41.5312	2483.79	19.2045	1.84428
				8.1456	--	23.0591	--	21.9346	--	18.3616	--	30.9637	--	18.5089	--	41.6026	2396.55	19.1331	1.83042
				8.16	--	23.0447	--	21.9733	--	18.3228	--	31.0182	--	18.4544	--	41.6741	2623.34	19.0616	1.81613
				8.1744	--	23.0303	--	22.012	--	18.2841	--	31.0728	--	18.3999	--	41.7455	2619.66	18.9902	1.7922
				8.1888	--	23.0159	--	22.0507	--	18.2454	--	31.1273	--	18.3454	--	41.8169	2644.94	18.9187	1.78223
				8.2032	--	23.0015	--	22.0893	--	18.2067	--	31.1819	--	18.2909	--	41.8884	2751.46	18.8473	1.77011
				8.2176	--	22.9871	--	22.1552	41.891	18.1679	8.04416	31.2364	--	18.2363	--	42.0774	2939.34	18.7758	1.75961
				8.232	--	22.9728	--	22.1939	--	18.1292	--	31.291	--	18.1818	--	42.1488	2930.43	18.7044	1.74579
				8.2464	--	22.9583	--	22.2325	--	18.0905	--	31.3455	--	18.09	--	42.2202	3027.91	18.6329	1.73383
				8.2608	--	22.944	--	22.2712	--	18.0517	--	31.4001	--	18.0355	--	42.2917	2978.27	18.5614	1.721
				8.2752	--	22.9296	--	22.3099	--	18.013	--	31.4546	--	17.9809	--	42.3631	3036.16	18.49	1.70687
				8.28961	--	22.9152	--	22.3486	--	17.9743	--	31.5092	--	17.9264	--	42.4345	3023.51	18.4185	1.69646
				8.304	--	22.9008	--	22.3873	--	17.9356	--	31.5637	--	17.8719	--	42.506	3263.95	18.3471	1.68278
				8.3184	--	22.8864	--	22.4259	--	17.8968	--	31.6182	--	17.8174	--	42.5774	3240.04	18.1581	1.66653
				8.3328	--	22.872	--	22.4646	--	17.8581	--	31.6728	--	17.7628	--	42.6489	3723.86	18.0867	1.65849
				8.3472	--	22.8576	--	22.5033	--	17.8194	--	31.7273	--	17.7083	--	42.7203	3805.8	18.0152	1.64756
				8.3616	--	22.8432	--	22.542	--	17.7807	--	31.8182	190.963	17.6538	--	42.7917	3655.17	17.9438	1.63339
				8.376	--	22.8288	--	22.5806	--	17.7419	--	31.8727	--	17.5993	--	42.8632	3524.73	17.8723	1.62252
				8.4	3.78437	22.8144	16.9901	22.6193	--	17.678	--	31.9273	--	17.5448	--	42.9346	3543.26	17.8009	1.61209
				8.4144	--	22.8	--	22.658	--	17.6393	--	31.9818	--	17.4902	--	43.0061	3726.36	17.7294	1.6019
				8.4288	--	22.7758	--	22.6967	--	17.6006	--	32.0363	--	17.4357	--	43.0775	3945.33	17.658	1.5906
				8.4432	--	22.7614	--	22.7354	--	17.5618	--	32.0909	--	17.3812	--	43.1489	3818.36	17.5865	1.57504
				8.4576	--	22.747	--	22.774	--	17.5231	--	32.1454	--	17.3267	--	43.2204	3752.04	17.5151	1.56303
				8.472	--	22.7326	--	22.8127	--	17.4844	--	32.2	--	17.2721	--	43.2918	3807.82	17.4436	1.55647
				8.4864	--	22.7182	--	22.8514	--	17.4457	--	32.2545	--	17.2176	--	43.3633	3719.87	17.3722	1.54062
				8.5008	--	22.7038	--	22.8901	--	17.4069	--	32.3091	--	17.1631	--	43.4347	3811.21	17.3008	1.52295
				8.5152	--	22.6894	--	22.9288	--	17.3682	--	32.3636	--	17.1086	--	43.5062	3857.18	17.2293	1.49414
				8.5296	--	22.675	--	22.9674	--	17.3295	--	32.4181	--	17.054	--	43.5776	4010.64	17.1579	1.4853
				8.544	--	22.6606	--	23.0061	--	17.2908	--	32.4727	--	16.9995	--	43.649	4157.03	17.0864	1.47445
				8.5584	--	22.6462	--	23.0448	--	17.252	--	32.5272	--	16.945	--	43.7204	4120.49	17.015	1.46567
				8.5728	--	22.6318	--	23.0835	--	17.2133	--	32.5818	--	16.8905	--	43.7919	4169.99	16.9435	1.45507
				8.5872	--	22.6174	--	23.1222	--	17.1746	--	32.6363	--	16.836	--	43.8633	4246.68	16.8721	1.44736
				8.6016	--	22.603	--	23.1608	--	17.1359	--	32.6909	--	16.7814	--	43.9348	4249.19	16.8007	1.4411
				8.616	--	22.5887	--	23.1995	--	17.0971	--	32.7454	--	16.7269	--	44.0062	4163.31	16.7292	1.42963
				8.6304	--	22.5742	--	23.2382	--	17.0584	--	32.7999	--	16.6724	--	44.0776	4000.22	16.6578	1.42442
				8.6448	--	22.5599	--	23.2769	--	17.0197	--	32.8545	--	16.6179	--	44.1491	4079.23	16.5863	1.4153
				8.6592	--	22.5455	--	23.3156	--	16.9809	--	32.909	--	16.5633	--	44.2205	4358.64	16.5149	1.40806
				8.6736	--	22.5311	--	23.3542	--	16.9422	--	32.9636	--	16.5088	--	44.292	4504.42	16.4434	1.40138
				8.688	--	22.5167	--	23.3929	--	16.9035	--	33.0181	--	16.4543	1.78979	44.3634	4417.6	16.372	1.39616
				8.7024	--	22.5023	--	23.4316	--	16.8648	--	33.0726	--	16.3998	--	44.4348	4472.82	16.3006	1.38944
				8.7168	--	22.4879	--	23.4703	--	16.8261	--	33.1272	--	16.3453	--	44.5063	4488.68	16.2291	1.38164
				8.7312	--	22.4735	--	23.509	--	16.7874	--	33.1817	--	16.2907	--	44.5777	4523.35	16.1577	1.37483
				8.7456	--	22.4591	--	23.5476	--	16.7486	--	33.2363	--	16.2362	--	44.6492	5379.53	16.0863	1.36531
				8.76	--	22.4447	--	23.5863	--	16.7099	--	33.2908	--	16.1817	--	45.0526	6878.62	16.0148	1.35701
				8.7744	--	22.4303	--	23.625	--	16.6712	--	33.3454	--	16.1272	--	45.3264	7749.37	15.9434	1.349
				8.7888	--	22.4159	--	23.6637	--	16.6324	5.81847	33.3999	--	16.0726	--	45.6002	8213.21	15.872	1.34337
				8.80321	--	22.4015	--	23.7023	--	16.5937	--	33.4544	--	16.0181	--	45.8741	9191.04	15.8005	1.33631
				8.8176	--	22.3871	--	23.7681	56.5232	16.555	--	33.509	--	15.9636	--	46.1479	9627.24	15.7291	1.32881
				8.832	--	22.3727	--	23.8067	--	16.5162	--	33.5635	--	15.9091	--	46.4217	12267.3	15.6577	1.324
				8.8464	--	22.3583	--	23.8454	--	16.4775	--	33.618	--	15.8171	--	46.6955	12528.1	15.5862	1.31717
				8.8608	--	22.3439	--	23.8841	--	16.4388	--	33.6726	--	15.7626	--	46.9693	12914.8	15.5148	1.31153
				8.8752	--	22.3295	--	23.9228	--	16.4001	--	33.7271	--	15.7081	--	47.2431	13502.8	15.4434	1.30506
				8.8896	--	22.3151	--	23.9614	--	16.3614	--	33.7816	--	15.6536	--	47.5169	14045.2	15.3719	1.29925
				8.904	--	22.3008	--	24.0001	--	16.3226	--	33.8362	--	15.599	--	48.0278	14454.6	15.1108	1.2927
				8.9184	--	22.2864	--	24.0388	--	16.2839	--	33.8907	--	15.5445	--	48.3015	15389.9	15.0394	1.28816
				8.9328	--	22.272	--	24.0775	--	16.2452	--	33.9453	--	15.49	--	48.5753	14598.7	14.968	1.28217
				8.9472	--	22.2576	--	24.1161	--	16.2065	--	33.9998	--	15.4355	--	48.8491	14472.5	14.8965	1.27616
				8.9616	--	22.2432	--	24.1548	--	16.1677	--	34.0909	283.883	15.381	--	49.1229	14377	14.8251	1.272
				8.976	--	22.2288	--	24.1935	--	16.129	--	34.1454	--	15.3265	--	49.3966	15579.2	14.7537	1.26646
				9	4.13797	22.2144	14.561	24.2322	--	16.0651	--	34.2	--	15.2719	--	49.6704	16204.2	14.6823	1.26107
				9.0144	--	22.2	--	24.2709	--	16.0264	--	34.2545	--	15.2174	--	49.9441	17568.1	14.6108	1.25605
				9.0288	--	22.1757	--	24.3095	--	15.9877	--	34.309	--	15.1629	--	50.2178	17604.4	14.5394	1.25152
				9.0432	--	22.1613	--	24.3482	--	15.9489	--	34.3636	--	15.1084	--	51.003	21828	14.468	1.24726
				9.0576	--	22.1469	--	24.3869	--	15.9102	--	34.4181	--	15.0539	--	51.2766	23687.4	14.3965	1.24167
				9.07201	--	22.1325	--	24.4256	--	15.8715	--	34.4727	--	14.9994	--	51.5504	25109.1	14.3251	1.2307
				9.0864	--	22.1181	--	24.4642	--	15.8328	--	34.5272	--	14.9448	--	51.824	24975.4	14.2537	1.22581
				9.1008	--	22.1037	--	24.5029	--	15.7941	--	34.5817	--	14.8903	--	52.0977	24070.9	14.1822	1.20692
				9.1152	--	22.0893	--	24.5416	--	15.7553	--	34.6363	--	14.8358	--	52.3714	25367.5	14.1108	1.20225
				9.1296	--	22.0749	--	24.5803	--	15.7166	--	34.6908	--	14.7813	--	52.645	24326.9	14.0394	1.19985
				9.144	--	22.0605	--	24.619	--	15.6779	--	34.7454	--	14.7268	--	52.9187	25388.1	13.968	1.19508
				9.15841	--	22.0461	--	24.6576	--	15.6392	--	34.7999	--	14.6722	--	53.1924	26015.2	13.8965	1.19036
				9.17281	--	22.0317	--	24.6963	--	15.6004	--	34.8544	--	14.6177	--	53.9782	27359.7	13.8251	1.18493
				9.18721	--	22.0174	--	24.735	--	15.5617	--	34.9089	--	14.5632	--	54.2518	27634	13.7537	1.18207
				9.20161	--	22.003	--	24.7737	--	15.523	--	34.9635	--	14.5087	--	54.5254	28081.2	13.6823	1.17836
				9.21601	--	21.9886	--	24.8123	--	15.4842	--	35.018	--	14.4542	--	54.7991	30189.1	13.6108	1.17397
				9.23041	--	21.9742	--	24.851	--	15.4455	--	35.0726	--	14.3996	--	55.0727	31214.9	13.5395	1.16989
				9.24481	--	21.9598	--	24.8897	--	15.4068	--	35.1271	--	14.3451	--	55.3463	31786.5	13.468	1.166
				9.25921	--	21.9454	--	24.9284	--	15.3681	--	35.1816	--	14.2906	--	55.6199	33276.4	13.3966	1.16186
				9.27361	--	21.931	--	24.9671	--	15.3293	--	35.2362	--	14.2361	--	55.8935	36348.5	13.3252	1.15926
				9.28801	--	21.9166	--	25.0057	--	15.2906	--	35.2907	--	14.1816	1.40286	56.1671	33865.8	13.2537	1.15588
				9.30242	--	21.9022	--	25.0444	--	15.2519	--	35.3452	--	14.127	--	56.9534	40618.2	13.1823	1.15283
				9.31681	--	21.8878	--	25.0831	--	15.2132	--	35.3998	--	14.0725	--	57.227	37244.4	13.1109	1.14962
				9.33122	--	21.8734	--	25.1218	--	15.1744	--	35.4543	--	14.018	--	57.5005	38061.2	13.0395	1.14661
				9.34562	--	21.859	--	25.1604	--	15.1357	--	35.5089	--	13.9635	--	57.7741	38898.5	12.968	1.14379
				9.36002	--	21.8447	--	25.1991	--	15.097	--	35.5634	--	13.909	--	58.0477	41117.4	12.8966	1.13999
				9.37442	--	21.8303	--	25.2378	--	15.0583	--	35.6179	--	13.8544	--	58.3212	42710.2	12.8252	1.13667
				9.38882	--	21.8159	--	25.2765	--	15.0195	4.63727	35.6725	--	13.7999	--	58.5948	42324.3	12.7538	1.13261
				9.40322	--	21.8015	--	25.3151	--	14.9808	--	35.727	--	13.7454	--	58.8683	43931.6	12.6824	1.1291
				9.41762	--	21.7871	--	25.381	73.1342	14.9421	--	35.7815	--	13.6909	--	59.1419	44878.5	12.611	1.12651
				9.43203	--	21.7727	--	25.4197	--	14.9034	--	35.8361	--	13.6364	--	60	44878.5	12.5395	1.12316
				9.44643	--	21.7583	--	25.4583	--	14.8646	--	35.8906	--	13.4535	--		--	12.4681	1.12033
				9.46083	--	21.7439	--	25.497	--	14.8259	--	35.9451	--	13.3989	--		--	12.3967	1.11803
				9.47523	--	21.7295	--	25.5357	--	14.7872	--	35.9997	--	13.3444	--		--	11.8969	1.11492
				9.48963	--	21.7151	--	25.5744	--	14.7485	--	36.0542	--	13.2899	--		--	11.6231	1.11234
				9.50403	--	21.7007	--	25.613	--	14.7097	--	36.1087	--	13.2354	--		--	11.4208	1.10993
				9.51843	--	21.6864	--	25.6517	--	14.671	--	36.1633	--	13.1809	--		--	11.3494	1.10787
				9.53283	--	21.6719	--	25.6904	--	14.6323	--	36.2178	--	13.1264	--		--	11.278	1.10494
				9.54723	--	21.6576	--	25.7291	--	14.5936	--	36.2724	--	13.0718	--		--	11.2065	1.1029
				9.56163	--	21.6432	--	25.7677	--	14.5549	--	36.3636	331.358	13.0173	--		--	11.1351	1.1005
				9.57604	--	21.6288	--	25.8064	--	14.5161	--	36.5727	--	12.9628	--		--	11.0637	1.09743
				9.6	4.62909	21.6144	12.6745	25.8451	--	14.452	--	36.7817	--	12.9083	--		--	10.9923	1.09478
				9.6144	--	21.6	--	25.8838	--	14.4133	--	36.8908	--	12.8537	--		--	10.9209	1.09248
				9.6288	--	21.5756	--	25.9225	--	14.3746	--	36.9453	--	12.7992	--		--	10.8495	1.08946
				9.6432	--	21.5612	--	25.9611	--	14.3359	--	36.9999	--	12.7447	--		--	10.7781	1.08756
				9.6576	--	21.5468	--	25.9998	--	14.2972	--	37.0544	--	12.6902	--		--	10.7067	1.08557
				9.672	--	21.5325	--	26.0385	--	14.2584	--	37.1089	--	12.6357	--		--	10.6353	1.08333
				9.6864	--	21.518	--	26.0772	--	14.2197	--	37.1635	--	12.5812	--		--	10.5639	1.08116
				9.7008	--	21.5037	--	26.1158	--	14.181	--	37.218	--	12.5266	--		--	10.4925	1.07281
				9.7152	--	21.4893	--	26.1545	--	14.1423	--	37.2725	--	12.4721	--		--	10.4211	1.07106
				9.7296	--	21.4749	--	26.1932	--	14.1035	--	37.3271	--	12.4176	--		--	10.3497	1.06931
				9.74401	--	21.4605	--	26.2319	--	14.0648	--	37.3816	--	12.3631	--		--	10.2783	1.0674
				9.75841	--	21.4461	--	26.2705	--	14.0261	--	37.4361	--	12.3086	--		--	10.2069	1.06571
				9.7728	--	21.4317	--	26.3092	--	13.9874	--	37.4907	--	12.0996	--		--	10.1355	1.06359
				9.7872	--	21.4173	--	26.3479	--	13.9487	--	37.5452	--	11.8906	--		--	10.0641	1.062
				9.8016	--	21.4029	--	26.3866	--	13.9099	--	37.5997	--	11.7362	--		--	9.99269	1.05997
				9.816	--	21.3885	--	26.4252	--	13.8712	--	37.6543	--	11.6271	--		--	9.92128	1.05797
				9.8304	--	21.3741	--	26.4639	--	13.8325	--	37.7088	--	11.4727	--		--	9.84989	1.05634
				9.84481	--	21.3598	--	26.5026	--	13.7938	--	37.7633	--	11.4182	--		--	9.77848	1.05418
				9.8592	--	21.3454	--	26.5413	--	13.7551	--	37.8179	--	11.3636	--		--	9.70708	1.05286
				9.8736	--	21.331	--	26.58	--	13.7163	--	37.9179	--	11.1626	--		--	9.6357	1.05128
				9.888	--	21.3166	--	26.6186	--	13.6776	--	37.9724	--	11.1081	1.22779		--	9.5643	1.04988
				9.90241	--	21.3022	--	26.6573	--	13.6389	--	38.0269	--	11.0536	--		--	9.4929	1.0487
				9.91681	--	21.2878	--	26.696	--	13.6002	--	38.0814	--	10.9991	--		--	9.4215	1.04718
				9.9312	--	21.2734	--	26.7347	--	13.5615	--	38.136	--	10.9445	--		--	9.23051	1.04578
				9.9456	--	21.259	--	26.7733	--	13.5227	--	38.1905	--	10.89	--		--	9.15909	1.04444
				9.96001	--	21.2446	--	26.812	--	13.484	--	38.6364	739.529	10.8355	--		--	9.0877	1.04326
				9.97441	--	21.2302	--	26.8507	--	13.4453	--	38.7454	--	10.781	--		--	9.0163	1.04153
				9.9888	--	21.2158	--	26.8894	--	13.4066	3.58651	38.7999	--	10.7265	--		--	8.94493	1.04043
				10.0032	--	21.2015	--	26.928	--	13.3679	--	38.8545	--	10.672	--		--	8.87353	1.03918
				10.0176	--	21.1871	--	26.9939	91.3291	13.3291	--	38.909	--	10.6174	--		--	8.80213	1.03823
				10.032	--	21.1727	--	27.0326	--	13.2904	--	38.9635	--	10.5629	--		--	8.73074	1.03679
				10.0464	--	21.1583	--	27.0713	--	13.2517	--	39.0181	--	10.5084	--		--	8.65935	1.03514
				10.0608	--	21.1439	--	27.1099	--	13.213	--	39.0726	--	10.4539	--		--	8.58796	1.03437
				10.0752	--	21.1295	--	27.1486	--	13.1743	--	39.1271	--	10.3994	--		--	8.51657	1.03274
				10.0896	--	21.1151	--	27.1873	--	13.1355	--	39.1817	--	10.3449	--		--	8.44517	1.0317
				10.104	--	21.1007	--	27.226	--	13.0968	--	39.2362	--	10.2904	--		--	8.37379	1.0309
				10.1184	--	21.0863	--	27.2646	--	13.0581	--	39.2907	--	10.2358	--		--	8.3024	1.02986
				10.1328	--	21.072	--	27.3033	--	13.0194	--	39.3452	--	10.1813	--		--	8.231	1.02846
				10.1472	--	21.0576	--	27.342	--	12.9807	--	39.3998	--	10.1268	--		--	8.15965	1.0276
				10.1616	--	21.0432	--	27.3807	--	12.9419	--	39.4543	--	10.0723	--		--	8.08823	1.02659
				10.176	--	21.0288	--	27.4194	--	12.9032	--	39.5088	--	10.0177	--		--	8.01683	1.02564
				10.2	5.11421	21.0144	10.7322	27.458	--	12.8389	--	39.5634	--	9.96323	--		--	7.94544	1.02466
				10.2144	--	21	--	27.4967	--	12.8002	--	39.6179	--	9.90871	--		--	7.87404	1.02358
				10.2288	--	20.9756	--	27.5354	--	12.7615	--	39.6724	--	9.8542	--		--	7.80266	1.02279
				10.2432	--	20.9612	--	27.5741	--	12.7228	--	39.727	--	9.79967	--		--	7.73127	1.02201
				10.2576	--	20.9468	--	27.6127	--	12.6841	--	39.7815	--	9.74515	--		--	7.65989	1.0209
				10.272	--	20.9324	--	27.6514	--	12.6454	--	39.836	--	9.69064	--		--	7.58849	1.01995
				10.2864	--	20.9181	--	27.6901	--	12.6066	--	39.8906	--	9.63612	--		--	7.51711	1.019
				10.3008	--	20.9037	--	27.7288	--	12.5679	--	39.9451	--	9.5816	--		--	7.44572	1.01507
				10.3152	--	20.8893	--	27.7675	--	12.5292	--	39.9996	--	9.52707	--		--	7.37433	1.01444
				10.3296	--	20.8749	--	27.8061	--	12.4905	--	40.0542	--	9.47255	--		--	7.30294	1.0144
				10.344	--	20.8605	--	27.8448	--	12.4518	--	40.1087	--	9.41805	--		--	7.23156	1.01352
				10.3584	--	20.8461	--	27.8835	--	12.4131	--	40.1632	--	9.36351	--		--	7.16016	1.01246
				10.3728	--	20.8317	--	27.9222	--	12.3743	--	40.2178	--	9.30899	--		--	7.08877	1.01179
				10.3872	--	20.8173	--	27.9609	--	12.3356	--	40.2723	--	9.25446	--		--	7.01738	1.01149
				10.4016	--	20.8029	--	27.9995	--	12.2969	--	40.3268	--	9.19998	--		--	6.94599	1.01082
				10.416	--	20.7886	--	28.0382	--	12.2582	--	40.3814	--	9.14545	--		--	6.87461	1.01033
				10.4304	--	20.7742	--	28.0769	--	12.2195	--	40.4359	--	9.09091	--		--	6.80323	1.00981
				10.4448	--	20.7598	--	28.1156	--	12.1807	--	40.4905	--	8.9992	--		--	6.73185	1.00921
				10.4592	--	20.7454	--	28.1543	--	12.142	--	40.545	--	8.94468	--		--	6.66044	1.00856
				10.4736	--	20.731	--	28.1929	--	12.1033	--	40.5995	--	8.89016	1.17627		--	6.58907	1.00823
				10.488	--	20.7166	--	28.2316	--	12.0646	--	40.654	--	8.83569	--		--	6.51769	1.00795
				10.5024	--	20.7022	--	28.2703	--	12.0259	--	40.7086	--	8.78113	--		--	6.44629	1.00699
				10.5168	--	20.6878	--	28.309	--	11.9872	--	40.7631	--	8.7266	--		--	6.08833	1.00611
				10.5312	--	20.6734	--	28.3476	--	11.9485	--	40.8177	--	8.67206	--		--	6.01695	1.00579
				10.5456	--	20.6591	--	28.3863	--	11.9097	--	40.9091	980.524	8.61754	--		--	5.94557	1.00528
				10.56	--	20.6447	--	28.425	--	11.871	--	40.9636	--	8.56301	--		--	5.87417	1.00452
				10.5744	--	20.6303	--	28.4637	--	11.8323	--	41.0182	--	8.50849	--		--	5.80279	1.00414
				10.5888	--	20.6159	--	28.5024	--	11.7936	2.74395	41.0727	--	8.45397	--		--	5.7314	1.00368
				10.6032	--	20.6015	--	28.541	--	11.7549	--	41.1272	--	8.39944	--		--	5.66002	1.00327
				10.6176	--	20.5871	--	28.6068	126.376	11.7162	--	41.1818	--	8.34492	--		--	5.58865	1.00271
				10.632	--	20.5727	--	28.6455	--	11.6775	--	41.2363	--	8.2904	--		--	5.51726	1.00272
				10.6464	--	20.5583	--	28.6841	--	11.6387	--	41.2908	--	8.23587	--		--	5.44589	1.00238
				10.6608	--	20.5439	--	28.7228	--	11.6	--	41.3454	--	8.18135	--		--	5.37471	1.00188
				10.6752	--	20.5295	--	28.7615	--	11.5613	--	41.3999	--	8.12683	--		--	5.30311	1.00169
				10.6896	--	20.5151	--	28.8002	--	11.5226	--	41.4544	--	8.0723	--		--	5.23174	1.00099
				10.704	--	20.5008	--	28.8389	--	11.4839	--	41.509	--	8.01778	--		--	5.16036	1.00071
				10.7184	--	20.4864	--	28.8776	--	11.4452	--	41.5635	--	7.96325	--		--	5.08897	1.00034
				10.7328	--	20.472	--	28.9162	--	11.4065	--	41.618	--	7.90874	--		--	5.01763	0.9997
				10.7472	--	20.4576	--	28.9549	--	11.3677	--	41.6726	--	7.85421	--		--	4.94623	0.99957
				10.7616	--	20.4432	--	28.9936	--	11.329	--	41.7271	--	7.79968	--		--	4.87484	0.99914
				10.776	--	20.4288	--	29.0323	--	11.2903	--	41.7817	--	7.74516	--		--	4.80347	0.99881
				10.8	5.58613	20.4144	9.20507	29.071	--	11.2064	--	41.8362	--	7.69063	--		--	4.73209	0.99849
				10.8144	--	20.4	--	29.1096	--	11.1677	--	41.8907	--	7.63611	--		--	4.66071	0.99826
				10.8288	--	20.3759	--	29.1483	--	11.129	--	41.9453	--	7.58159	--		--	4.58932	0.99794
				10.8432	--	20.3615	--	29.187	--	11.0903	--	41.9998	--	7.52705	--		--	4.51794	0.998
				10.8576	--	20.3471	--	29.2257	--	11.0516	--	42.0544	--	7.47252	--		--	4.44657	0.9979
				10.872	--	20.3327	--	29.2644	--	11.0128	--	42.1089	--	7.41799	--		--	4.37518	0.9975
				10.8864	--	20.3183	--	29.3031	--	10.9741	--	42.1634	--	7.36347	--		--	4.3038	0.99736
				10.9008	--	20.3039	--	29.3418	--	10.9354	--	42.2179	--	7.30894	--		--	4.23242	0.9964
				10.9152	--	20.2895	--	29.3804	--	10.8967	--	42.2725	--	7.25444	--		--	4.16105	0.99621
				10.9296	--	20.2751	--	29.4191	--	10.858	--	42.327	--	7.19989	--		--	4.08969	0.99605
				10.944	--	20.2607	--	29.4578	--	10.8193	--	42.3816	--	7.14535	--		--	4.01829	0.99569
				10.9584	--	20.2463	--	29.4965	--	10.7806	--	42.4361	--	7.09083	--		--	3.7447	0.99554
				10.9728	--	20.2319	--	29.5352	--	10.7419	--	42.4906	--	7.0363	--		--	3.47109	0.99528
				10.9872	--	20.2175	--	29.5738	--	10.7032	--	42.5452	--	6.98177	--		--	2.68445	0.99522
				11.0016	--	20.2031	--	29.6125	--	10.6645	--	42.5997	--	6.92724	--		--	2.41085	0.99519
				11.016	--	20.1887	--	29.6512	--	10.6257	--	42.6542	--	6.87271	--		--	2.13727	0.99501
				11.0304	--	20.1743	--	29.6899	--	10.587	--	42.7088	--	6.81818	--		--	1.8637	0.99491
				11.0448	--	20.1599	--	29.7286	--	10.3741	--	42.7633	--	6.57243	--		--	1.59013	0.99489
				11.0592	--	20.1455	--	29.7673	--	10.3354	--	42.8178	--	6.5179	--		--	1.31655	0.9949
				11.0736	--	20.1312	--	29.8059	--	10.2967	--	42.8724	--	6.46338	1.16055		--	1.043	0.99432
				11.088	--	20.1167	--	29.8446	--	10.258	--	42.9269	--	6.40884	--		--	0.76943	0.99429
				11.1024	--	20.1024	--	29.8833	--	10.2193	--	42.9815	--	6.3543	--		--	0.49588	0.99416
				11.1168	--	20.088	--	29.922	--	10.1806	--	43.036	--	6.29977	--		--	--	--
				11.1312	--	20.0736	--	29.9607	--	10.1419	--	43.1818	2477.94	6.24524	--		--	--	--
				11.1456	--	20.0592	--	29.9993	--	10.1032	--	43.2364	--	6.09073	--		--	--	--
				11.16	--	20.0448	--	30.038	--	10.0645	--	43.2909	--	6.03621	--		--	--	--
				11.1744	--	20.0304	--	30.0767	--	10.0258	--	43.3454	--	5.98168	--		--	--	--
				11.1888	--	20.016	--	30.1154	--	9.98706	2.13783	43.4	--	5.92713	--		--	--	--
				11.2032	--	20.0016	--	30.1541	--	9.94836	--	43.4545	--	5.87259	--		--	--	--
				11.2176	--	19.9872	--	30.2197	162.959	9.90965	--	43.509	--	5.81806	--		--	--	--
				11.232	--	19.9728	--	30.2584	--	9.87094	--	43.5636	--	5.76352	--		--	--	--
				11.2464	--	19.9584	--	30.297	--	9.83223	--	43.6181	--	5.70898	--		--	--	--
				11.2608	--	19.944	--	30.3357	--	9.79354	--	43.6727	--	5.65444	--		--	--	--
				11.2752	--	19.9296	--	30.3744	--	9.75482	--	43.7272	--	5.59991	--		--	--	--
				11.2896	--	19.9152	--	30.4131	--	9.71613	--	43.7817	--	5.54536	--		--	--	--
				11.304	--	19.9008	--	30.4518	--	9.67742	--	43.8363	--	5.49083	--		--	--	--
				11.3184	--	19.8864	--	30.4905	--	9.61256	--	43.8908	--	5.43629	--		--	--	--
				11.3328	--	19.872	--	30.5291	--	9.57388	--	43.9454	--	5.38176	--		--	--	--
				11.3472	--	19.8576	--	30.5678	--	9.53516	--	43.9999	--	5.17269	--		--
				11.3616	--	19.8432	--	30.6065	--	9.49645	--	44.0544	--	4.96361	--		--
				11.376	--	19.8288	--	30.6452	--	9.45775	--	44.109	--	4.75455	--		--
				11.4	6.1639	19.8144	8.15784	30.6838	--	9.41904	--	44.1635	--	4.54545	--		--
				11.4144	--	19.8	--	30.7225	--	9.38035	--	44.2181	--	3.9456	--		--
				11.4288	--	19.7761	--	30.7612	--	9.34164	--	44.2726	--	3.7365	--		--
				11.4432	--	19.7617	--	30.7999	--	9.30293	--	44.3271	--	3.52739	--		--
				11.4576	--	19.7473	--	30.8386	--	9.26424	--	44.3817	--	3.31828	--		--
				11.472	--	19.7329	--	30.8773	--	9.22553	--	44.4362	--	3.10918	--		--
				11.4864	--	19.7185	--	30.9159	--	9.18682	--	44.4908	--	2.90007	--		--
				11.5008	--	19.7041	--	30.9546	--	9.14812	--	44.5453	--	2.69097	--		--
				11.5152	--	19.6897	--	30.9933	--	9.10942	--	44.5999	--	2.48184	--		--		--
				11.5296	--	19.6753	--	31.032	--	9.07072	--	44.6544	--	2.27273	--		--		--
				11.544	--	19.6609	--	31.0706	--	9.03202	--	44.709	--	1.67298	--		--		--
				11.5584	--	19.6465	--	31.1093	--	8.99331	--	44.7635	--	1.46386	--		--		--
				11.5728	--	19.6321	--	31.148	--	8.95461	--	44.818	--	1.25474	--		--		--
				11.5872	--	19.6177	--	31.1867	--	8.91591	--	44.8726	--	1.04562	--		--		--
				11.6016	--	19.6033	--	31.2253	--	8.87731	--	44.9271	--	0.83648	--		--		--
				11.616	--	19.5889	--	31.264	--	8.83851	--	44.9817	--	0.62736	--		--		--
				11.6304	--	19.5745	--	31.3027	--	8.7998	--	45.0362	--	0.41823	--		--		--
				11.6448	--	19.5601	--	31.3414	--	8.7611	--	45.0908	--	0.20909	--		--		--
				11.6592	--	19.5457	--	31.3801	--	8.7224	--	45.1453	--	0	1.09521		--		--
				11.6736	--	19.5313	--	31.4187	--	8.6837	--	45.1998	--		--		--		--
				11.688	--	19.5169	--	31.4574	--	8.645	--	45.2544	--		--		--		--
				11.7024	--	19.5025	--	31.4961	--	8.60632	--	45.309	--		--		--		--
				11.7168	--	19.4881	--	31.5348	--	8.56761	--	45.3635	--		--		--		--
				11.7312	--	19.4737	--	31.5735	--	8.5289	--	45.4545	4823.89		--		--		--
				11.7456	--	19.4593	--	31.6121	--	8.4902	--	45.5091	--		--		--		--
				11.76	--	19.4449	--	31.6508	--	8.4515	--	45.7182	--		--		--		--
				11.7744	--	19.4305	--	31.6895	--	8.4128	--	45.9273	--		--		--		--
				11.7888	--	19.4161	--	31.7282	--	8.3741	1.81317	46.1364	--		--		--		--
				11.8032	--	19.4017	--	31.7669	--	8.3354	--	46.3455	--		--		--		--
				11.8176	--	19.3873	--	31.8326	283.751	8.2967	--	46.5546	--		--		--		--
				11.832	--	19.3728	--	31.8713	--	8.258	--	46.7637	--		--		--		--
				11.8464	--	19.3584	--	31.9099	--	8.2193	--	46.9728	--		--		--		--
				11.8608	--	19.344	--	31.9486	--	8.18059	--	47.1819	--		--		--		--
				11.8752	--	19.3296	--	31.9873	--	8.14191	--	47.2365	--		--		--		--
				11.8896	--	19.3152	--	32.026	--	8.10321	--	47.2911	--		--		--		--
				11.904	--	19.3008	--	32.0647	--	8.06452	--	47.7273	9383.39		--		--		--
				11.9184	--	19.2864	--	32.1033	--	7.99935	--	47.9364	--		--		--		--
				11.9328	--	19.272	--	32.142	--	7.96066	--	48.1455	--		--		--		--
				11.9472	--	19.2576	--	32.1807	--	7.92195	--	48.3546	--		--		--		--
				11.9616	--	19.2432	--	32.2194	--	7.88325	--	48.5638	--		--		--		--
				11.976	--	19.2288	--	32.2581	--	7.84456	--	48.7729	--		--		--		--
				12	6.91761	19.2144	7.24598	32.2968	--	7.80586	--	48.982	--		--		--		--
				12.0144	--	19.2	--	32.3354	--	7.76716	--	49.1911	--		--		--		--
				12.0288	--	19.1763	--	32.3741	--	7.72847	--	49.4002	--		--		--		--
				12.0432	--	19.1619	--	32.4128	--	7.68977	--	50	16883		--		--		--
				12.0576	--	19.1474	--	32.4515	--	7.65108	--						--		--
				12.072	--	19.1331	--	32.4902	--	7.61239	--						--		--
				12.0864	--	19.1186	--	32.5288	--	7.5737	--						--		--
				12.1008	--	19.1042	--	32.5675	--	7.535	--						--		--
				12.1152	--	19.0898	--	32.6062	--	7.4963	--						--		--
				12.1296	--	19.0754	--	32.6449	--	7.45761	--						--		--
				12.144	--	19.061	--	32.6836	--	7.41891	--						--		--
				12.1584	--	19.0466	--	32.7222	--	7.38021	--						--		--
				12.1728	--	19.0322	--	32.7609	--	7.34153	--						--		--
				12.1872	--	19.0178	--	32.7996	--	7.30283	--						--		--
				12.2016	--	19.0034	--	32.8383	--	7.26414	--						--		--
				12.216	--	18.989	--	32.877	--	7.22544	--						--		--
				12.2304	--	18.9746	--	32.9156	--	7.18675	--						--		--
				12.2448	--	18.9602	--	32.9543	--	7.14808	--						--		--
				12.2592	--	18.9458	--	32.993	--	7.10937	--						--		--
				12.2736	--	18.9314	--	33.0317	--	7.07067	--						--		--
				12.288	--	18.917	--	33.0704	--	7.03197	--						--		--
				12.3024	--	18.9026	--	33.1091	--	6.99329	--						--		--
				12.3168	--	18.8881	--	33.1477	--	6.95461	--						--		--
				12.3312	--	18.8737	--	33.1864	--	6.9159	--						--		--
				12.3456	--	18.8593	--	33.2251	--	6.87722	--						--		--
				12.36	--	18.8449	--	33.2639	--	6.83853	--						--		--
				12.3744	--	18.8305	--	33.3025	--	6.79984	--						--		--
				12.3888	--	18.8161	--	33.3411	--	6.76114	1.57496						--		--
				12.4032	--	18.8017	--	33.3798	--	6.72245	--						--		--
				12.4176	--	18.7873	--	33.4455	417.624	6.68376	--						--		--
				12.432	--	18.7729	--	33.4842	--	6.64505	--						--		--
				12.4464	--	18.7585	--	33.5229	--	6.60638	--						--		--
				12.4608	--	18.7441	--	33.6196	--	6.56769	--						--		--
				12.4752	--	18.7297	--	33.6582	--	6.529	--						--		--
				12.4896	--	18.7153	--	33.6969	--	6.4903	--						--		--
				12.504	--	18.6864	--	33.7356	--	6.45161	--						--		--
				12.5184	--	18.672	--	33.7743	--	6.38624	--						--		--
				12.5328	--	18.6576	--	33.813	--	6.34754	--						--		--
				12.5472	--	18.6432	--	33.8516	--	6.30885	--						--		--
				12.5616	--	18.6288	--	33.8903	--	6.27017	--						--		--
				12.576	--	18.6144	--	33.929	--	6.23148	--						--		--
				12.6	7.49965	18.6	6.64308	33.9677	--	6.19279	--						--		--
				12.6144	--	18.5763	--	34.0064	--	6.1541	--						--		--
				12.6288	--	18.5619	--	34.0451	--	6.11541	--						--		--
				12.6432	--	18.5475	--	34.0837	--	6.07672	--						--		--
				12.6576	--	18.5331	--	34.1224	--	6.03803	--						--		--
				12.672	--	18.5187	--	34.1611	--	5.99934	--						--		--
				12.6864	--	18.5043	--	34.1998	--	5.96065	--						--		--
				12.7008	--	18.4899	--	34.2385	--	5.92197	--						--		--
				12.7152	--	18.4755	--	34.2771	--	5.88327	--						--		--
				12.7296	--	18.4611	--	34.3158	--	5.84458	--						--		--
				12.744	--	18.4467	--	34.3545	--	5.8059	--						--		--
				12.7584	--	18.4322	--	34.3932	--	5.76721	--						--		--
				12.7728	--	18.4178	--	34.4319	--	5.72851	--						--		--
				12.7872	--	18.4034	--	34.4706	--	5.68982	--						--		--
				12.8016	--	18.389	--	34.5092	--	5.65114	--						--		--
				12.816	--	18.3746	--	34.5479	--	5.61245	--						--		--
				12.8304	--	18.3602	--	34.5866	--	5.57376	--						--		--
				12.8448	--	18.3458	--	34.6253	--	5.53508	--						--		--
				12.8592	--	18.3314	--	34.664	--	5.49638	--						--		--
				12.8736	--	18.317	--	34.7026	--	5.4577	--						--		--
				12.888	--	18.3026	--	34.7413	--	5.41902	--						--		--
				12.9024	--	18.2882	--	34.78	--	5.38032	--						--		--
				12.9168	--	18.2737	--	34.8187	--	5.34163	--						--		--
				12.9312	--	18.2593	--	34.8574	--	5.30294	--						--		--
				12.9456	--	18.2449	--	34.8961	--	5.26426	--						--		--
				12.96	--	18.2305	--	34.9347	--	5.22557	--						--		--
				12.9744	--	18.2161	--	34.9734	--	5.18688	--						--		--
				12.9888	--	18.2017	--	35.0584	593.25	5.1482	1.30779						--		--
				13.0032	--	18.1873	--	35.0971	--	5.10951	--						--		--
				13.0176	--	18.1729	--	35.1358	--	5.07083	--						--		--
				13.032	--	18.1585	--	35.1745	--	5.03214	--						--		--
				13.0464	--	18.1441	--	35.2131	--	4.99345	--						--		--
				13.0608	--	18.1297	--	35.2518	--	4.95477	--						--		--
				13.0752	--	18.1153	--	35.2905	--	4.91608	--						--		--
				13.0896	--	18.1009	--	35.3292	--	4.8774	--						--		--
				13.104	--	18.0864	--	35.3679	--	4.83871	--						--		--
				13.1184	--	18.072	--	35.4065	--	4.76036	--						--		--
				13.1328	--	18.0576	--	35.4452	--	4.72168	--						--		--
				13.1472	--	18.0432	--	35.4839	--	4.68299	--						--		--
				13.1616	--	18.0288	--	35.5226	--	4.6443	--						--		--
				13.176	--	18.0144	--	35.5613	--	4.60561	--						--		--
				13.2	8.78888	18	5.90668	35.5999	--	4.56694	--						--		--
				13.2144	--	17.9763	--	35.6386	--	4.52824	--						--		--
				13.2288	--	17.9619	--	35.6773	--	4.48955	--						--		--
				13.2432	--	17.9475	--	35.716	--	4.45086	--						--		--
				13.2576	--	17.9331	--	35.7547	--	4.41218	--						--		--
				13.272	--	17.9187	--	35.7934	--	4.37348	--						--		--
				13.2864	--	17.9043	--	35.832	--	4.33481	--						--		--
				13.3008	--	17.8899	--	35.8707	--	4.29612	--						--		--
				13.3152	--	17.8755	--	35.9094	--	4.25742	--						--		--
				13.3296	--	17.8611	--	35.9481	--	4.21874	--						--		--
				13.344	--	17.8467	--	35.9868	--	4.18005	--						--		--
				13.3584	--	17.8323	--	36.0254	--	4.14137	--						--		--
				13.3728	--	17.8178	--	36.0641	--	4.10268	--						--		--
				13.3872	--	17.8034	--	36.1028	--	4.064	--						--		--
				13.4016	--	17.789	--	36.1415	--	4.02531	--						--		--
				13.416	--	17.7746	--	36.1802	--	3.98663	--						--		--
				13.4304	--	17.7602	--	36.2189	--	3.94793	--						--		--
				13.4448	--	17.7458	--	36.2575	--	3.83833	--						--		--
				13.4592	--	17.7314	--	36.2962	--	3.72872	--						--		--
				13.4736	--	17.717	--	36.3349	--	3.69003	--						--		--
				13.488	--	17.7026	--	36.3736	--	3.65134	--						--		--
				13.5024	--	17.6882	--	36.4123	--	3.61266	--						--		--
				13.5168	--	17.6738	--	36.451	--	3.57396	--						--		--
				13.5312	--	17.6594	--	36.4896	--	3.53529	--						--		--
				13.5456	--	17.645	--	36.5283	--	3.49659	--						--		--
				13.56	--	17.6305	--	36.567	--	3.45791	--						--		--
				13.5744	--	17.6161	--	36.6057	--	3.41922	--						--		--
				13.5888	--	17.6017	--	36.6713	768.33	3.38055	1.21276						--		--
				13.6032	--	17.5873	--	36.71	--	3.34186	--						--		--
				13.6176	--	17.5729	--	36.7487	--	3.30317	--						--		--
				13.632	--	17.5585	--	36.7874	--	3.2645	--						--		--
				13.6464	--	17.5441	--	36.8261	--	3.22581	--						--		--
				13.6608	--	17.5297	--	36.8647	--	3.1603	--						--		--
				13.6752	--	17.5153	--	36.9034	--	3.12161	--						--		--
				13.6896	--	17.5009	--	36.9421	--	3.08293	--						--		--
				13.704	--	17.4865	--	36.9808	--	3.04424	--						--		--
				13.7184	--	17.472	--	37.0195	--	3.00555	--						--		--
				13.7328	--	17.4576	--	37.0581	--	2.96686	--						--		--
				13.7472	--	17.4432	--	37.0968	--	2.92818	--						--		--
				13.7616	--	17.4288	--	37.1355	--	2.8895	--						--		--
				13.776	--	17.4144	--	37.1742	--	2.85081	--						--		--
				13.8	9.78352	17.4	5.35042	37.2129	--	2.81212	--						--		--
				13.8144	--	17.3764	--	37.2516	--	2.77344	--						--		--
				13.8288	--	17.362	--	37.2902	--	2.73476	--						--		--
				13.8432	--	17.3476	--	37.3289	--	2.69607	--						--		--
				13.8576	--	17.3331	--	37.3676	--	2.65738	--						--		--
				13.872	--	17.3187	--	37.4063	--	2.6187	--						--		--
				13.8864	--	17.3043	--	37.445	--	2.58001	--						--		--
				13.9008	--	17.2899	--	37.4836	--	2.54132	--						--		--
				13.9152	--	17.2755	--	37.5223	--	2.50265	--						--		--
				13.9296	--	17.2611	--	37.561	--	2.46395	--						--		--
				13.944	--	17.2467	--	37.5997	--	2.42527	--						--		--
				13.9584	--	17.2323	--	37.6384	--	2.38659	--						--		--
				13.9728	--	17.2179	--	37.6771	--	2.34791	--						--		--
				13.9872	--	17.2035	--	37.7157	--	2.30922	--						--		--
				14.0016	--	17.1891	--	37.7544	--	2.27053	--						--		--
				14.016	--	17.1746	--	37.7931	--	2.23185	--						--		--
				14.0304	--	17.1602	--	37.8318	--	2.19317	--						--		--
				14.0448	--	17.1458	--	37.8705	--	2.15448	--						--		--
				14.0592	--	17.1314	--	37.9092	--	2.11578	--						--		--
				14.0736	--	17.117	--	37.9479	--	2.0771	--						--		--
				14.088	--	17.1026	--	37.9866	--	2.03841	--						--		--
				14.1024	--	17.0882	--	38.0252	--	1.99973	--						--		--
				14.1168	--	17.0738	--	38.0639	--	1.96105	--						--		--
				14.1312	--	17.0594	--	38.1026	--	1.92237	--						--		--
				14.1456	--	17.045	--	38.1413	--	1.88368	--						--		--
				14.16	--	17.0306	--	38.18	--	1.84501	--						--		--
				14.1744	--	17.0161	--	38.2186	--	1.80631	--						--		--
				14.1888	--	17.0017	--	38.2842	1110.79	1.76763	1.1272						--		--
				14.2032	--	16.9873	--	38.3229	--	1.72894	--						--		--
				14.2175	--	16.9729	--	38.3616	--	1.69026	--						--		--
				14.2319	--	16.9585	--	38.4003	--	1.65158	--						--		--
				14.2463	--	16.9441	--	38.4389	--	1.6129	--						--		--
				14.2607	--	16.9297	--	38.4776	--	1.54092	--						--		--
				14.2751	--	16.9153	--	38.5163	--	1.50223	--						--		--
				14.2895	--	16.9009	--	38.555	--	1.46355	--						--		--
				14.3039	--	16.8865	--	38.5937	--	1.42487	--						--		--
				14.3183	--	16.8721	--	38.6324	--	1.38618	--						--		--
				14.3327	--	16.8576	--	38.671	--	1.3475	--						--		--
				14.3471	--	16.8432	--	38.7097	--	1.30881	--						--		--
				14.3615	--	16.8288	--	38.7484	--	1.27012	--						--		--
				14.3759	--	16.8144	--	38.7871	--	1.23144	--						--		--
				14.4	11.0368	16.8	4.80551	38.8258	--	1.19275	--						--		--
				14.4144	--	16.7764	--	38.8644	--	1.15407	--						--		--
				14.4288	--	16.762	--	38.9031	--	1.11538	--						--		--
				14.4432	--	16.7476	--	38.9418	--	1.07669	--						--		--
				14.4576	--	16.7332	--	38.9805	--	1.03801	--						--		--
				14.472	--	16.7188	--	39.0192	--	0.99933	--						--		--
				14.4864	--	16.7044	--	39.0579	--	0.96064	--						--		--
				14.5008	--	16.6899	--	39.0966	--	0.92196	--						--		--
				14.5152	--	16.6755	--	39.1352	--	0.88327	--						--		--
				14.5296	--	16.6611	--	39.1739	--	0.84458	--						--		--
				14.544	--	16.6467	--	39.2126	--	0.80602	--						--		--
				14.5584	--	16.6323	--	39.2513	--	0.76722	--						--		--
				14.5728	--	16.6179	--	39.2899	--	0.72854	--						--		--
				14.5871	--	16.6035	--	39.3286	--	0.68985	--						--		--
				14.6015	--	16.5891	--	39.3673	--	0.61248	--						--		--
				14.6159	--	16.5746	--	39.406	--	0.4642	--						--		--
				14.6303	--	16.5602	--	39.4447	--	0.42553	--						--		--
				14.6447	--	16.5458	--	39.4833	--	0.38684	--						--		--
				14.6591	--	16.5314	--	39.522	--	0.34816	--						--		--
				14.6735	--	16.517	--	39.5607	--	0.30947	--						--		--
				14.6879	--	16.5026	--	39.5994	--	0.27079	--						--		--
				14.7023	--	16.4882	--	39.6381	--	0.2321	--						--		--
				14.7167	--	16.4738	--	39.6767	--	0.19342	--						--		--
				14.7311	--	16.4594	--	39.7154	--	0.15474	--						--		--
				14.7455	--	16.445	--	39.7541	--	0.11605	--						--		--
				14.7599	--	16.4306	--	39.7928	--	0.07737	--						--		--
				14.7743	--	16.4161	--	39.8315	--	0.03868	--						--		--
				14.7887	--	16.4017	--	39.8971	1437.79	0	1.03711						--		--
				14.8031	--	16.3873	--				14.8031						--		--
				14.8175	--	16.3729	--				14.8175						--		--
				14.8319	--	16.3585	--				14.8319						--		--
				14.8463	--	16.3441	--				14.8463						--		--
				14.8607	--	16.3297	--				14.8607						--		--
				14.8751	--	16.3153	--				14.8751						--		--
				14.8895	--	16.3009	--				14.8895						--		--
				14.9039	--	16.2865	--				14.9039						--		--
				14.9183	--	16.2721	--				14.9183						--		--
				14.9326	--	16.2576	--				14.9326						--		--
				14.947	--	16.2432	--				14.947						--		--
				14.9614	--	16.2288	--				14.9614						--		--
				14.9758	--	16.2144	4.31961				14.9758						--		--
				15	12.9623	16.2	--				15						--		--
				15.0144	--	16.162	--				15.0144						--		--
				15.0288	--	16.1476	--				15.0288						--		--
				15.0432	--	16.1332	--				15.0432						--		--
				15.0576	--	16.1188	--				15.0576						--		--
				15.072	--	16.1044	--				15.072						--		--
				15.0864	--	16.09	--				15.0864						--		--
				15.1007	--	16.0755	--				15.1007						--		--
				15.1151	--	16.0611	--				15.1151						--		--
				15.1295	--	16.0467	--				15.1295						--		--
				15.1439	--	16.0323	--				15.1439						--		--
				15.1583	--	16.0179	--				15.1583						--		--
				15.1727	--	16.0035	--				15.1727						--		--
				15.1871	--	15.9891	--				15.1871						--		--
				15.2015	--	15.9747	--				15.2015						--		--
				15.2159	--	15.9603	--				15.2159						--		--
				15.2303	--	15.9458	--				15.2303						--		--
				15.2447	--	15.9314	--				15.2447						--		--
				15.2591	--	15.917	--				15.2591						--		--
				15.2735	--	15.9026	--				15.2735						--		--
				15.2879	--	15.8882	--				15.2879						--		--
				15.3023	--	15.8738	--				15.3023						--		--
				15.3166	--	15.8594	--				15.3166						--		--
				15.331	--	15.845	--				15.331						--		--
				15.3454	--	15.8306	--				15.3454						--		--
				15.3598	--	15.8162	--				15.3598						--		--
				15.3742	--	15.8017	--				15.3742						--		--
				15.3886	--	15.7873	--				15.3886						--		--
				15.403	--	15.7729	--				15.403						--		--
				15.4174	--	15.7585	--				15.4174						--		--
				15.4318	--	15.7441	--				15.4318						--		--
				15.4462	--	15.7297	--				15.4462						--		--
				15.4606	--	15.7153	--				15.4606						--		--
				15.475	--	15.7009	--				15.475						--		--
				15.4893	--	15.6865	--				15.4893						--		--
				15.5038	--	15.6721	--				15.5038						--		--
				15.5181	--	15.6576	--				15.5181						--		--
				15.5325	--	15.6432	--				15.5325						--		--
				15.5469	--	15.6288	--				15.5469						--		--
				15.5613	--	15.6144	--				15.5613						--		--
				15.5757	--	15.6	3.87814				15.5757						--		--
				15.6	14.3192	15.5763	--				15.6						--		--
				15.6144	--	15.5619	--				15.6144						--		--
				15.6288	--	15.5475	--				15.6288						--		--
				15.6432	--	15.5331	--				15.6432						--		--
				15.6576	--	15.5187	--				15.6576						--		--
				15.672	--	15.5043	--				15.672						--		--
				15.6863	--	15.4899	--				15.6863						--		--
				15.7007	--	15.4755	--				15.7007						--		--
				15.7151	--	15.4611	--				15.7151						--		--
				15.7295	--	15.4467	--				15.7295						--		--
				15.7439	--	15.4322	--				15.7439						--		--
				15.7583	--	15.4178	--				15.7583						--		--
				15.7727	--	15.4034	--				15.7727						--		--
				15.7871	--	15.389	--				15.7871						--		--
				15.8015	--	15.3746	--				15.8015						--		--
				15.8159	--	15.3602	--				15.8159						--		--
				15.8303	--	15.3458	--				15.8303						--		--
				15.8447	--	15.3314	--				15.8447						--		--
				15.8591	--	15.317	--				15.8591						--		--
				15.8735	--	15.3026	--				15.8735						--		--
				15.8878	--	15.2882	--				15.8878						--		--
				15.9022	--	15.2737	--				15.9022						--		--
				15.9166	--	15.2593	--				15.9166						--		--
				15.931	--	15.2449	--				15.931						--		--
				15.9454	--	15.2305	--				15.9454						--		--
				15.9598	--	15.2161	--				15.9598						--		--
				15.9742	--	15.2017	--				15.9742						--		--
				15.9886	--	15.1873	--				15.9886						--		--
				16.003	--	15.1729	--				16.003						--		--
				16.0174	--	15.1585	--				16.0174						--		--
				16.0318	--	15.1441	--				16.0318						--		--
				16.0462	--	15.1297	--				16.0462						--		--
				16.0605	--	15.1153	--				16.0605						--		--
				16.0749	--	15.1008	--				16.0749						--		--
				16.0893	--	15.0864	--				16.0893						--		--
				16.1037	--	15.072	--				16.1037						--		--
				16.1181	--	15.0576	--				16.1181						--		--
				16.1325	--	15.0432	--				16.1325						--		--
				16.1469	--	15.0288	--				16.1469						--		--
				16.1613	--	15.0144	3.55273				16.1613						--		--
				16.1757	--	15	--				16.1757						--		--
				16.2	16.8106	14.9619	--				16.2						--		--
				16.2144	--	14.9475	--				16.2144						--		--
				16.2288	--	14.9331	--				16.2288						--		--
				16.2432	--	14.9187	--				16.2432						--		--
				16.2576	--	14.9043	--				16.2576						--		--
				16.272	--	14.8899	--				16.272						--		--
				16.2863	--	14.8755	--				16.2863						--		--
				16.3008	--	14.8611	--				16.3008						--		--
				16.3151	--	14.8467	--				16.3151						--		--
				16.3295	--	14.8323	--				16.3295						--		--
				16.3439	--	14.8179	--				16.3439						--		--
				16.3583	--	14.8035	--				16.3583						--		--
				16.3727	--	14.789	--				16.3727						--		--
				16.3871	--	14.7746	--				16.3871						--		--
				16.4015	--	14.7602	--				16.4015						--		--
				16.4159	--	14.7458	--				16.4159						--		--
				16.4303	--	14.7314	--				16.4303						--		--
				16.4447	--	14.717	--				16.4447						--		--
				16.4591	--	14.7026	--				16.4591						--		--
				16.4735	--	14.6882	--				16.4735						--		--
				16.4879	--	14.6738	--				16.4879						--		--
				16.5023	--	14.6594	--				16.5023						--		--
				16.5166	--	14.645	--				16.5166						--		--
				16.531	--	14.6305	--				16.531						--		--
				16.5454	--	14.6161	--				16.5454						--		--
				16.5598	--	14.6017	--				16.5598						--		--
				16.5742	--	14.5873	--				16.5742						--		--
				16.5886	--	14.5729	--				16.5886						--		--
				16.603	--	14.5585	--				16.603						--		--
				16.6174	--	14.5441	--				16.6174						--		--
				16.6318	--	14.5297	--				16.6318						--		--
				16.6462	--	14.5153	--				16.6462						--		--
				16.6606	--	14.5009	--				16.6606						--		--
				16.675	--	14.4865	--				16.675						--		--
				16.6894	--	14.4721	--				16.6894						--		--
				16.7037	--	14.4576	--				16.7037						--		--
				16.7181	--	14.4432	--				16.7181						--		--
				16.7325	--	14.4288	--				16.7325						--		--
				16.7469	--	14.4144	--				16.7469						--		--
				16.7613	--	14.4	3.33413				16.7613						--		--
				16.7757	--	14.3764	--				16.7757						--		--
				16.8	19.5422	14.362	--				16.8						--		--
				16.8144	--	14.3476	--				16.8144						--		--
				16.8288	--	14.3332	--				16.8288						--		--
				16.8432	--	14.3187	--				16.8432						--		--
				16.8576	--	14.3043	--				16.8576						--		--
				16.872	--	14.2899	--				16.872						--		--
				16.8864	--	14.2755	--				16.8864						--		--
				16.9007	--	14.2611	--				16.9007						--		--
				16.9151	--	14.2467	--				16.9151						--		--
				16.9295	--	14.2323	--				16.9295						--		--
				16.9439	--	14.2179	--				16.9439						--		--
				16.9583	--	14.2035	--				16.9583						--		--
				16.9727	--	14.1891	--				16.9727						--		--
				16.9871	--	14.1746	--				16.9871						--		--
				17.0015	--	14.1602	--				17.0015						--		--
				17.0159	--	14.1458	--				17.0159						--		--
				17.0303	--	14.1314	--				17.0303						--		--
				17.0447	--	14.117	--				17.0447						--		--
				17.0591	--	14.1026	--				17.0591						--		--
				17.0735	--	14.0882	--				17.0735						--		--
				17.0878	--	14.0738	--				17.0878						--		--
				17.1022	--	14.0594	--				17.1022						--		--
				17.1166	--	14.045	--				17.1166						--		--
				17.131	--	14.0306	--				17.131						--		--
				17.1454	--	14.0161	--				17.1454						--		--
				17.1598	--	14.0017	--				17.1598						--		--
				17.1742	--	13.9873	--				17.1742						--		--
				17.1886	--	13.9729	--				17.1886						--		--
				17.203	--	13.9585	--				17.203						--		--
				17.2174	--	13.9441	--				17.2174						--		--
				17.2318	--	13.9297	--				17.2318						--		--
				17.2462	--	13.9153	--				17.2462						--		--
				17.2606	--	13.9009	--				17.2606						--		--
				17.275	--	13.8865	--				17.275						--		--
				17.2894	--	13.872	--				17.2894						--		--
				17.3038	--	13.8576	--				17.3038						--		--
				17.3181	--	13.8432	--				17.3181						--		--
				17.3325	--	13.8288	--				17.3325						--		--
				17.3469	--	13.8144	--				17.3469						--		--
				17.3613	--	13.8	3.10446				17.3613						--		--
				17.3757	--	13.7764	--				17.3757						--		--
				17.4	22.2497	13.762	--				17.4						--		--
				17.4144	--	13.7475	--				17.4144						--		--
				17.4288	--	13.7331	--				17.4288						--		--
				17.4432	--	13.7187	--				17.4432						--		--
				17.4576	--	13.7043	--				17.4576						--		--
				17.472	--	13.6899	--				17.472						--		--
				17.4864	--	13.6755	--				17.4864						--		--
				17.5008	--	13.6611	--				17.5008						--		--
				17.5151	--	13.6467	--				17.5151						--		--
				17.5296	--	13.6323	--				17.5296						--		--
				17.5439	--	13.6179	--				17.5439						--		--
				17.5583	--	13.6034	--				17.5583						--		--
				17.5727	--	13.589	--				17.5727						--		--
				17.5871	--	13.5746	--				17.5871						--		--
				17.6015	--	13.5602	--				17.6015						--		--
				17.6159	--	13.5458	--				17.6159						--		--
				17.6303	--	13.5314	--				17.6303						--		--
				17.6447	--	13.517	--				17.6447						--		--
				17.6591	--	13.5026	--				17.6591						--		--
				17.6735	--	13.4882	--				17.6735						--		--
				17.6879	--	13.4738	--				17.6879						--		--
				17.7023	--	13.4594	--				17.7023						--		--
				17.7167	--	13.4449	--				17.7167						--		--
				17.7311	--	13.4305	--				17.7311						--		--
				17.7455	--	13.4161	--				17.7455						--		--
				17.7599	--	13.4017	--				17.7599						--		--
				17.7743	--	13.3873	--				17.7743						--		--
				17.7887	--	13.3729	--				17.7887						--		--
				17.8031	--	13.3585	--				17.8031						--		--
				17.8175	--	13.3441	--				17.8175						--		--
				17.8318	--	13.3297	--				17.8318						--		--
				17.8463	--	13.3153	--				17.8463						--		--
				17.8606	--	13.3009	--				17.8606						--		--
				17.875	--	13.2865	--				17.875						--		--
				17.8894	--	13.272	--				17.8894						--		--
				17.9038	--	13.2576	--				17.9038						--		--
				17.9182	--	13.2432	--				17.9182						--		--
				17.9326	--	13.2288	--				17.9326						--		--
				17.947	--	13.2144	--				17.947						--		--
				17.9614	--	13.2	2.86137				17.9614						--		--
				17.9758	--	13.1763	--				17.9758						--		--
				18	24.6393	13.1619	--				18						--		--
				18.0144	--	13.1475	--				18.0144						--		--
				18.0288	--	13.1331	--				18.0288						--		--
				18.0432	--	13.1187	--				18.0432						--		--
				18.0576	--	13.1043	--				18.0576						--		--
				18.072	--	13.0898	--				18.072						--		--
				18.0864	--	13.0754	--				18.0864						--		--
				18.1008	--	13.061	--				18.1008						--		--
				18.1152	--	13.0466	--				18.1152						--		--
				18.1296	--	13.0322	--				18.1296						--		--
				18.144	--	13.0178	--				18.144						--		--
				18.1584	--	13.0034	--				18.1584						--		--
				18.1728	--	12.989	--				18.1728						--		--
				18.1872	--	12.9746	--				18.1872						--		--
				18.2016	--	12.9602	--				18.2016						--		--
				18.216	--	12.9458	--				18.216						--		--
				18.2304	--	12.9314	--				18.2304						--		--
				18.2448	--	12.917	--				18.2448						--		--
				18.2592	--	12.9025	--				18.2592						--		--
				18.2736	--	12.8881	--				18.2736						--		--
				18.288	--	12.8737	--				18.288						--		--
				18.3024	--	12.8593	--				18.3024						--		--
				18.3168	--	12.8449	--				18.3168						--		--
				18.3312	--	12.8305	--				18.3312						--		--
				18.3456	--	12.8161	--				18.3456						--		--
				18.36	--	12.8017	--				18.36						--		--
				18.3744	--	12.7873	--				18.3744						--		--
				18.3888	--	12.7729	--				18.3888						--		--
				18.4032	--	12.7585	--				18.4032						--		--
				18.4176	--	12.7441	--				18.4176						--		--
				18.4321	--	12.7297	--				18.4321						--		--
				18.4464	--	12.7152	--				18.4464						--		--
				18.4609	--	12.7009	--				18.4609						--		--
				18.4752	--	12.6864	--				18.4752						--		--
				18.4897	--	12.672	--				18.4897						--		--
				18.5041	--	12.6576	--				18.5041						--		--
				18.5185	--	12.6432	--				18.5185						--		--
				18.5329	--	12.6288	--				18.5329						--		--
				18.5473	--	12.6144	--				18.5473						--		--
				18.5617	--	12.6	2.55485				18.5617						--		--
				18.5761	--	12.5763	--				18.5761						--		--
				18.6	27.3513	12.5619	--				18.6						--		--
				18.6144	--	12.5475	--				18.6144						--		--
				18.6288	--	12.5331	--				18.6288						--		--
				18.6432	--	12.5187	--				18.6432						--		--
				18.6576	--	12.5043	--				18.6576						--		--
				18.672	--	12.4899	--				18.672						--		--
				18.6864	--	12.4755	--				18.6864						--		--
				18.7008	--	12.461	--				18.7008						--		--
				18.7153	--	12.4466	--				18.7153						--		--
				18.7297	--	12.4322	--				18.7297						--		--
				18.7441	--	12.4178	--				18.7441						--		--
				18.7585	--	12.4034	--				18.7585						--		--
				18.7729	--	12.389	--				18.7729						--		--
				18.7873	--	12.3746	--				18.7873						--		--
				18.8017	--	12.3602	--				18.8017						--		--
				18.8161	--	12.3458	--				18.8161						--		--
				18.8305	--	12.3314	--				18.8305						--		--
				18.8449	--	12.317	--				18.8449						--		--
				18.8593	--	12.3026	--				18.8593						--		--
				18.8738	--	12.2881	--				18.8738						--		--
				18.8882	--	12.2737	--				18.8882						--		--
				18.9026	--	12.2593	--				18.9026						--		--
				18.917	--	12.2449	--				18.917						--		--
				18.9314	--	12.2305	--				18.9314						--		--
				18.9458	--	12.2161	--				18.9458						--		--
				18.9602	--	12.2017	--				18.9602						--		--
				18.9746	--	12.1873	--				18.9746						--		--
				18.989	--	12.1729	--				18.989						--		--
				19.0035	--	12.1585	--				19.0035						--		--
				19.0179	--	12.1441	--				19.0179						--		--
				19.0323	--	12.1297	--				19.0323						--		--
				19.0467	--	12.1153	--				19.0467						--		--
				19.0611	--	12.1008	--				19.0611						--		--
				19.0755	--	12.0864	--				19.0755						--		--
				19.0899	--	12.072	--				19.0899						--		--
				19.1043	--	12.0576	--				19.1043						--		--
				19.1187	--	12.0432	--				19.1187						--		--
				19.1332	--	12.0288	--				19.1332						--		--
				19.1476	--	12.0144	2.36131				19.1476						--		--
				19.162	--	12	--				19.162						--		--
				19.1764	--	11.9763	--				19.1764						--		--
				19.2	30.5453	11.9619	--				19.2						--		--
				19.2144	--	11.9474	--				19.2144						--		--
				19.2288	--	11.933	--				19.2288						--		--
				19.2432	--	11.9186	--				19.2432						--		--
				19.2577	--	11.9042	--				19.2577						--		--
				19.2721	--	11.8898	--				19.2721						--		--
				19.2865	--	11.8754	--				19.2865						--		--
				19.3009	--	11.861	--				19.3009						--		--
				19.3153	--	11.8466	--				19.3153						--		--
				19.3297	--	11.8322	--				19.3297						--		--
				19.3441	--	11.8178	--				19.3441						--		--
				19.3585	--	11.8034	--				19.3585						--		--
				19.3729	--	11.789	--				19.3729						--		--
				19.3874	--	11.7746	--				19.3874						--		--
				19.4018	--	11.7601	--				19.4018						--		--
				19.4162	--	11.7457	--				19.4162						--		--
				19.4306	--	11.7313	--				19.4306						--		--
				19.445	--	11.7169	--				19.445						--		--
				19.4594	--	11.7025	--				19.4594						--		--
				19.4738	--	11.6881	--				19.4738						--		--
				19.4882	--	11.6737	--				19.4882						--		--
				19.5026	--	11.6593	--				19.5026						--		--
				19.5171	--	11.6449	--				19.5171						--		--
				19.5459	--	11.6305	--				19.5459						--		--
				19.5603	--	11.6161	--				19.5603						--		--
				19.5747	--	11.6017	--				19.5747						--		--
				19.5891	--	11.5873	--				19.5891						--		--
				19.6035	--	11.5729	--				19.6035						--		--
				19.6179	--	11.5585	--				19.6179						--		--
				19.6323	--	11.5441	--				19.6323						--		--
				19.6468	--	11.5297	--				19.6468						--		--
				19.6612	--	11.5152	--				19.6612						--		--
				19.6756	--	11.5008	--				19.6756						--		--
				19.69	--	11.4864	--				19.69						--		--
				19.7044	--	11.472	--				19.7044						--		--
				19.7188	--	11.4576	--				19.7188						--		--
				19.7332	--	11.4432	--				19.7332						--		--
				19.7476	--	11.4288	--				19.7476						--		--
				19.762	--	11.4144	2.26559				19.762						--		--
				19.7765	--	11.4	--				19.7765						--		--
				19.8	33.6807	11.3762	--				19.8						--		--
				19.8144	--	11.3618	--				19.8144						--		--
				19.8288	--	11.3473	--				19.8288						--		--
				19.8432	--	11.3329	--				19.8432						--		--
				19.8576	--	11.3185	--				19.8576						--		--
				19.8721	--	11.3041	--				19.8721						--		--
				19.8865	--	11.2897	--				19.8865						--		--
				19.9009	--	11.2753	--				19.9009						--		--
				19.9153	--	11.2609	--				19.9153						--		--
				19.9297	--	11.2465	--				19.9297						--		--
				19.9441	--	11.2321	--				19.9441						--		--
				19.9585	--	11.2177	--				19.9585						--		--
				19.9729	--	11.2033	--				19.9729						--		--
				19.9873	--	11.1889	--				19.9873						--		--
				20.0018	--	11.1745	--				20.0018						--		--
				20.0161	--	11.1601	--				20.0161						--		--
				20.0306	--	11.1457	--				20.0306						--		--
				20.045	--	11.1313	--				20.045						--		--
				20.0594	--	11.1169	--				20.0594						--		--
				20.0738	--	11.1025	--				20.0738						--		--
				20.0882	--	11.0881	--				20.0882						--		--
				20.1026	--	11.0737	--				20.1026						--		--
				20.117	--	11.0593	--				20.117						--		--
				20.1314	--	11.0449	--				20.1314						--		--
				20.1458	--	11.0305	--				20.1458						--		--
				20.1603	--	11.016	--				20.1603						--		--
				20.1747	--	11.0016	--				20.1747						--		--
				20.1891	--	10.9872	--				20.1891						--		--
				20.2035	--	10.9728	--				20.2035						--		--
				20.2179	--	10.9584	--				20.2179						--		--
				20.2323	--	10.944	--				20.2323						--		--
				20.2467	--	10.9296	--				20.2467						--		--
				20.2611	--	10.9152	--				20.2611						--		--
				20.2755	--	10.9008	--				20.2755						--		--
				20.29	--	10.8864	--				20.29						--		--
				20.3044	--	10.872	--				20.3044						--		--
				20.3188	--	10.8576	--				20.3188						--		--
				20.3332	--	10.8432	--				20.3332						--		--
				20.3476	--	10.8288	--				20.3476						--		--
				20.362	--	10.8144	2.12549				20.362						--		--
				20.3764	--	10.8	--				20.3764						--		--
				20.4	36.2903	10.7761	--				20.4						--		--
				20.4144	--	10.7617	--				20.4144						--		--
				20.4288	--	10.7473	--				20.4288						--		--
				20.4432	--	10.7329	--				20.4432						--		--
				20.4576	--	10.7185	--				20.4576						--		--
				20.472	--	10.7041	--				20.472						--		--
				20.4865	--	10.6897	--				20.4865						--		--
				20.5009	--	10.6753	--				20.5009						--		--
				20.5153	--	10.6608	--				20.5153						--		--
				20.5297	--	10.6464	--				20.5297						--		--
				20.5441	--	10.632	--				20.5441						--		--
				20.5585	--	10.6176	--				20.5585						--		--
				20.5729	--	10.6032	--				20.5729						--		--
				20.5873	--	10.5888	--				20.5873						--		--
				20.6017	--	10.5744	--				20.6017						--		--
				20.6161	--	10.56	--				20.6161						--		--
				20.6305	--	10.5456	--				20.6305						--		--
				20.645	--	10.5312	--				20.645						--		--
				20.6594	--	10.5168	--				20.6594						--		--
				20.6738	--	10.5024	--				20.6738						--		--
				20.6882	--	10.488	--				20.6882						--		--
				20.7026	--	10.4736	--				20.7026						--		--
				20.717	--	10.4592	--				20.717						--		--
				20.7314	--	10.4448	--				20.7314						--		--
				20.7458	--	10.4304	--				20.7458						--		--
				20.7602	--	10.416	--				20.7602						--		--
				20.7746	--	10.4016	--				20.7746						--		--
				20.789	--	10.3872	--				20.789						--		--
				20.8035	--	10.3728	--				20.8035						--		--
				20.8179	--	10.3584	--				20.8179						--		--
				20.8323	--	10.344	--				20.8323						--		--
				20.8467	--	10.3296	--				20.8467						--		--
				20.8611	--	10.3152	--				20.8611						--		--
				20.8755	--	10.3008	--				20.8755						--		--
				20.8899	--	10.2864	--				20.8899						--		--
				20.9043	--	10.272	--				20.9043						--		--
				20.9187	--	10.2576	--				20.9187						--		--
				20.9331	--	10.2432	--				20.9331						--		--
				20.9475	--	10.2288	--				20.9475						--		--
				20.962	--	10.2144	2.1372				20.962						--		--
				20.9764	--	10.2	--				20.9764						--		--
				21	38.4598	10.176	--				21						--		--
				21.0144	--	10.1616	--				21.0144						--		--
				21.0288	--	10.1472	--				21.0288						--		--
				21.0432	--	10.1328	--				21.0432						--		--
				21.0576	--	10.1184	--				21.0576						--		--
				21.0721	--	10.104	--				21.0721						--		--
				21.0865	--	10.0896	--				21.0865						--		--
				21.1009	--	10.0752	--				21.1009						--		--
				21.1153	--	10.0608	--				21.1153						--		--
				21.1297	--	10.0464	--				21.1297						--		--
				21.1441	--	10.032	--				21.1441						--		--
				21.1585	--	10.0176	--				21.1585						--		--
				21.1729	--	10.0032	--				21.1729						--		--
				21.1873	--	9.98876	--				21.1873						--		--
				21.2017	--	9.97436	--				21.2017						--		--
				21.2161	--	9.95997	--				21.2161						--		--
				21.2306	--	9.94556	--				21.2306						--		--
				21.245	--	9.93116	--				21.245						--		--
				21.2594	--	9.91677	--				21.2594						--		--
				21.2738	--	9.90237	--				21.2738						--		--
				21.2882	--	9.88797	--				21.2882						--		--
				21.3026	--	9.87357	--				21.3026						--		--
				21.317	--	9.85917	--				21.317						--		--
				21.3314	--	9.84477	--				21.3314						--		--
				21.3458	--	9.83037	--				21.3458						--		--
				21.3602	--	9.81597	--				21.3602						--		--
				21.3746	--	9.80158	--				21.3746						--		--
				21.3891	--	9.78718	--				21.3891						--		--
				21.4035	--	9.77278	--				21.4035						--		--
				21.4179	--	9.75838	--				21.4179						--		--
				21.4323	--	9.74398	--				21.4323						--		--
				21.4467	--	9.72958	--				21.4467						--		--
				21.4611	--	9.71518	--				21.4611						--		--
				21.4755	--	9.70078	--				21.4755						--		--
				21.4899	--	9.68639	--				21.4899						--		--
				21.5043	--	9.67199	--				21.5043						--		--
				21.5187	--	9.65759	--				21.5187						--		--
				21.5331	--	9.64319	--				21.5331						--		--
				21.5476	--	9.62879	--				21.5476						--		--
				21.562	--	9.6144	2.00596				21.562						--		--
				21.5764	--	9.6	--				21.5764						--		--
				21.6	43.4954	9.57587	--				21.6						--		--
				21.6144	--	9.56148	--				21.6144						--		--
				21.6288	--	9.54708	--				21.6288						--		--
				21.6432	--	9.53268	--				21.6432						--		--
				21.6576	--	9.51828	--				21.6576						--		--
				21.672	--	9.50389	--				21.672						--		--
				21.6865	--	9.48949	--				21.6865						--		--
				21.7009	--	9.47509	--				21.7009						--		--
				21.7153	--	9.46069	--				21.7153						--		--
				21.7297	--	9.4463	--				21.7297						--		--
				21.7441	--	9.4319	--				21.7441						--		--
				21.7585	--	9.4175	--				21.7585						--		--
				21.7729	--	9.4031	--				21.7729						--		--
				21.7873	--	9.38871	--				21.7873						--		--
				21.8017	--	9.37431	--				21.8017						--		--
				21.8161	--	9.35991	--				21.8161						--		--
				21.8306	--	9.34552	--				21.8306						--		--
				21.845	--	9.33112	--				21.845						--		--
				21.8594	--	9.31672	--				21.8594						--		--
				21.8738	--	9.30233	--				21.8738						--		--
				21.8882	--	9.28793	--				21.8882						--		--
				21.9026	--	9.27354	--				21.9026						--		--
				21.917	--	9.25914	--				21.917						--		--
				21.9314	--	9.24474	--				21.9314						--		--
				21.9458	--	9.23034	--				21.9458						--		--
				21.9602	--	9.21595	--				21.9602						--		--
				21.9746	--	9.20155	--				21.9746						--		--
				21.989	--	9.18716	--				21.989						--		--
				22.0035	--	9.17275	--				22.0035						--		--
				22.0179	--	9.15836	--				22.0179						--		--
				22.0323	--	9.14396	--				22.0323						--		--
				22.0467	--	9.12957	--				22.0467						--		--
				22.0611	--	9.11517	--				22.0611						--		--
				22.0755	--	9.10077	--				22.0755						--		--
				22.0899	--	9.08638	--				22.0899						--		--
				22.1043	--	9.07198	--				22.1043						--		--
				22.1187	--	9.05758	--				22.1187						--		--
				22.1331	--	9.04319	--				22.1331						--		--
				22.1475	--	9.02879	--				22.1475						--		--
				22.162	--	9.0144	1.83536				22.162						--		--
				22.2	47.0646	9	--				22.2						--		--
				22.2144	--	8.97581	--				22.2144						--		--
				22.2288	--	8.96142	--				22.2288						--		--
				22.2432	--	8.94703	--				22.2432						--		--
				22.2576	--	8.93263	--				22.2576						--		--
				22.272	--	8.91823	--				22.272						--		--
				22.2864	--	8.90384	--				22.2864						--		--
				22.3009	--	8.88944	--				22.3009						--		--
				22.3153	--	8.87504	--				22.3153						--		--
				22.3297	--	8.86065	--				22.3297						--		--
				22.3441	--	8.84625	--				22.3441						--		--
				22.3585	--	8.83186	--				22.3585						--		--
				22.3729	--	8.81746	--				22.3729						--		--
				22.3873	--	8.80306	--				22.3873						--		--
				22.4017	--	8.78867	--				22.4017						--		--
				22.4161	--	8.77427	--				22.4161						--		--
				22.4305	--	8.75988	--				22.4305						--		--
				22.4449	--	8.74548	--				22.4449						--		--
				22.4593	--	8.73109	--				22.4593						--		--
				22.4737	--	8.71669	--				22.4737						--		--
				22.4882	--	8.7023	--				22.4882						--		--
				22.5026	--	8.6879	--				22.5026						--		--
				22.517	--	8.67351	--				22.517						--		--
				22.5314	--	8.65911	--				22.5314						--		--
				22.5458	--	8.64471	--				22.5458						--		--
				22.5602	--	8.63032	--				22.5602						--		--
				22.5746	--	8.61592	--				22.5746						--		--
				22.589	--	8.60153	--				22.589						--		--
				22.6034	--	8.58714	--				22.6034						--		--
				22.6178	--	8.57274	--				22.6178						--		--
				22.6322	--	8.55835	--				22.6322						--		--
				22.6466	--	8.54395	--				22.6466						--		--
				22.661	--	8.52956	--				22.661						--		--
				22.6755	--	8.51516	--				22.6755						--		--
				22.6898	--	8.50077	--				22.6898						--		--
				22.7043	--	8.48637	--				22.7043						--		--
				22.7187	--	8.47198	--				22.7187						--		--
				22.7331	--	8.45758	--				22.7331						--		--
				22.7475	--	8.44319	--				22.7475						--		--
				22.7619	--	8.42879	--				22.7619						--		--
				22.7763	--	8.4144	1.62952				22.7763						--		--
				22.8	52.0682	8.4	--				22.8						--		--
				22.8144	--	8.37576	--				22.8144						--		--
				22.8288	--	8.36137	--				22.8288						--		--
				22.8432	--	8.34697	--				22.8432						--		--
				22.8576	--	8.33258	--				22.8576						--		--
				22.872	--	8.31818	--				22.872						--		--
				22.8864	--	8.30379	--				22.8864						--		--
				22.9008	--	8.28939	--				22.9008						--		--
				22.9153	--	8.275	--				22.9153						--		--
				22.9297	--	8.2606	--				22.9297						--		--
				22.9441	--	8.24621	--				22.9441						--		--
				22.9585	--	8.23182	--				22.9585						--		--
				22.9729	--	8.21742	--				22.9729						--		--
				22.9873	--	8.20303	--				22.9873						--		--
				23.0017	--	8.18863	--				23.0017						--		--
				23.0161	--	8.17424	--				23.0161						--		--
				23.0305	--	8.15985	--				23.0305						--		--
				23.0449	--	8.14545	--				23.0449						--		--
				23.0593	--	8.13106	--				23.0593						--		--
				23.0737	--	8.11667	--				23.0737						--		--
				23.0881	--	8.10227	--				23.0881						--		--
				23.1026	--	8.08788	--				23.1026						--		--
				23.117	--	8.07348	--				23.117						--		--
				23.1314	--	8.05909	--				23.1314						--		--
				23.1458	--	8.04469	--				23.1458						--		--
				23.1602	--	8.0303	--				23.1602						--		--
				23.1746	--	8.01591	--				23.1746						--		--
				23.189	--	8.00151	--				23.189						--		--
				23.2034	--	7.98712	--				23.2034						--		--
				23.2178	--	7.97272	--				23.2178						--		--
				23.2322	--	7.95833	--				23.2322						--		--
				23.2466	--	7.94394	--				23.2466						--		--
				23.261	--	7.92954	--				23.261						--		--
				23.2754	--	7.91515	--				23.2754						--		--
				23.2899	--	7.90075	--				23.2899						--		--
				23.3043	--	7.88636	--				23.3043						--		--
				23.3187	--	7.87197	--				23.3187						--		--
				23.3331	--	7.85758	--				23.3331						--		--
				23.3475	--	7.84318	--				23.3475						--		--
				23.3619	--	7.82879	--				23.3619						--		--
				23.3763	--	7.81439	1.50728				23.3763						--		--
				23.4	57.8075	7.8	--				23.4						--		--
				23.4144	--	7.77575	--				23.4144						--		--
				23.4288	--	7.76135	--				23.4288						--		--
				23.4432	--	7.74696	--				23.4432						--		--
				23.4576	--	7.73257	--				23.4576						--		--
				23.472	--	7.71817	--				23.472						--		--
				23.4865	--	7.70378	--				23.4865						--		--
				23.5009	--	7.68938	--				23.5009						--		--
				23.5153	--	7.67499	--				23.5153						--		--
				23.5297	--	7.6606	--				23.5297						--		--
				23.5441	--	7.6462	--				23.5441						--		--
				23.5585	--	7.63181	--				23.5585						--		--
				23.5729	--	7.61742	--				23.5729						--		--
				23.5873	--	7.60302	--				23.5873						--		--
				23.6017	--	7.58863	--				23.6017						--		--
				23.6162	--	7.57423	--				23.6162						--		--
				23.6306	--	7.55984	--				23.6306						--		--
				23.645	--	7.54544	--				23.645						--		--
				23.6594	--	7.53105	--				23.6594						--		--
				23.6738	--	7.51666	--				23.6738						--		--
				23.6882	--	7.50227	--				23.6882						--		--
				23.7026	--	7.48787	--				23.7026						--		--
				23.717	--	7.47348	--				23.717						--		--
				23.7314	--	7.45908	--				23.7314						--		--
				23.7459	--	7.44469	--				23.7459						--		--
				23.7603	--	7.43031	--				23.7603						--		--
				23.7747	--	7.4159	--				23.7747						--		--
				23.7891	--	7.40151	--				23.7891						--		--
				23.8035	--	7.38711	--				23.8035						--		--
				23.8179	--	7.37272	--				23.8179						--		--
				23.8323	--	7.35833	--				23.8323						--		--
				23.8467	--	7.34394	--				23.8467						--		--
				23.8611	--	7.32954	--				23.8611						--		--
				23.8756	--	7.31515	--				23.8756						--		--
				23.8899	--	7.30076	--				23.8899						--		--
				23.9044	--	7.28636	--				23.9044						--		--
				23.9188	--	7.27197	--				23.9188						--		--
				23.9332	--	7.25758	--				23.9332						--		--
				23.9476	--	7.24318	--				23.9476						--		--
				23.962	--	7.22879	--				23.962						--		--
				23.9764	--	7.21439	1.36035				23.9764						--		--
				24	64.9047	7.2	--				24						--		--
				24.0144	--	7.16133	--				24.0144						--		--
				24.0288	--	7.14693	--				24.0288						--		--
				24.0432	--	7.13254	--				24.0432						--		--
				24.0576	--	7.11814	--				24.0576						--		--
				24.0721	--	7.10375	--				24.0721						--		--
				24.0865	--	7.08936	--				24.0865						--		--
				24.1009	--	7.07496	--				24.1009						--		--
				24.1153	--	7.06057	--				24.1153						--		--
				24.1297	--	7.04618	--				24.1297						--		--
				24.1441	--	7.03179	--				24.1441						--		--
				24.1585	--	7.01739	--				24.1585						--		--
				24.1729	--	7.003	--				24.1729						--		--
				24.1873	--	6.9886	--				24.1873						--		--
				24.2017	--	6.97421	--				24.2017						--		--
				24.2161	--	6.95982	--				24.2161						--		--
				24.2306	--	6.94543	--				24.2306						--		--
				24.245	--	6.93104	--				24.245						--		--
				24.2594	--	6.91664	--				24.2594						--		--
				24.2738	--	6.90224	--				24.2738						--		--
				24.2882	--	6.88785	--				24.2882						--		--
				24.3026	--	6.87346	--				24.3026						--		--
				24.317	--	6.85907	--				24.317						--		--
				24.3314	--	6.84467	--				24.3314						--		--
				24.3458	--	6.83028	--				24.3458						--		--
				24.3602	--	6.81589	--				24.3602						--		--
				24.3746	--	6.80149	--				24.3746						--		--
				24.3891	--	6.7871	--				24.3891						--		--
				24.4035	--	6.77271	--				24.4035						--		--
				24.4179	--	6.75832	--				24.4179						--		--
				24.4323	--	6.74392	--				24.4323						--		--
				24.4467	--	6.72953	--				24.4467						--		--
				24.4611	--	6.71513	--				24.4611						--		--
				24.4755	--	6.70074	--				24.4755						--		--
				24.4899	--	6.68635	--				24.4899						--		--
				24.5043	--	6.67196	--				24.5043						--		--
				24.5188	--	6.65757	--				24.5188						--		--
				24.5332	--	6.64318	--				24.5332						--		--
				24.5476	--	6.62878	--				24.5476						--		--
				24.562	--	6.61439	--				24.562						--		--
				24.5764	--	6.6	1.29408				24.5764						--		--
				24.6	70.2219	6.5757	--				24.6						--		--
				24.6144	--	6.56131	--				24.6144						--		--
				24.6288	--	6.54692	--				24.6288						--		--
				24.6432	--	6.53253	--				24.6432						--		--
				24.6576	--	6.51813	--				24.6576						--		--
				24.672	--	6.50374	--				24.672						--		--
				24.6865	--	6.48935	--				24.6865						--		--
				24.7009	--	6.47496	--				24.7009						--		--
				24.7153	--	6.46057	--				24.7153						--		--
				24.7297	--	6.44617	--				24.7297						--		--
				24.7441	--	6.43178	--				24.7441						--		--
				24.7585	--	6.41739	--				24.7585						--		--
				24.7729	--	6.403	--				24.7729						--		--
				24.7873	--	6.3886	--				24.7873						--		--
				24.8017	--	6.37421	--				24.8017						--		--
				24.8161	--	6.35982	--				24.8161						--		--
				24.8305	--	6.34543	--				24.8305						--		--
				24.845	--	6.33104	--				24.845						--		--
				24.8594	--	6.31665	--				24.8594						--		--
				24.8738	--	6.30225	--				24.8738						--		--
				24.8882	--	6.28786	--				24.8882						--		--
				24.9026	--	6.27347	--				24.9026						--		--
				24.917	--	6.25908	--				24.917						--		--
				24.9314	--	6.24468	--				24.9314						--		--
				24.9458	--	6.23029	--				24.9458						--		--
				24.9602	--	6.2159	--				24.9602						--		--
				24.9747	--	6.2015	--				24.9747						--		--
				24.9891	--	6.18711	--				24.9891						--		--
				25.0035	--	6.17272	--				25.0035						--		--
				25.0179	--	6.15832	--				25.0179						--		--
				25.0323	--	6.14393	--				25.0323						--		--
				25.0467	--	6.12954	--				25.0467						--		--
				25.0611	--	6.11514	--				25.0611						--		--
				25.0755	--	6.10075	--				25.0755						--		--
				25.0899	--	6.08636	--				25.0899						--		--
				25.1044	--	6.07196	--				25.1044						--		--
				25.1188	--	6.05757	--				25.1188						--		--
				25.1332	--	6.04318	--				25.1332						--		--
				25.1476	--	6.02879	--				25.1476						--		--
				25.162	--	6.01439	--				25.162						--		--
				25.1764	--	6	1.21983				25.1764						--		--
				25.2	77.7151	5.97572	--				25.2						--		--
				25.2144	--	5.96133	--				25.2144						--		--
				25.2288	--	5.94694	--				25.2288						--		--
				25.2432	--	5.93254	--				25.2432						--		--
				25.2576	--	5.91815	--				25.2576						--		--
				25.2721	--	5.90375	--				25.2721						--		--
				25.2865	--	5.88937	--				25.2865						--		--
				25.3009	--	5.87497	--				25.3009						--		--
				25.3153	--	5.86058	--				25.3153						--		--
				25.3297	--	5.84618	--				25.3297						--		--
				25.3441	--	5.83179	--				25.3441						--		--
				25.3585	--	5.8174	--				25.3585						--		--
				25.3729	--	5.803	--				25.3729						--		--
				25.3873	--	5.78861	--				25.3873						--		--
				25.4017	--	5.77422	--				25.4017						--		--
				25.4161	--	5.75982	--				25.4161						--		--
				25.4306	--	5.74543	--				25.4306						--		--
				25.445	--	5.73104	--				25.445						--		--
				25.4594	--	5.71665	--				25.4594						--		--
				25.4738	--	5.70225	--				25.4738						--		--
				25.4882	--	5.68786	--				25.4882						--		--
				25.5026	--	5.67346	--				25.5026						--		--
				25.517	--	5.65907	--				25.517						--		--
				25.5314	--	5.64468	--				25.5314						--		--
				25.5458	--	5.63029	--				25.5458						--		--
				25.5602	--	5.61589	--				25.5602						--		--
				25.5746	--	5.6015	--				25.5746						--		--
				25.5891	--	5.58711	--				25.5891						--		--
				25.6035	--	5.57271	--				25.6035						--		--
				25.6179	--	5.55832	--				25.6179						--		--
				25.6323	--	5.54393	--				25.6323						--		--
				25.6467	--	5.52953	--				25.6467						--		--
				25.6611	--	5.51514	--				25.6611						--		--
				25.6755	--	5.50075	--				25.6755						--		--
				25.6899	--	5.48635	--				25.6899						--		--
				25.7043	--	5.47196	--				25.7043						--		--
				25.7187	--	5.45757	--				25.7187						--		--
				25.7331	--	5.44319	--				25.7331						--		--
				25.7476	--	5.42879	--				25.7476						--		--
				25.762	--	5.41439	--				25.762						--		--
				25.8	86.6407	5.4	1.20366				25.8						--		--
				25.8144	--	5.37573	--				25.8144						--		--
				25.8288	--	5.36133	--				25.8288						--		--
				25.8432	--	5.34694	--				25.8432						--		--
				25.8576	--	5.33254	--				25.8576						--		--
				25.872	--	5.31815	--				25.872						--		--
				25.8864	--	5.30376	--				25.8864						--		--
				25.9009	--	5.28937	--				25.9009						--		--
				25.9153	--	5.27497	--				25.9153						--		--
				25.9297	--	5.26058	--				25.9297						--		--
				25.9441	--	5.24619	--				25.9441						--		--
				25.9585	--	5.23179	--				25.9585						--		--
				25.9729	--	5.2174	--				25.9729						--		--
				25.9873	--	5.20301	--				25.9873						--		--
				26.0017	--	5.18862	--				26.0017						--		--
				26.0161	--	5.17422	--				26.0161						--		--
				26.0305	--	5.15983	--				26.0305						--		--
				26.045	--	5.14544	--				26.045						--		--
				26.0594	--	5.13105	--				26.0594						--		--
				26.0738	--	5.11665	--				26.0738						--		--
				26.0882	--	5.10226	--				26.0882						--		--
				26.1026	--	5.08787	--				26.1026						--		--
				26.117	--	5.07347	--				26.117						--		--
				26.1314	--	5.05908	--				26.1314						--		--
				26.1458	--	5.04468	--				26.1458						--		--
				26.1602	--	5.03029	--				26.1602						--		--
				26.1746	--	5.0159	--				26.1746						--		--
				26.189	--	5.0015	--				26.189						--		--
				26.2035	--	4.98711	--				26.2035						--		--
				26.2179	--	4.97272	--				26.2179						--		--
				26.2323	--	4.95833	--				26.2323						--		--
				26.2467	--	4.94393	--				26.2467						--		--
				26.2611	--	4.92954	--				26.2611						--		--
				26.2755	--	4.91514	--				26.2755						--		--
				26.2899	--	4.90075	--				26.2899						--		--
				26.3043	--	4.88636	--				26.3043						--		--
				26.3187	--	4.87197	--				26.3187						--		--
				26.3331	--	4.85757	--				26.3331						--		--
				26.3475	--	4.84318	--				26.3475						--		--
				26.362	--	4.82878	--				26.362						--		--
				26.3764	--	4.81439	--				26.3764						--		--
				26.4	96.1851	4.8	1.1492				26.4						--		--
				26.4144	--	4.76134	--				26.4144						--		--
				26.4288	--	4.74694	--				26.4288						--		--
				26.4432	--	4.73255	--				26.4432						--		--
				26.4576	--	4.71815	--				26.4576						--		--
				26.472	--	4.70376	--				26.472						--		--
				26.4865	--	4.68937	--				26.4865						--		--
				26.5009	--	4.67497	--				26.5009						--		--
				26.5153	--	4.66058	--				26.5153						--		--
				26.5297	--	4.64619	--				26.5297						--		--
				26.5441	--	4.63179	--				26.5441						--		--
				26.5585	--	4.6174	--				26.5585						--		--
				26.5729	--	4.60301	--				26.5729						--		--
				26.5873	--	4.58861	--				26.5873						--		--
				26.6017	--	4.57422	--				26.6017						--		--
				26.6162	--	4.55982	--				26.6162						--		--
				26.6306	--	4.54544	--				26.6306						--		--
				26.645	--	4.53104	--				26.645						--		--
				26.6594	--	4.51664	--				26.6594						--		--
				26.6738	--	4.50225	--				26.6738						--		--
				26.6882	--	4.48786	--				26.6882						--		--
				26.7026	--	4.47346	--				26.7026						--		--
				26.717	--	4.45907	--				26.717						--		--
				26.7314	--	4.44468	--				26.7314						--		--
				26.7459	--	4.43029	--				26.7459						--		--
				26.7603	--	4.41589	--				26.7603						--		--
				26.7747	--	4.4015	--				26.7747						--		--
				26.7891	--	4.3871	--				26.7891						--		--
				26.8035	--	4.37271	--				26.8035						--		--
				26.8179	--	4.35832	--				26.8179						--		--
				26.8323	--	4.34393	--				26.8323						--		--
				26.8467	--	4.32953	--				26.8467						--		--
				26.8611	--	4.31514	--				26.8611						--		--
				26.8756	--	4.30075	--				26.8756						--		--
				26.89	--	4.28635	--				26.89						--		--
				26.9044	--	4.27196	--				26.9044						--		--
				26.9188	--	4.25757	--				26.9188						--		--
				26.9332	--	4.24318	--				26.9332						--		--
				26.9476	--	4.22878	--				26.9476						--		--
				26.962	--	4.21439	--				26.962						--		--
				26.9764	--	4.2	--				26.9764						--		--
				27	107.081	4.17565	1.14198				27						--		--
				27.0144	--	4.16126	--				27.0144						--		--
				27.0288	--	4.14687	--				27.0288						--		--
				27.0432	--	4.13247	--				27.0432						--		--
				27.0576	--	4.11808	--				27.0576						--		--
				27.0721	--	4.10369	--				27.0721						--		--
				27.0865	--	4.0893	--				27.0865						--		--
				27.1009	--	4.07491	--				27.1009						--		--
				27.1153	--	4.06052	--				27.1153						--		--
				27.1297	--	4.04612	--				27.1297						--		--
				27.1441	--	4.03173	--				27.1441						--		--
				27.1585	--	4.01734	--				27.1585						--		--
				27.1729	--	4.00295	--				27.1729						--		--
				27.1873	--	3.98855	--				27.1873						--		--
				27.2017	--	3.97416	--				27.2017						--		--
				27.2161	--	3.95977	--				27.2161						--		--
				27.2306	--	3.9454	--				27.2306						--		--
				27.245	--	3.93099	--				27.245						--		--
				27.2594	--	3.9166	--				27.2594						--		--
				27.2738	--	3.90221	--				27.2738						--		--
				27.2882	--	3.88782	--				27.2882						--		--
				27.3026	--	3.87343	--				27.3026						--		--
				27.317	--	3.85904	--				27.317						--		--
				27.3314	--	3.84464	--				27.3314						--		--
				27.3458	--	3.83025	--				27.3458						--		--
				27.3603	--	3.81586	--				27.3603						--		--
				27.3747	--	3.80147	--				27.3747						--		--
				27.3891	--	3.78708	--				27.3891						--		--
				27.4035	--	3.77269	--				27.4035						--		--
				27.4179	--	3.7583	--				27.4179						--		--
				27.4323	--	3.74391	--				27.4323						--		--
				27.4467	--	3.72951	--				27.4467						--		--
				27.4611	--	3.71512	--				27.4611						--		--
				27.4755	--	3.70073	--				27.4755						--		--
				27.4899	--	3.68635	--				27.4899						--		--
				27.5043	--	3.67195	--				27.5043						--		--
				27.5188	--	3.65757	--				27.5188						--		--
				27.5332	--	3.64317	--				27.5332						--		--
				27.5476	--	3.62878	--				27.5476						--		--
				27.562	--	3.61439	--				27.562						--		--
				27.5764	--	3.6	--				27.5764						--		--
				27.6	120.567	3.57562	1.18094				27.6						--		--
				27.6144	--	3.56123					27.6144						--		--
				27.6288	--	3.54684	--				27.6288						--		--
				27.6432	--	3.53245	--				27.6432						--		--
				27.6576	--	3.51805	--				27.6576						--		--
				27.672	--	3.50367	--				27.672						--		--
				27.6865	--	3.48927	--				27.6865						--		--
				27.7009	--	3.47488	--				27.7009						--		--
				27.7153	--	3.46049	--				27.7153						--		--
				27.7297	--	3.44611	--				27.7297						--		--
				27.7441	--	3.43171	--				27.7441						--		--
				27.7585	--	3.41732	--				27.7585						--		--
				27.7729	--	3.40293	--				27.7729						--		--
				27.7873	--	3.38854	--				27.7873						--		--
				27.8017	--	3.37415	--				27.8017						--		--
				27.8161	--	3.35976	--				27.8161						--		--
				27.8305	--	3.34537	--				27.8305						--		--
				27.845	--	3.33098	--				27.845						--		--
				27.8593	--	3.31659	--				27.8593						--		--
				27.8738	--	3.30221	--				27.8738						--		--
				27.8882	--	3.28781	--				27.8882						--		--
				27.9026	--	3.27342	--				27.9026						--		--
				27.917	--	3.25903	--				27.917						--		--
				27.9314	--	3.24464	--				27.9314						--		--
				27.9458	--	3.23025	--				27.9458						--		--
				27.9602	--	3.21586	--				27.9602						--		--
				27.9746	--	3.20147	--				27.9746						--		--
				27.989	--	3.18708	--				27.989						--		--
				28.0034	--	3.17269	--				28.0034						--		--
				28.0178	--	3.15829	--				28.0178						--		--
				28.0323	--	3.1439	--				28.0323						--		--
				28.0467	--	3.12952	--				28.0467						--		--
				28.0611	--	3.11512	--				28.0611						--		--
				28.0755	--	3.10073	--				28.0755						--		--
				28.0899	--	3.08635	--				28.0899						--		--
				28.1043	--	3.07195	--				28.1043						--		--
				28.1187	--	3.05756	--				28.1187						--		--
				28.1331	--	3.04317	--				28.1331						--		--
				28.1475	--	3.02878	--				28.1475						--		--
				28.1619	--	3.0144	--				28.1619						--		--
				28.1763	--	3	--				28.1763						--		--
				28.2	137.166	2.97561	1.14198				28.2						--		--
				28.2144	--	2.9612	--				28.2144						--		--
				28.2288	--	2.94681	--				28.2288						--		--
				28.2432	--	2.93242	--				28.2432						--		--
				28.2576	--	2.91803	--				28.2576						--		--
				28.2721	--	2.90364	--				28.2721						--		--
				28.2865	--	2.88925	--				28.2865						--		--
				28.3009	--	2.87486	--				28.3009						--		--
				28.3153	--	2.86047	--				28.3153						--		--
				28.3297	--	2.84608	--				28.3297						--		--
				28.3441	--	2.83169	--				28.3441						--		--
				28.3585	--	2.8173	--				28.3585						--		--
				28.3729	--	2.80291	--				28.3729						--		--
				28.3873	--	2.78852	--				28.3873						--		--
				28.4017	--	2.77413	--				28.4017						--		--
				28.4161	--	2.75974	--				28.4161						--		--
				28.4306	--	2.74535	--				28.4306						--		--
				28.445	--	2.73096	--				28.445						--		--
				28.4594	--	2.71657	--				28.4594						--		--
				28.4738	--	2.70218	--				28.4738						--		--
				28.4882	--	2.68779	--				28.4882						--		--
				28.5026	--	2.6734	--				28.5026						--		--
				28.517	--	2.65901	--				28.517						--		--
				28.5314	--	2.64463	--				28.5314						--		--
				28.5458	--	2.63023	--				28.5458						--		--
				28.5602	--	2.61584	--				28.5602						--		--
				28.5746	--	2.60145	--				28.5746						--		--
				28.5891	--	2.58706	--				28.5891						--		--
				28.6035	--	2.57267	--				28.6035						--		--
				28.6179	--	2.55828	--				28.6179						--		--
				28.6323	--	2.54389	--				28.6323						--		--
				28.6467	--	2.52951	--				28.6467						--		--
				28.6611	--	2.51512	--				28.6611						--		--
				28.6755	--	2.50073	--				28.6755						--		--
				28.6899	--	2.48634	--				28.6899						--		--
				28.7044	--	2.47195	--				28.7044						--		--
				28.7188	--	2.45756	--				28.7188						--		--
				28.7332	--	2.44317	--				28.7332						--		--
				28.7476	--	2.42879	--				28.7476						--		--
				28.762	--	2.41439	--				28.762						--		--
				28.7764	--	2.4	--				28.7764						--		--
				28.8	160.483	2.37558	1.18094				28.8						--		--
				28.8144	--	2.36119	--				28.8144						--		--
				28.8288	--	2.3468	--				28.8288						--		--
				28.8432	--	2.33241	--				28.8432						--		--
				28.8576	--	2.31802	--				28.8576						--		--
				28.8721	--	2.30363	--				28.8721						--		--
				28.8865	--	2.28924	--				28.8865						--		--
				28.9009	--	2.27485	--				28.9009						--		--
				28.9153	--	2.26046	--				28.9153						--		--
				28.9297	--	2.24607	--				28.9297						--		--
				28.9441	--	2.23168	--				28.9441						--		--
				28.9585	--	2.2173	--				28.9585						--		--
				28.9729	--	2.2029	--				28.9729						--		--
				28.9873	--	2.18852	--				28.9873						--		--
				29.0017	--	2.17413	--				29.0017						--		--
				29.0161	--	2.15974	--				29.0161						--		--
				29.0306	--	2.14534	--				29.0306						--		--
				29.045	--	2.13096	--				29.045						--		--
				29.0594	--	2.11657	--				29.0594						--		--
				29.0738	--	2.10218	--				29.0738						--		--
				29.0882	--	2.08779	--				29.0882						--		--
				29.1026	--	2.0734	--				29.1026						--		--
				29.117	--	2.05901	--				29.117						--		--
				29.1314	--	2.04462	--				29.1314						--		--
				29.1458	--	2.03023	--				29.1458						--		--
				29.1602	--	2.01584	--				29.1602						--		--
				29.1746	--	2.00145	--				29.1746						--		--
				29.189	--	1.98706	--				29.189						--		--
				29.2035	--	1.97268	--				29.2035						--		--
				29.2179	--	1.95828	--				29.2179						--		--
				29.2323	--	1.9439	--				29.2323						--		--
				29.2467	--	1.9295	--				29.2467						--		--
				29.2611	--	1.91511	--				29.2611						--		--
				29.2755	--	1.90072	--				29.2755						--		--
[truncated: 38,768 more rows]

[truncated: 5 more sheets: Supplementary Figure 13, Supplementary Figure 17, Supplementary Figure 18, Supplementary Figure 19, Sheet16]
